# Supplementary material for: Developing a Detailed Chemical Kinetic Model for Combustion of Iso-Cetane Based on Ignition and Oxidation
Source: Molecules. 2026 Apr 23;31(9):1403. doi: 10.3390/molecules31091403 (PMC13164612; doi:10.3390/molecules31091403)
Supplement: Supplementary file 1 [file molecules-31-01403-s001.zip]

Archive with 2 entries (2 files):
- File S1 HMN-THERM.txt
- File S1 HMN-MECH.txt
