# Supplementary material for: Developing a Detailed Chemical Kinetic Model for Combustion of Iso-Cetane Based on Ignition and Oxidation
Source: Molecules. 2026 Apr 23;31(9):1403. doi: 10.3390/molecules31091403 (PMC13164612; doi:10.3390/molecules31091403)
Supplement: Supplementary file 1 [file molecules-31-01403-s001.zip › File S1 HMN-THERM.txt]

THERMO
   300.000  1000.000  5000.000
AR                      AR  1               G    200.00   6000.00 1000.00      1
 2.50000000E+00 0.00000000E+00 0.00000000E+00 0.00000000E+00 0.00000000E+00    2
-7.45375000E+02 4.37967491E+00 2.50000000E+00 0.00000000E+00 0.00000000E+00    3
 0.00000000E+00 0.00000000E+00-7.45375000E+02 4.37967491E+00                   4
N2                      N   2               G    200.00   6000.00 1000.00      1
 2.95257637E+00 1.39690040E-03-4.92631603E-07 7.86010195E-11-4.60755204E-15    2
-9.23948688E+02 5.87188762E+00 3.53100528E+00-1.23660988E-04-5.02999433E-07    3
 2.43530612E-09-1.40881235E-12-1.04697628E+03 2.96747038E+00                   4
HE                      HE  1               G    200.00   6000.00 1000.00      1
 2.50000000E+00 0.00000000E+00 0.00000000E+00 0.00000000E+00 0.00000000E+00    2
-7.45375000E+02 9.28723974E-01 2.50000000E+00 0.00000000E+00 0.00000000E+00    3
 0.00000000E+00 0.00000000E+00-7.45375000E+02 9.28723974E-01                   4
H2                      H   2               G    200.00   6000.00 1000.00      1
 2.93286575E+00 8.26608026E-04-1.46402364E-07 1.54100414E-11-6.88804800E-16    2
-8.13065581E+02-1.02432865E+00 2.34433112E+00 7.98052075E-03-1.94781510E-05    3
 2.01572094E-08-7.37611761E-12-9.17935173E+02 6.83010238E-01                   4
H                       H   1               G    200.00   6000.00 1000.00      1
 2.50000000E+00 0.00000000E+00 0.00000000E+00 0.00000000E+00 0.00000000E+00    2
 2.54736600E+04-4.46682850E-01 2.50000000E+00 0.00000000E+00 0.00000000E+00    3
 0.00000000E+00 0.00000000E+00 2.54736600E+04-4.46682850E-01                   
O2                      O   2               G    200.00   6000.00 1000.00      1
 3.66096065E+00 6.56365811E-04-1.41149627E-07 2.05797935E-11-1.29913436E-15    2
-1.21597718E+03 3.41536279E+00 3.78245636E+00-2.99673416E-03 9.84730201E-06    3
-9.68129509E-09 3.24372837E-12-1.06394356E+03 3.65767573E+00                   4
O                       O   1               G    200.00   6000.00 1000.00      1
 2.54363697E+00-2.73162486E-05-4.19029520E-09 4.95481845E-12-4.79553694E-16    2
 2.92260120E+04 4.92229457E+00 3.16826710E+00-3.27931884E-03 6.64306396E-06    3
-6.12806624E-09 2.11265971E-12 2.91222592E+04 2.05193346E+00                   4
H2O                     H   2O   1          G    200.00   6000.00 1000.00      1
 2.67703890E+00 2.97318160E-03-7.73768890E-07 9.44335140E-11-4.26899910E-15    2
-2.98858940E+04 6.88255000E+00 4.19863520E+00-2.03640170E-03 6.52034160E-06    3
-5.48792690E-09 1.77196800E-12-3.02937260E+04-8.49009010E-01                   4
OH                      H   1O   1          G     200.0    6000.0  1000.0      1
   2.83853033E0  1.10741289E-3 -2.94000209E-7 4.20698729E-11 -2.4228989E-15    2
   3.69780808E3   5.84494652E0   3.99198424E0 -2.40106655E-3  4.61664033E-6    3
 -3.87916306E-9 1.36319502E-12   3.36889836E3 -1.03998477E-1                   4
OHV                     H   1O   1          G     300.0    5000.0  1710.0      1
    2.8537604E0  1.02994334E-3 -2.32666477E-7 1.93750704E-11-3.15759847E-16    2
   5.03225473E4   5.76240468E0   3.41896226E0  3.19255801E-4 -3.08292717E-7    3
 3.64407494E-10-1.00195479E-13   5.00756946E4   2.51917016E0                   4
H2O2                    H   2O   2          G     200.0    6000.0  1000.0      1
   4.57977305E0  4.05326003E-3  -1.2984473E-6   1.982114E-10-1.13968792E-14    2
  -1.80071775E4  6.64970694E-1   4.31515149E0 -8.47390622E-4  1.76404323E-5    3
 -2.26762944E-8 9.08950158E-12  -1.77067437E4   3.27373319E0                   4
HO2                     H   1O   2          G     200.0    5000.0  1000.0      1
   4.17228741E0  1.88117627E-3 -3.46277286E-7 1.94657549E-11 1.76256905E-16    2
   3.10206839E1   2.95767672E0   4.30179807E0 -4.74912097E-3  2.11582905E-5    3
 -2.42763914E-8 9.29225225E-12   2.64018485E2    3.7166622E0                   4
HOCO                    H   1O   2C   1     G     200.0    6000.0  1000.0      1
   5.39206152E0  4.11221455E-3   -1.481949E-6  2.3987546E-10-1.43903104E-14    2
  -2.38606717E4  -2.23529091E0   2.92207919E0  7.62453859E-3  3.29884437E-6    3
 -1.07135205E-8 5.11587057E-12  -2.30281524E4   1.12925886E1                   4
CO                      O   1C   1          G     200.0    6000.0  1000.0      1
    3.0484859E0   1.3517281E-3  -4.8579405E-7  7.8853644E-11 -4.6980746E-15    2
   -1.4266117E4    6.0170977E0    3.5795335E0  -6.1035369E-4   1.0168143E-6    3
  9.0700586E-10 -9.0442449E-13   -1.4344086E4    3.5084093E0                   4
CO2                     O   2C   1          G     200.0    6000.0  1000.0      1
    4.6365111E0   2.7414569E-3  -9.9589759E-7  1.6038666E-10 -9.1619857E-15    2
   -4.9024904E4   -1.9348955E0     2.356813E0   8.9841299E-3  -7.1220632E-6    3
   2.4573008E-9 -1.4288548E-13   -4.8371971E4    9.9009035E0                   4
CH3O2H                  H   4O   2C   1     G     200.0    3000.0  1000.0      1
   4.20735213E0   1.5509466E-2 -7.66929578E-6  1.83432162E-9-1.72492118E-13    2
  -1.74303104E4   4.24021387E0   4.65854273E0  3.10653649E-4  4.25717961E-5    3
 -5.64767746E-8 2.26451339E-11  -1.70148766E4   4.93439159E0                   4
CH3O2                   H   3O   2C   1     G     200.0    3000.0  1000.0      1
   3.06355808E0  1.41402571E-2 -7.09719627E-6  1.72124732E-9-1.63773189E-13    2
  -1.24115232E2   1.06316786E1    5.5280458E0  -8.7739067E-3  5.35999599E-5    3
 -6.22370558E-8 2.35470499E-11  -1.16495256E2   1.56491488E0                   4
CH2O2H                  H   3O   2C   1     G     300.0    5000.0  1410.0      1
   9.24697852E0  4.60845541E-3 -1.53501472E-6  2.3443483E-10-1.34573106E-14    2
   4.11529953E3  -2.11503248E1   2.88976454E0  2.09465776E-2 -1.75190772E-5    3
  7.27819787E-9-1.18912344E-12    6.1239062E3   1.23802076E1                   4
CH4                     H   4C   1          G     200.0    6000.0  1000.0      1
   1.65326226E0  1.00263099E-2 -3.31661238E-6 5.36483138E-10-3.14696758E-14    2
  -1.00095936E4   9.90506283E0   5.14911468E0 -1.36622009E-2  4.91453921E-5    3
 -4.84246767E-8 1.66603441E-11  -1.02465983E4  -4.63848842E0                   4
CH3                     H   3C   1          G     200.0    6000.0  1000.0      1
    2.9781206E0    5.797852E-3    -1.97558E-6   3.072979E-10 -1.7917416E-14    2
    1.6509513E4    4.7224799E0    3.6571797E0   2.1265979E-3   5.4583883E-6    3
  -6.6181003E-9  2.4657074E-12    1.6422716E4    1.6735354E0                   4
CH2                     H   2C   1          G     200.0    6000.0  1000.0      1
   3.14631886E0  3.03671259E-3 -9.96474439E-7  1.5048358E-10-8.57335515E-15    2
   4.60412605E4   4.72341711E0   3.71757846E0   1.2739126E-3  2.17347251E-6    3
   -3.488585E-9 1.65208866E-12   4.58723866E4   1.75297945E0                   4
CH2(S)                  H   2C   1          G     200.0    6000.0  1000.0      1
   3.13501686E0  2.89593926E-3  -8.1666809E-7 1.13572697E-10-6.36262835E-15    2
   5.05040504E4   4.06030621E0   4.19331325E0 -2.33105184E-3  8.15676451E-6    3
 -6.62985981E-9 1.93233199E-12   5.03662246E4  -7.4673431E-1                   4
C                       C   1               G     200.0    6000.0  1000.0      1
     2.605583E0  -1.9593434E-4   1.0673722E-7  -1.642394E-11   8.187058E-16    2
    8.5411742E4    4.1923868E0    2.5542395E0  -3.2153772E-4   7.3379223E-7    3
 -7.3223487E-10  2.6652144E-13    8.5442681E4    4.5313085E0                   4
CH                      H   1C   1          G     200.0    6000.0  1000.0      1
    2.5209369E0   1.7653639E-3   -4.614766E-7  5.9289675E-11 -3.3474501E-15    2
    7.0946769E4    7.4051829E0    3.4897583E0    3.243216E-4  -1.6899751E-6    3
    3.162842E-9 -1.4061803E-12    7.0612646E4    2.0842841E0                   4
CHV                     H   1C   1          G     300.0    5000.0  1365.0      1
   2.21342975E0  2.15716841E-3 -5.73074267E-7 6.56809882E-11-2.67729778E-15    2
   1.04415563E5   9.20307557E0   3.50778851E0 -4.60811343E-4  1.32973337E-6    3
-5.15427373E-10 5.83223892E-14     1.039211E5   2.09978249E0                   4
CH3OH                   H   4O   1C   1     G     200.0    6000.0  1000.0      1
   3.52726795E0  1.03178783E-2 -3.62892944E-6 5.77448016E-10-3.42182632E-14    2
  -2.60028834E4   5.16758693E0   5.65851051E0 -1.62983419E-2  6.91938156E-5    3
 -7.58372926E-8  2.8042755E-11  -2.56119736E4 -8.97330508E-1                   4
CH3O                    H   3O   1C   1     G     200.0    6000.0  1000.0      1
   4.75779238E0  7.44142474E-3 -2.69705176E-6 4.38090504E-10-2.63537098E-14    2
    3.7811194E2  -1.96680028E0   3.71180502E0 -2.80463306E-3  3.76550971E-5    3
 -4.73072089E-8  1.8658842E-11    1.2956976E3   6.57240864E0                   4
CH2OH                   H   3O   1C   1     G     200.0    6000.0  1000.0      1
    5.0931437E0   5.9476126E-3  -2.0649746E-6 3.23008173E-10-1.88125902E-14    2
   -4.0340964E3  -1.84691493E0   4.47834367E0  -1.3507031E-3   2.7848498E-5    3
  -3.6486906E-8  1.4790745E-11   -3.5007289E3     3.309135E0                   4
HO2CHO                  H   2O   3C   1     G     300.0    5000.0  1378.0      1
   9.87503878E0  4.64663708E-3 -1.67230522E-6 2.68624413E-10-1.59595232E-14    2
  -3.80502496E4  -2.24939155E1   2.42464726E0   2.1970638E-2 -1.68705546E-5    3
  6.25612194E-9-9.11645843E-13  -3.54828006E4   1.75027796E1                   4
HOCH2O2H                H   4O   3C   1     G     300.0    5000.0  1398.0      1
   1.24531886E1   7.1822111E-3 -2.47029548E-6 3.85611737E-10-2.24774193E-14    2
  -4.24862928E4  -3.58745197E1  5.35189713E-1  3.73266553E-2 -3.15299511E-5    3
  1.30352583E-8-2.11473264E-12  -3.86609415E4   2.71776082E1                   4
HOCH2O2                 H   3O   3C   1     G     300.0    5000.0  1377.0      1
   1.16406115E1   5.7282604E-3 -2.05362036E-6 3.29070695E-10 -1.9518836E-14    2
  -2.53505769E4  -3.07332064E1   2.82068616E0  2.47857094E-2 -1.66186399E-5    3
  4.79633095E-9-4.28087766E-13  -2.22077036E4   1.70599803E1                   4
OCH2O2H                 H   3O   3C   1     G     300.0    5000.0  1418.0      1
   1.29622491E1  4.21948855E-3 -1.54275194E-6 2.50413077E-10-1.49855537E-14    2
  -1.81326406E4  -3.87016356E1  4.46349361E-1  3.63049606E-2 -3.26130978E-5    3
  1.37050551E-8-2.20872791E-12  -1.41972598E4   2.72960376E1                   4
HOCH2O                  H   3O   2C   1     G     300.0    5000.0  1452.0      1
   6.39521515E0  7.43673043E-3 -2.50422354E-6 3.84879712E-10-2.21778689E-14    2
   -2.4110884E4  -6.63865583E0   4.11183145E0  7.53850697E-3   3.7733737E-6    3
 -5.38746005E-9 1.45615887E-12  -2.28023001E4   7.46807254E0                   4
O2CHO                   H   1O   3C   1     G     300.0    5000.0  1368.0      1
   7.24075139E0  4.63312951E-3 -1.63693995E-6 2.59706693E-10-1.52964699E-14    2
  -1.87027618E4  -6.49547212E0   3.96059309E0  1.06002279E-2 -5.25713351E-6    3
  1.01716726E-9-2.87487602E-14  -1.73599383E4   1.17807483E1                   4
HOCHO                   H   2O   2C   1     G     200.0    6000.0  1000.0      1
    4.6138316E0   6.4496364E-3  -2.2908251E-6  3.6716047E-10 -2.1873675E-14    2
    -4.751485E4   8.4788383E-1    3.8983616E0  -3.5587795E-3   3.5520538E-5    3
  -4.3849959E-8  1.7107769E-11   -4.6770609E4    7.3495397E0                   4
OCHO                    H   1O   2C   1     G     200.0    6000.0  1000.0      1
   4.14394211E0  5.59738818E-3 -1.99794019E-6 3.16179193E-10-1.85614483E-14    2
  -1.72459887E4   5.07778617E0   4.68825921E0 -4.14871834E-3   2.5506601E-5    3
   -2.844739E-8 1.04422559E-11  -1.69867041E4    4.2842648E0                   4
CH2O                    H   2O   1C   1     G     200.0    6000.0  1000.0      1
   3.16952665E0   6.1932056E-3 -2.25056366E-6  3.6597566E-10-2.20149458E-14    2
  -1.45486831E4   6.04207898E0   4.79372312E0 -9.90833322E-3   3.7321999E-5    3
 -3.79285237E-8 1.31772641E-11  -1.43791953E4  6.02798058E-1                   4
HCO                     H   1O   1C   1     G     200.0    6000.0  1000.0      1
   3.92001542E0  2.52279324E-3 -6.71004164E-7 1.05615948E-10-7.43798261E-15    2
   3.65342928E3   3.58077056E0    4.2375461E0 -3.32075257E-3  1.40030264E-5    3
 -1.34239995E-8 4.37416208E-12   3.87241185E3   3.30834869E0                   4
HCOH                    H   2O   1C   1     G     300.0    5000.0  1398.0      1
   9.18749272E0  1.52011152E-3 -6.27603516E-7 1.09727989E-10-6.89655128E-15    2
   7.81364593E3  -2.73434214E1  -2.82157421E0  3.57331702E-2  -3.8086158E-5    3
  1.86205951E-8-3.45957838E-12   1.12956672E4   3.48487757E1                   4
C3H6O3                  H   6O   3C   3     G     200.0    6000.0  1000.0      1
   9.92478422E0  2.18093198E-2 -7.93042731E-6  1.29091522E-9-7.77324725E-14    2
  -6.25507483E4  -3.12305136E1    3.5524373E0  1.70629316E-3  9.91146863E-5    3
 -1.31998807E-7 5.26422498E-11  -5.90301584E4   1.06184813E1                   4
C2H5O2H                 H   6O   2C   2     G     200.0    3000.0  1000.0      1
    5.3698936E0  2.37894875E-2 -1.18319887E-5  2.84865959E-9-2.69529099E-13    2
  -2.23247897E4  1.97147446E-1   5.06694698E0  7.53007673E-3   4.8298334E-5    3
 -6.96260265E-8 2.86371917E-11  -2.15982512E4   5.41562645E0                   4
C2H5O2                  H   5O   2C   2     G     200.0    3000.0  1000.0      1
   4.70243558E0  2.19598579E-2 -1.10333734E-5  2.67891041E-9-2.55189141E-13    2
  -5.42484554E3   3.53031116E0   5.41024375E0 -6.93942023E-4  6.35336439E-5    3
 -8.37841039E-8 3.35867996E-11  -4.81407036E3   4.37174436E0                   4
C2H6                    H   6C   2          G     200.0    6000.0  1000.0      1
   4.04666411E0  1.53538802E-2 -5.47039485E-6 8.77826544E-10-5.23167531E-14    2
  -1.24473499E4 -9.68698313E-1   4.29142572E0 -5.50154901E-3  5.99438458E-5    3
 -7.08466469E-8 2.68685836E-11  -1.15222056E4   2.66678994E0                   4
C2H5                    H   5C   2          G     300.0    3500.0   700.0      1
  -1.10489358E0  2.43511913E-2 -1.39613152E-5  3.89870297E-9 -4.1728512E-13    2
   1.35030749E4   3.00146907E1   4.99501831E0  -1.0505448E-2  6.07314834E-5    3
 -6.72372957E-8 2.49884287E-11   1.26490872E4   2.76182763E0                   4
CHOCHO                  H   2O   2C   2     G     300.0    5000.0  1386.0      1
   9.75438561E0  4.97645947E-3 -1.74410483E-6 2.75586994E-10-1.61969892E-14    2
  -2.95832896E4  -2.61878329E1    1.8810512E0  2.36386368E-2 -1.83443295E-5    3
  6.84842963E-9-9.92733674E-13   -2.6928019E4   1.59154793E1                   4
C2H3OOH                 H   4O   2C   2     G     300.0    5000.0  1397.0      1
   1.15749951E1  8.09909174E-3 -2.81808668E-6 4.42697954E-10-2.58998042E-14    2
  -8.84852664E3  -3.43859117E1   1.35644398E0  3.37002447E-2   -2.759885E-5    3
  1.14222854E-8-1.89488886E-12  -5.49996692E3   1.98354466E1                   4
C2H3OO                  H   3O   2C   2     G    298.15    2000.0  1000.0      1
   6.04483828E0  1.45511127E-2 -7.50974622E-6   1.8348828E-9-1.66689681E-13    2
   1.01699244E4  -3.71144913E0   1.09784776E0  2.95333237E-2  -2.2774436E-5    3
  7.20559155E-9-3.07929092E-13   1.13996101E4   2.13563583E1                   4
CHCHO                   H   2O   1C   2     G    298.15    2000.0  1000.0      1
    4.9263291E0  9.71712147E-3  -5.5485598E-6  1.53068537E-9-1.64742462E-13    2
   2.89499494E4  5.27874677E-1   2.33256751E0  1.62952986E-2 -9.72052177E-6    3
 5.15124155E-10 1.03836514E-12   2.96585452E4   1.39904923E1                   4
C2H4                    H   4C   2          G     200.0    3000.0  1000.0      1
   1.60864693E0  1.50609034E-2 -7.03415503E-6  1.60473454E-9-1.45035207E-13    2
   5.03481778E3   1.26522651E1   4.24760731E0 -9.92694869E-3  6.13390131E-5    3
 -7.26431229E-8 2.80785458E-11   5.01597556E3   2.91763124E0                   4
C2H3                    H   3C   2          G     200.0    3000.0  1000.0      1
   2.94703852E0  1.03773732E-2 -4.78133396E-6  1.07695608E-9-9.62134934E-14    2
   3.43648997E4   8.16989635E0   3.14512897E0  2.28305573E-3   2.3792141E-5    3
 -3.37614846E-8 1.40649792E-11    3.4566848E4   8.68163141E0                   4
C2O                     O   1C   2          G     200.0    6000.0  1000.0      1
   5.42468378E0  1.85393945E-3 -5.17932956E-7  6.7764623E-11-3.53315237E-15    2
   4.37161379E4  -3.69608405E0   2.86278214E0  1.19701204E-2 -1.80851222E-5    3
   1.5277773E-8-5.20063163E-12   4.43125964E4   8.89759099E0                   4
C2H2                    H   2C   2          G     200.0    6000.0  1000.0      1
   4.65878489E0  4.88396667E-3 -1.60828888E-6 2.46974544E-10-1.38605959E-14    2
   2.57594042E4  -3.99838194E0  8.08679682E-1  2.33615762E-2 -3.55172234E-5    3
  2.80152958E-8-8.50075165E-12   2.64289808E4   1.39396761E1                   4
C2H                     H   1C   2          G     200.0    6000.0  1000.0      1
   3.66270248E0  3.82492252E-3   -1.366325E-6  2.1345504E-10-1.23216848E-14    2
    6.7168379E4   3.92205792E0   2.89867676E0  1.32988489E-2 -2.80733327E-5    3
  2.89484755E-8-1.07502351E-11    6.7061605E4   6.18547632E0                   4
H2CC                    H   2C   2          G     200.0    6000.0  1000.0      1
     4.278034E0   4.7562804E-3  -1.6301009E-6  2.5462806E-10 -1.4886379E-14    2
    4.8316688E4   6.4023701E-1    3.2815483E0   6.9764791E-3  -2.3855244E-6    3
  -1.2104432E-9  9.8189545E-13    4.8621794E4     5.920391E0                   4
C2                      C   2               G     200.0    6000.0  1000.0      1
   3.25289233E0  1.23190307E-3 -4.50354156E-7 7.49356656E-11-4.57925077E-15    2
   9.83737348E4   3.95859964E0   3.69386038E0 -1.84767427E-3  5.23712984E-6    3
 -3.83965401E-9 8.61135711E-13   9.83822318E4   2.23677006E0                   4
O2C2H4OH                H   5O   3C   2     G     300.0    2500.0   800.0      1
    5.564182E-1   4.1251869E-2  -3.1064687E-5    1.229296E-8 -1.9969071E-12    2
    -2.204739E4    2.4998308E1    5.564182E-1   4.1251869E-2  -3.1064687E-5    3
    1.229296E-8 -1.9969071E-12    -2.204739E4    2.4998308E1                   4
C2H4O2H                 H   5O   2C   2     G     200.0    3000.0  1000.0      1
   6.78041359E0  1.83275444E-2 -8.91431995E-6  2.10717647E-9 -1.9640965E-13    2
   3.29131978E3  -4.72895313E0   7.21049238E0 -8.05223553E-4  5.64608626E-5    3
 -7.53070591E-8 3.05453325E-11    3.8411079E3  -3.13534586E0                   4
C2H4O1-2                H   4O   1C   2     G     200.0    6000.0  1000.0      1
    5.4887641E0    1.204619E-2  -4.3336931E-6  7.0028311E-10 -4.1949088E-14    2
   -9.1804251E3   -7.0799605E0    3.7590532E0   -9.441218E-3   8.0309721E-5    3
  -1.0080788E-7  4.0039921E-11   -7.5608143E3    7.8497475E0                   4
C2H3O1-2                H   3O   1C   2     G     200.0    6000.0  1000.0      1
   5.60158035E0  9.17613962E-3 -3.28028902E-6 5.27903888E-10-3.15362241E-14    2
   1.71446252E4  -5.47228512E0   3.58349017E0 -6.02275805E-3  6.32426867E-5    3
 -8.18540707E-8 3.30444505E-11   1.85681353E4   9.59725926E0                   4
C2H5OH                  H   6O   1C   2     G     300.0    5000.0  1402.0      1
   8.14483865E0  1.28314052E-2 -4.29052743E-6 6.55971721E-10-3.76506611E-14    2
  -3.24005526E4  -1.86241126E1  2.15805861E-1  2.95228396E-2 -1.68271048E-5    3
  4.49484797E-9-4.02451543E-13  -2.94851823E4   2.45725052E1                   4
C2H5O                   H   5O   1C   2     G     300.0    5000.0  1467.0      1
   8.19120635E0  1.10391986E-2 -3.75270536E-6 5.80275784E-10-3.35735146E-14    2
  -5.66847208E3  -1.90131344E1   2.90353584E0  1.77256708E-2 -2.69624757E-6    3
 -3.45830533E-9 1.25224784E-12   -3.2893029E3   1.13545591E1                   4
PC2H4OH                 H   5O   1C   2     G     200.0    6000.0  1000.0      1
   7.01348674E0  1.20204391E-2 -4.21992012E-6 6.70675981E-10-3.97135273E-14    2
  -6.16161779E3  -8.62052409E0   4.20954137E0  9.12964578E-3  2.47462263E-5    3
 -3.92945764E-8 1.66541312E-11  -4.91511371E3   8.30445413E0                   4
SC2H4OH                 H   5O   1C   2     G     300.0    5000.0  1385.0      1
   8.15007136E0  1.02549305E-2 -3.40137764E-6 5.17509965E-10-2.96128942E-14    2
  -1.05014386E4  -1.73134615E1   1.46281093E0  2.39193995E-2 -1.30667185E-5    3
  3.10615465E-9-1.85896007E-13  -8.00790323E3   1.92547092E1                   4
O2CH2CHO                H   3O   3C   2     G     300.0    5000.0  1393.0      1
   1.11807543E1  9.14479256E-3 -3.15089833E-6 4.91944238E-10 -2.8663918E-14    2
  -1.55790331E4   -2.8789274E1  -1.29465843E0  4.44936393E-2 -4.26577074E-5    3
   2.0739195E-8-3.96828771E-12  -1.18275628E4   3.60778797E1                   4
HO2CH2CO                H   3O   3C   2     G     300.0    5000.0  1386.0      1
   1.04146322E1  1.12680116E-2 -5.17494839E-6  1.00333285E-9-6.68165911E-14    2
  -1.40955672E4    -2.278944E1   2.22681686E0   3.5678138E-2 -3.26401909E-5    3
  1.47651988E-8 -2.6479438E-12  -1.18735095E4   1.91581197E1                   4
CH2CO2                  H   2O   2C   2     G     300.0    5000.0  1000.0      1
   7.65364625E0  8.11459788E-3 -3.27402215E-6  6.0472528E-10-4.19318185E-14    2
  -2.47039852E3  -1.29488037E1   1.58410663E0  2.55753337E-2 -1.92389918E-5    3
  4.43061572E-9 7.05951245E-13  -9.15619463E2   1.80375721E1                   4
CH3CHOHOJ               H   5O   2C   2     G     300.0    5000.0  1475.0      1
   1.17676393E1  1.08162215E-2 -3.83103211E-6 6.08854274E-10-3.59050266E-14    2
  -3.02788234E4  -3.48553283E1   6.81886048E0  1.12137609E-2  9.27132951E-6    3
 -1.14593687E-8 3.04523365E-12  -2.74487304E4  -4.32313391E0                   4
CH3CHO                  H   4O   1C   2     G     200.0    6000.0  1000.0      1
    5.4041108E0   1.1723059E-2  -4.2263137E-6  6.8372451E-10 -4.0984863E-14    2
   -2.2593122E4   -3.4807917E0    4.7294595E0  -3.1932858E-3   4.7534921E-5    3
  -5.7458611E-8  2.1931112E-11   -2.1572878E4    4.1030159E0                   4
CH3CO                   H   3O   1C   2     G     200.0    6000.0  1000.0      1
    5.3137165E0   9.1737793E-3  -3.3220386E-6  5.3947456E-10 -3.2452368E-14    2
   -3.6450414E3   -1.6757558E0    4.0358705E0   8.7729487E-4    3.071001E-5    3
  -3.9247565E-8  1.5296869E-11   -2.6820738E3    7.8617682E0                   4
CH2CHO                  H   3O   1C   2     G     298.0    3000.0  1000.0      1
    3.6302633E0  1.41239404E-2 -7.16478146E-6  1.76263004E-9-1.70391996E-13    2
   4.29875072E2   6.20577997E0  9.86311004E-1  2.24920216E-2 -1.64812936E-5    3
  5.86617239E-9-6.81551147E-13   1.07163704E3   1.95196726E1                   4
CH2COHCO                H   3O   2C   3     G     300.0    5000.0  1411.0      1
   1.31285142E1  6.17948608E-3 -1.93387986E-6 2.81892606E-10-1.56244314E-14    2
  -1.93507932E4  -4.22958094E1    1.2434137E0  4.71484739E-2 -5.44200189E-5    3
  2.95970356E-8-6.01447282E-12  -1.65555219E4   1.68301276E1                   4
C2H3OH                  H   4O   1C   2     G     300.0    5000.0  1410.0      1
   8.32598158E0  8.03387281E-3 -2.63928405E-6 3.98410726E-10-2.26551155E-14    2
  -1.83221436E4  -2.02080305E1  -1.2797226E-1  3.38506073E-2 -3.30644935E-5    3
  1.64858739E-8-3.19935455E-12  -1.59914544E4   2.30438601E1                   4
C2H2OH                  H   3O   1C   2     G     300.0    5000.0  1401.0      1
   8.20268447E0  5.92989165E-3 -1.99194448E-6 3.05794341E-10-1.76114732E-14    2
   1.24881328E4  -1.89670436E1  6.41642616E-1  2.61903633E-2  -2.3038537E-5    3
  1.02804704E-8-1.81971416E-12   1.48276951E4   2.06750999E1                   4
SC2H2OH                 H   3O   1C   2     G     300.0    5000.0  1410.0      1
   7.99235139E0  5.83109353E-3 -1.89242965E-6 2.83129118E-10-1.59933287E-14    2
   9.51237374E3  -1.62058375E1   1.63791895E0  2.64968839E-2 -2.74821415E-5    3
  1.43110557E-8-2.85794966E-12   1.11467016E4   1.58714777E1                   4
CH2CO                   H   2O   1C   2     G     300.0    5000.0  1387.0      1
    6.3646703E0  5.45786699E-3 -1.84268576E-6 2.83411786E-10-1.63298616E-14    2
  -8.24720912E3  -9.42955479E0   4.99492822E0  7.27504908E-3 -2.16744674E-6    3
-9.25637041E-11  1.1264695E-13  -7.59099666E3  -1.51259007E0                   4
HCCO                    H   1O   1C   2     G     200.0    6000.0  1000.0      1
   5.91479333E0   3.7140873E-3  -1.3013701E-6 2.06473345E-10-1.21476759E-14    2
   1.93596301E4  -5.50567269E0   1.87607969E0  2.21205418E-2 -3.58869325E-5    3
  3.05402541E-8-1.01281069E-11    2.0163384E4    1.3696829E1                   4
HCCOH                   H   2O   1C   2     G     200.0    6000.0  1000.0      1
   6.37509678E0  5.49429011E-3 -1.88136576E-6 2.93803536E-10-1.71771901E-14    2
   8.93277676E3  -8.24498007E0   2.05541154E0  2.52003372E-2 -3.80821654E-5    3
  3.09890632E-8-9.89799902E-12   9.76872113E3   1.22271534E1                   4
CH2COOH                 H   3O   2C   2     G     100.0    5000.0  1058.0      1
    7.9836337E0  1.18141983E-2 -5.27086059E-6    1.043317E-9-7.61676344E-14    2
  -3.15520596E4   -1.6085263E1   2.92688293E0  1.79294703E-2   4.4942781E-6    3
 -1.67263265E-8 6.86762832E-12  -2.97543074E4   1.20349895E1                   4
CH3CCO                  H   3O   1C   3     G     100.0    5000.0  450.61      1
   4.07733162E0  1.56711833E-2 -6.97158858E-6  1.31787764E-9-9.17660519E-14    2
   1.95006394E4   7.83646777E0   3.34387132E0  1.74325291E-2  2.97569379E-6    3
 -3.67906168E-8 3.40290463E-11   1.96149582E4   1.13253443E1                   4
CH3COH                  H   4O   1C   2     G     100.0    5000.0 1002.18      1
   7.92846957E0   8.1587547E-3 -2.91410601E-6 5.15186396E-10-3.55331439E-14    2
   2.33088834E4  -1.53492432E1   2.84111291E0  2.24591992E-2 -1.53305901E-5    3
   2.7961625E-9 8.86886968E-13   2.46301178E4   1.07098389E1                   4
CH3CO3H                 H   4O   3C   2     G     300.0    5000.0  1391.0      1
   1.25060485E1  9.47789695E-3 -3.30402246E-6 5.19630793E-10-3.04233568E-14    2
  -4.59856703E4  -3.79195947E1   2.24135876E0  3.37963514E-2 -2.53887482E-5    3
  9.67583587E-9-1.49266157E-12  -4.24677831E4   1.70668133E1                   4
CH3CO3                  H   3O   3C   2     G     300.0    5000.0  1391.0      1
   1.12522498E1  8.33652672E-3  -2.8901453E-6 4.52781734E-10-2.64354456E-14    2
  -2.60238584E4  -2.96370457E1   3.60373432E0  2.70080341E-2 -2.08293438E-5    3
  8.50541104E-9 -1.4384611E-12  -2.34205171E4   1.12014914E1                   4
CH3CO2                  H   3O   2C   2     G     300.0    5000.0  1395.0      1
   8.54059736E0  8.32951214E-3  -2.8472201E-6 4.41927196E-10-2.56373394E-14    2
  -2.97290678E4  -2.03883545E1   1.37440768E0  2.49115604E-2 -1.74308894E-5    3
  6.24799508E-9-9.09516835E-13   -2.7233015E4   1.81405454E1                   4
CH3OCH2O2H              H   6O   3C   2     G     300.0    5000.0  1404.0      1
   1.28159161E1  1.34818095E-2 -4.50397729E-6 6.88229286E-10 -3.9488368E-14    2
  -4.06745921E4  -3.78047802E1   1.05786981E0  4.36787095E-2 -3.46383899E-5    3
   1.4480883E-8-2.46100643E-12  -3.68851076E4   2.43391936E1                   4
CH3OCH2O2               H   5O   3C   2     G     300.0    5000.0  1441.0      1
   1.19179361E1  1.19412867E-2 -3.93526185E-6 5.95756132E-10-3.39597705E-14    2
  -2.34231833E4  -3.20096863E1   3.39930541E0  3.09460407E-2 -1.92548181E-5    3
  5.76033887E-9-6.16081571E-13  -2.04433218E4   1.39429608E1                   4
CH2OCH2O2H              H   5O   3C   2     G     300.0    5000.0  1418.0      1
   1.23892901E1  1.11758961E-2 -3.59249095E-6 5.34196366E-10-3.00536541E-14    2
  -1.80551598E4  -3.29576862E1  1.62245477E-1  4.76101093E-2 -4.52046954E-5    3
  2.18379311E-8-4.11295947E-12    -1.464981E4   2.98253164E1                   4
O2CH2OCH2O2H            H   5O   5C   2     G     300.0    5000.0  1433.0      1
   1.77378326E1  1.13589899E-2 -3.67382539E-6 5.49255712E-10-3.10405899E-14    2
  -3.82903058E4  -5.66609932E1   2.39977678E0  5.39881943E-2 -4.87969524E-5    3
  2.19792134E-8-3.86106979E-12  -3.37824638E4   2.30683371E1                   4
HO2CH2OCHO              H   4O   4C   2     G     300.0    5000.0  1386.0      1
   1.57136128E1  9.64430166E-3 -3.44136025E-6 5.49722196E-10-3.25360322E-14    2
  -6.29409094E4  -5.29505242E1   1.21909586E0  4.28858235E-2 -3.17634222E-5    3
  1.11542676E-8-1.49753153E-12  -5.79287926E4   2.49759193E1                   4
OCH2OCHO                H   3O   3C   2     G     300.0    5000.0  1523.0      1
     1.240132E1  7.83738243E-3 -2.82992688E-6 4.55558739E-10-2.71061389E-14    2
   -4.6845347E4  -3.78084549E1   1.89539692E0  2.74118545E-2  -1.3647609E-5    3
  1.26325603E-9 5.17970476E-13   -4.2787944E4   2.02333278E1                   4
HOCH2OCO                H   3O   3C   2     G     300.0    5000.0  1443.0      1
    1.1149841E1   9.3473652E-3 -3.35541548E-6 5.38037115E-10-3.19260183E-14    2
  -4.75012119E4  -2.95983867E1   5.95255071E0  8.42196282E-3  1.36741678E-5    3
 -1.46786275E-8 3.84143533E-12  -4.44470269E4   2.85657217E0                   4
CH3OCH2O                H   5O   2C   2     G     300.0    5000.0  1523.0      1
   9.81288609E0  1.21313106E-2 -4.30285768E-6 6.84443177E-10-4.03862658E-14    2
  -2.50760742E4  -2.51866352E1   5.63414373E0  8.92830283E-3  1.37225633E-5    3
 -1.40497059E-8 3.54625624E-12  -2.22825214E4   1.93588846E0                   4
CH3OCH3                 H   6O   1C   2     G     298.0    3000.0  1000.0      1
    1.1385197E0  2.58202899E-2 -1.29425822E-5  3.14818537E-9-3.01294764E-13    2
  -2.35157473E4   1.85133202E1   3.75480003E0  9.94330522E-3   2.0465892E-5    3
 -2.65048607E-8  9.2039814E-12  -2.38174871E4   7.12147313E0                   4
CH3OCH2                 H   5O   1C   2     G     298.0    3000.0  1000.0      1
    2.7430013E0  2.06529566E-2 -1.03925669E-5  2.54086134E-9-2.44516053E-13    2
  -1.32986515E3   1.24007048E1   3.93734319E0  9.90763869E-3  1.63345997E-5    3
 -2.34568933E-8 8.57704791E-12  -1.32547779E3   7.99274498E0                   4
CH3OCHO                 H   4O   2C   2     G     298.0    3000.0  1000.0      1
    1.5582156E0  2.63651102E-2 -1.49021985E-5  3.93577994E-9-3.99334221E-13    2
  -4.47996443E4   1.82846496E1   3.95242735E0  6.27936769E-3  3.21013314E-5    3
 -3.93941104E-8  1.3618557E-11  -4.47899337E4   9.26882234E0                   4
CH3OCO                  H   3O   2C   2     G     298.0    3000.0  1000.0      1
   3.36304128E0  1.87670995E-2 -1.03048118E-5  2.67955225E-9 -2.6952476E-13    2
  -2.08317053E4   1.09017923E1   4.20427121E0  8.77414983E-3  1.52020481E-5    3
  -2.1722388E-8 7.77727542E-12   -2.0687622E4   8.45258172E0                   4
CH2OCHO                 H   3O   2C   2     G     298.0    3000.0  1000.0      1
   5.66297823E0   1.7397957E-2 -1.01218468E-5  2.73226211E-9-2.81907442E-13    2
  -2.14389479E4  -2.38514196E0    3.1993223E0  1.93736375E-2 -1.21521306E-6    3
 -1.11559169E-8 5.18761324E-12  -2.05538696E4   1.14662057E1                   4
CH3COCH                 H   4O   1C   3     G     100.0    5000.0 1422.47      1
   8.42190715E0  1.32147931E-2 -5.94861582E-6  1.13318238E-9 -7.8779049E-14    2
   2.38473302E4  -1.67738709E1    3.1330794E0  1.99928367E-2 -4.56076359E-6    3
 -3.51748126E-9 1.44161672E-12   2.61708711E4   1.34838635E1                   4
CH2COCH2                H   4O   1C   3     G     100.0    4000.0 1940.46      1
 -9.87425172E-1  2.88974591E-2 -1.32185725E-5   1.9513931E-9-1.03642912E-13    2
   1.73797237E4   3.53154789E1   2.09413283E0  2.96789612E-2 -1.93371377E-5    3
  5.94804523E-9-8.62638406E-13   1.48407339E4   1.49452231E1                   4
CH3CCHO                 H   4O   1C   3     G     100.0    5000.0   936.0      1
   1.05962069E1  7.73832919E-3 -1.89913832E-6 3.08803446E-10-2.31638998E-14    2
   1.89349404E4  -2.87420455E1   2.65781507E0  2.15986318E-2  8.04306562E-6    3
 -2.96741688E-8 1.41019327E-11   2.12999358E4   1.37261686E1                   4
!CH3CCHO                 C   3H   4O   1     G    100.00   5000.00  883.64      1
! 2.98584084E+00 2.37247777E-02-1.24837190E-05 2.42903257E-09-1.68049827E-13    2
! 2.97296039E+04 1.32146618E+01 2.68347107E+00 2.93743982E-02-2.93408969E-05    3
! 2.06294433E-08-6.86839802E-12 2.96159099E+04 1.36903236E+01                   4
CH2CCO                  H   2O   1C   3     G    298.15    2000.0  1000.0      1
   4.40003435E0  1.25785246E-2 -5.91887918E-6  1.27758857E-9-9.45874595E-14    2
   1.33314103E4   4.29517065E0   3.60551892E0  1.45152309E-2 -6.96190546E-6    3
 7.31583992E-10 3.52252542E-13   1.35523812E4   8.43858717E0                   4
NC3H7O2H                H   8O   2C   3     G     200.0    3000.0  1000.0      1
   5.70339505E0  3.28158196E-2 -1.62801919E-5  3.91404915E-9-3.70006532E-13    2
  -2.51228391E4   1.45914358E0   6.73138747E0  7.17215968E-3  6.55879836E-5    3
 -8.95268374E-8  3.5818372E-11  -2.44958475E4   1.16746323E0                   4
NC3H7O2                 H   7O   2C   3     G     200.0    3000.0  1000.0      1
   4.91998559E0  3.15132726E-2 -1.58821725E-5  3.86554476E-9-3.68943114E-13    2
  -8.25948108E3   4.98449512E0   5.47042383E0  8.03725792E-3  6.23369337E-5    3
 -8.69404455E-8 3.51435174E-11   -7.5459419E3   6.93921239E0                   4
IC3H7O2H                H   8O   2C   3     G     200.0    3000.0  1000.0      1
   6.94628788E0   3.1447902E-2 -1.56102919E-5  3.75542177E-9 -3.5527762E-13    2
  -2.74427914E4  -7.46456411E0   5.29707117E0  2.02135424E-2  3.71620355E-5    3
 -6.36781838E-8 2.71895768E-11  -2.64177402E4    4.3676721E0                   4
IC3H7O2                 H   7O   2C   3     G     200.0    3000.0  1000.0      1
   5.64376176E0  3.03429918E-2 -1.51530595E-5  3.66111767E-9-3.47386857E-13    2
  -1.04730244E4 -2.14718756E-1    5.0712883E0   1.7567292E-2  3.42490198E-5    3
  -5.6371961E-8 2.36317857E-11   -9.7676257E3   5.83068104E0                   4
C3H6OOH1-2              H   7O   2C   3     G     200.0    3000.0  1000.0      1
    6.5069906E0  2.85213018E-2 -1.41417909E-5  3.39938293E-9-3.21373645E-13    2
  -1.45012873E3 -1.87717582E-1   6.34979532E0  8.11708872E-3   5.9405573E-5    3
 -8.44703358E-8 3.45623896E-11  -6.15937814E2   5.09764555E0                   4
C3H6OOH1-3              H   7O   2C   3     G     200.0    3000.0  1000.0      1
    7.2312653E0   2.7742981E-2 -1.37595857E-5  3.30768532E-9 -3.1271468E-13    2
  -4.43242263E2  -5.41152147E0   5.50078943E0  1.50499925E-2  4.54145213E-5    3
 -7.25615652E-8 3.08058933E-11   6.52616591E2    7.1582156E0                   4
C3H6OOH2-1              H   7O   2C   3     G     200.0    3000.0  1000.0      1
   8.51331015E0  2.56658986E-2 -1.24736987E-5  2.94899846E-9-2.75019865E-13    2
  -2.00090673E3  -1.31841385E1   7.62269432E0  1.11030055E-2  4.70014253E-5    3
 -7.11121549E-8 2.97645184E-11  -1.14650501E3  -5.02948467E0                   4
C3H6OOH1-2O2            H   7O   4C   3     G     200.0    3000.0  1000.0      1
   1.04215235E1  3.14990051E-2  -1.6087017E-5  3.95787145E-9-3.81172892E-13    2
  -1.94983125E4  -1.78157823E1   7.66268414E0  3.46984307E-2 -9.21886703E-6    3
 -8.56030244E-9 4.82826479E-12  -1.85409133E4  -2.52153061E0                   4
C3H6OOH1-3O2            H   7O   4C   3     G     200.0    3000.0  1000.0      1
    1.2607889E1  2.93092235E-2  -1.5084075E-5  3.73118698E-9-3.60788937E-13    2
  -1.96011992E4     -3.08301E1   7.24781475E0  3.28928441E-2  1.30495909E-5    3
 -4.36381462E-8  2.0651332E-11  -1.77709148E4  -9.1772504E-1                   4
C3H6OOH2-1O2            H   7O   4C   3     G     200.0    3000.0  1000.0      1
   1.03199662E1  3.11300514E-2 -1.57238725E-5  3.83613609E-9-3.67016885E-13    2
   -1.9517393E4  -1.65669884E1   8.79693074E0  1.54084095E-2  5.10187628E-5    3
  -7.8882909E-8 3.28540704E-11  -1.83455378E4  -4.42816442E0                   4
C3KET12                 H   6O   3C   3     G     200.0    3000.0  1000.0      1
   9.32342424E0   2.6207395E-2 -1.33353001E-5  3.27346318E-9-3.14797458E-13    2
  -3.58698068E4  -1.60526738E1   4.41631201E0  3.07003361E-2  9.88578816E-6    3
 -3.89641249E-8 1.91158735E-11  -3.42762651E4   1.09624997E1                   4
C3KET13                 H   6O   3C   3     G     200.0    3000.0  1000.0      1
   8.58106638E0  2.73143185E-2 -1.39521051E-5  3.42955156E-9-3.29871443E-13    2
  -3.47726042E4  -1.11674324E1   7.59820874E0  2.30624183E-2   6.9084067E-6    3
 -2.23357702E-8 9.80969635E-12  -3.42038835E4  -4.50289938E0                   4
C3H51-2,3OOH            H   7O   4C   3     G     298.0    6000.0  1000.0      1
   1.92920199E1   1.5312525E-2 -5.36239915E-6 8.48522339E-10-5.00319374E-14    2
  -1.48744597E4  -6.55354976E1  9.32176447E-1  8.54901848E-2 -1.23079234E-4    3
  9.91652847E-8-3.24677763E-11  -1.04601429E4   2.53027474E1                   4
C3H5O1-2OOH-3           H   6O   3C   3     G     300.0    5000.0  1432.0      1
   1.57042382E1  1.30255692E-2 -4.23544254E-6 6.35555595E-10-3.60110207E-14    2
  -2.77269333E4  -5.51895464E1  -3.25001215E0  6.65787151E-2 -6.18859778E-5    3
  2.84638649E-8-5.08511634E-12   -2.2237124E4    4.3038128E1                   4
C3H6O1-2                H   6O   1C   3     G     200.0    6000.0  1000.0      1
   8.01491079E0  1.73919953E-2 -6.26027968E-6  1.01188256E-9-6.06239111E-14    2
  -1.51980838E4  -1.88279964E1   3.42806676E0  6.25176642E-3  6.13196311E-5    3
 -8.60387185E-8 3.51371393E-11  -1.28446646E4   1.04244994E1                   4
C3H6O1-3                H   6O   1C   3     G     200.0    6000.0  1000.0      1
   6.80716906E0  1.88824545E-2 -6.79082475E-6  1.09713919E-9-6.57154952E-14    2
  -1.36547629E4  -1.35382154E1   5.15283752E0 -1.86401716E-2  1.29980652E-4    3
 -1.58629974E-7 6.20668783E-11  -1.13243512E4   4.73561224E0                   4
C3H5-SOOH               H   6O   2C   3     G     298.0    6000.0  1000.0      1
   1.17366777E1  1.50781115E-2 -5.22873766E-6 8.22569776E-10 -4.8319881E-14    2
   -1.1905157E4  -3.21649975E1  6.05480242E-3   5.7296255E-2 -7.65094431E-5    3
  6.36300985E-8-2.20626642E-11  -8.82238404E3    2.6857227E1                   4
SC3H5OO                 H   5O   2C   3     G     300.0    5000.0  1391.0      1
    1.3124657E1  1.17719171E-2 -4.06154905E-6  6.3436506E-10-3.69622374E-14    2
    3.1978525E3   -4.0625695E1   2.37869252E0  3.63937952E-2 -2.54689963E-5    3
  9.05375431E-9-1.30368839E-12   6.97002244E3   1.72448228E1                   4
TC3H5OO                 H   5O   2C   3     G     300.0    5000.0  1427.0      1
    1.1247595E1  1.18958685E-2 -3.79310732E-6 5.61099631E-10-3.14584401E-14    2
   1.36735441E3  -2.91220162E1   2.60844589E0  3.34570194E-2 -2.41496366E-5    3
   9.1633332E-9-1.39948285E-12   4.16164345E3    1.6671437E1                   4
CH3COCHO                H   4O   2C   3     G     300.0    5000.0  1381.0      1
    1.1437119E1  1.06773624E-2 -3.68967757E-6 5.77006752E-10-3.36532201E-14    2
  -3.78079398E4  -3.25054087E1   2.08731049E0  3.09032484E-2 -1.98794164E-5    3
  6.26174519E-9-7.69945504E-13  -3.43989451E4   1.82839639E1                   4
CH2CHOCHO               H   4O   2C   3     G     100.0    5000.0  833.56      1
   7.40521033E0  1.65570221E-2 -6.58007383E-6  1.24982151E-9-9.06572059E-14    2
  -3.48859419E4  -1.12708869E1   2.57245381E0  1.18819753E-2  5.19781973E-5    3
 -8.56898226E-8 3.80126901E-11  -3.31121756E4   1.69715365E1                   4
OCHCH2CH2O              H   5O   2C   3     G     298.0    6000.0  1000.0      1
   1.08162478E1  1.42673665E-2 -5.07333766E-6 8.11888154E-10-4.82713892E-14    2
  -1.75002033E4  -2.65683503E1 -5.00838068E-1  5.19868081E-2 -6.76895492E-5    3
  5.81287856E-8-2.11513136E-11  -1.42793836E4   3.13661013E1                   4
CH2CHOCO                H   3O   2C   3     G     100.0    5000.0  965.05      1
   1.31387981E1  6.74642536E-3 -2.14128875E-6 3.99152269E-10 -3.0580403E-14    2
  -1.46339038E4  -4.25616482E1   2.06242074E0  3.51363582E-2 -1.90366415E-5    3
 -6.74125163E-9 6.69243374E-12  -1.16802033E4   1.47083881E1                   4
C3H52-1,3OOH            H   7O   4C   3     G     300.0    5000.0  1379.0      1
   2.02817964E1  1.48155431E-2 -5.25503386E-6 8.35963453E-10-4.93308915E-14    2
  -1.80085066E4  -7.22688262E1   4.12253742E0  5.19553611E-2 -3.83733727E-5    3
  1.45851637E-8-2.29820536E-12  -1.22759164E4   1.48367359E1                   4
C3H8                    H   8C   3          G     200.0    3000.0  1000.0      1
   1.40021346E0  3.18420793E-2  -1.5679464E-5  3.74038679E-9-3.50970704E-13    2
  -1.45995041E4   1.53772904E1   4.40544497E0  1.49882943E-3  6.81726683E-5    3
 -8.73518733E-8 3.42271755E-11  -1.45263856E4   4.75462035E0                   4
IC3H7                   H   7C   3          G     200.0    3000.0  1000.0      1
   1.28792104E0  2.88132087E-2 -1.42628492E-5  3.41663382E-9-3.21641287E-13    2
   8.77362364E3    1.9027698E1   6.26934547E0  -1.2046104E-2  9.04149102E-5    3
  -1.0586145E-7 4.01565711E-11    8.5531475E3 -5.55855157E-1                   4
NC3H7                   H   7C   3          G     200.0    3000.0  1000.0      1
   2.48159455E0  2.69835428E-2 -1.31599688E-5  3.11464891E-9-2.90368978E-13    2
   1.01221292E4   1.22920896E1   4.17115101E0  3.51564655E-3  5.75322599E-5    3
 -7.69319478E-8 3.08423388E-11   1.03875523E4   7.64185086E0                   4
CH3CHCHO                H   5O   1C   3     G     300.0    5000.0  1424.0      1
   1.06781476E1  1.12805711E-2 -3.89010759E-6 6.07617268E-10-3.54120848E-14    2
  -7.73234209E3  -3.24971238E1   1.47166733E0  2.69251618E-2 -1.00248013E-5    3
 -1.13421435E-9 1.03416658E-12  -4.04142023E3   1.88722472E1                   4
CH3CHCO                 H   4O   1C   3     G     300.0    5000.0  1400.0      1
   1.00219123E1    9.569663E-3 -3.26221644E-6 5.05231706E-10-2.92593257E-14    2
  -1.42482738E4  -2.77829973E1   1.48380119E0  3.22203013E-2 -2.70250033E-5    3
  1.20499164E-8-2.18365931E-12   -1.1527654E4   1.71552068E1                   4
C3H5O                   H   5O   1C   3     G     300.0    5000.0  1402.0      1
   1.02638186E1  1.17609932E-2 -3.89837957E-6 5.92650815E-10-3.38867417E-14    2
   7.25938472E3  -2.75108651E1  8.24068673E-1  3.46749909E-2 -2.51786795E-5    3
  9.56781953E-9-1.48085302E-12   1.04203725E4    2.2828307E1                   4
CH2CHOCH2               H   5O   1C   3     G     298.0    3000.0  1000.0      1
   5.97771354E0  2.02657041E-2 -1.01668826E-5  2.48262015E-9-2.38848507E-13    2
   8.26182922E3  -3.59465019E0  8.65182879E-1  3.69123607E-2 -2.91776933E-5    3
  1.10126628E-8-1.29220645E-12   9.46612939E3   2.20002011E1                   4
CH2OOHCHCO              H   4O   3C   3     G     100.0    5000.0  828.78      1
   8.21003768E0  2.23847091E-2 -1.04769597E-5   1.9708955E-9-1.34682628E-13    2
  -2.07892043E4  -1.02126441E1   1.41612513E0  6.14660031E-2 -9.25964273E-5    3
  7.71867797E-8 -2.5586331E-11  -1.98791413E4   1.99846206E1                   4
CH2OCHCO                H   3O   2C   3     G     100.0    5000.0   869.7      1
   2.35088409E0   2.3934035E-2   -1.149536E-5  2.15666774E-9 -1.4569055E-13    2
  -6.59575625E2   2.08361058E1   2.43867977E0    4.198703E-2 -7.44651363E-5    3
  7.48277923E-8-2.80498586E-11  -1.37285912E3   1.64118408E1                   4
AC4H7OOH                H   8O   2C   4     G     300.0    5000.0  1395.0      1
   1.47661443E1  2.12235231E-2  -7.0940339E-6  1.08423759E-9-6.22145708E-14    2
  -1.35617411E4  -4.77449138E1   1.33470633E0   5.2783144E-2  -3.5886136E-5    3
  1.32495013E-8-2.06619289E-12  -8.87891782E3   2.43857336E1                   4
AC3H5OOH                H   6O   2C   3     G     298.0    6000.0  1000.0      1
   1.20838649E1  1.47946591E-2 -5.13212591E-6 8.07504999E-10-4.74394983E-14    2
  -1.02184463E4  -3.36434791E1   3.18124993E0  4.35233041E-2 -5.16277353E-5    3
  4.32011427E-8-1.57714983E-11  -7.63521503E3   1.21725683E1                   4
C3H6                    H   6C   3          G     200.0    3000.0  1000.0      1
   1.92108263E0  2.43339459E-2 -1.16770827E-5   2.7294451E-9-2.52017823E-13    2
   6.57712123E2   1.38966351E1   4.31009158E0 -1.07031844E-3  5.93972302E-5    3
 -7.47111922E-8 2.91295619E-11   7.63241094E2   5.72920478E0                   4
C3H5-A                  H   5C   3          G     200.0    3000.0  1000.0      1
   3.84791212E0  1.92587171E-2 -9.13273431E-6  2.11591054E-9-1.94087489E-13    2
   1.77129152E4   2.99184164E0   1.78802281E0  1.47355886E-2  2.49636779E-5    3
 -4.61392059E-8 2.05476345E-11   1.85843327E4   1.55955836E1                   4
C3H5-S                  H   5C   3          G     200.0    3000.0  1000.0      1
   2.96456222E0  2.00542186E-2 -9.69055932E-6  2.28759935E-9-2.13799962E-13    2
   3.02834725E4    9.8333426E0   3.82115034E0  5.68402338E-3  3.50202069E-5    3
  -4.8904445E-8 1.97810852E-11   3.05074273E4   7.99634709E0                   4
C3H5-T                  H   5C   3          G     200.0    3000.0  1000.0      1
   2.64305773E0  2.04953214E-2 -9.90039262E-6  2.32606764E-9-2.15631121E-13    2
   2.85305626E4   1.18330025E1   4.87989018E0 -1.62832401E-3  5.08381392E-5    3
 -6.33941027E-8 2.46528204E-11   2.85657279E4   3.82550151E0                   4
CC3H6                   H   6C   3          G     200.0    6000.0  1000.0      1
   6.21663437E0  1.65393591E-2 -5.90075838E-6 9.48095199E-10-5.65661522E-14    2
   2.95937491E3  -1.36041009E1   2.83278674E0 -5.21028618E-3   9.2958321E-5    3
 -1.22753194E-7 4.99191366E-11   5.19520048E3   1.08306333E1                   4
CC3H5                   H   5C   3          G     298.0    3000.0  1000.0      1
    2.9997496E0  2.13475726E-2  -1.0699075E-5  2.60932417E-9-2.50699404E-13    2
   3.31868952E4   7.36829306E0  -2.66197201E0  4.09354947E-2 -3.51846762E-5    3
  1.54618244E-8-2.54379883E-12   3.44620177E4   3.54220671E1                   4
PC3H4OH-1               H   5O   1C   3     G     300.0    5000.0  1403.0      1
   1.09468986E1   1.0401454E-2 -3.44082448E-6 5.22105632E-10-2.98049266E-14    2
     4.115306E3  -3.11161699E1   2.07150195E0   3.5001681E-2 -3.01922013E-5    3
  1.38467853E-8-2.55380109E-12   6.81914209E3   1.51916605E1                   4
PC3H4OH-2               H   5O   1C   3     G     300.0    5000.0  1399.0      1
   1.04635062E1  1.11663832E-2 -3.77893714E-6 5.82297374E-10-3.35999696E-14    2
   4.44805292E3  -2.88001079E1   1.65785091E0  3.50982804E-2 -2.96983519E-5    3
  1.35988418E-8-2.53619848E-12   7.22116184E3   1.73841296E1                   4
SC3H4OH                 H   5O   1C   3     G     300.0    5000.0  1409.0      1
   9.47410666E0  1.30017461E-2 -5.98809406E-6  1.20693652E-9-8.36051867E-14    2
  -7.27956379E3   -2.4656701E1   2.44954369E0  3.28038175E-2 -2.74206705E-5    3
  1.16743989E-8    -2.0137E-12  -5.22438373E3   1.17912854E1                   4
C3H3O                   H   3O   1C   3     G     100.0    5000.0 1149.86      1
   6.82982476E0  1.21550955E-2 -5.01834477E-6 9.27996889E-10-6.42469482E-14    2
   1.97626136E4  -7.94216328E0    2.9430262E0  1.99368612E-2 -7.68290364E-6    3
 -1.86785397E-9 1.48736942E-12   2.10358789E4   1.30019586E1                   4
C3H3O2H                 H   4O   2C   3     G     300.0    5000.0  1385.0      1
   1.38152174E1  8.62174763E-3 -3.06710006E-6 4.88874247E-10-2.88888385E-14    2
   6.29182941E3  -4.39151257E1   1.09787313E0  4.22717882E-2 -3.83969355E-5    3
  1.77405069E-8-3.27674312E-12   1.03592314E4   2.30651783E1                   4
C2HCHO                  H   2O   1C   3     G     300.0    5000.0  2012.0      1
   7.99952054E0  7.07825497E-3 -2.63086819E-6 4.33073185E-10-2.62003284E-14    2
   8.71863156E3  -1.57226237E1   4.20776611E0  1.34382727E-2 -5.15442099E-6    3
-2.24570818E-11 2.74111284E-13   1.02117375E4   5.43871873E0                   4
C3H5O31                 H   5O   3C   3     G     300.0    5000.0  1382.0      1
    1.5839182E1  1.18108291E-2 -4.12595969E-6 6.49893689E-10-3.80931093E-14    2
  -1.80299056E4  -5.25698665E1   3.64419366E0  3.93357791E-2 -2.76201715E-5    3
  9.70517355E-9-1.37417872E-12  -1.37014751E4   1.32634568E1                   4
C3H5O32                 H   5O   3C   3     G     400.0    5000.0  1369.0      1
    1.6938241E1  1.10870012E-2 -3.92331771E-6 6.23214564E-10-3.67416907E-14    2
   -8.5143276E3   -5.9388003E1   5.78082152E0  3.25728351E-2 -1.72708524E-5    3
  3.00679496E-9 1.46350874E-13  -4.22755472E3   2.08334102E0                   4
CH2CCH2OOH              H   5O   2C   3     G     100.0    5000.0  797.78      1
   5.63002145E0  2.49469787E-2 -1.17522882E-5  2.27967141E-9-1.61088289E-13    2
   1.90445436E4   2.90129761E0   2.24534237E0  4.19178324E-2  -4.3661873E-5    3
  2.89455623E-8 -8.5175477E-12   1.95845778E4   1.84656699E1                   4
CH2CHCH2OO              H   5O   2C   3     G     100.0    5000.0 1155.35      1
   5.58060891E0  2.31419381E-2 -1.00897341E-5   1.8929106E-9-1.31328362E-13    2
   8.55393412E3   2.61219293E0   2.56675611E0  3.35761853E-2 -2.36363706E-5    3
  9.70953623E-9-1.82269755E-12   9.25035685E3   1.75875518E1                   4
CH2COOHCHO              H   4O   3C   3     G     100.0    5000.0  902.08      1
   7.72888075E0  2.47252911E-2 -1.32296759E-5  2.71615897E-9-1.98202231E-13    2
  -2.06248257E4  -8.75060174E0   1.95774991E0  5.03154489E-2 -5.57813133E-5    3
  3.41630033E-8-8.91323718E-12  -1.95836144E4     1.849708E1                   4
CH2COCHO                H   3O   2C   3     G     100.0    5000.0 1335.27      1
   7.34755335E0  1.61852796E-2 -7.60948668E-6  1.47379512E-9-1.03801827E-13    2
  -1.01354653E4  -7.29668767E0   2.68900307E0  3.01408767E-2 -2.32870055E-5    3
  9.30130671E-9-1.56935431E-12  -8.89140012E3   1.65249953E1                   4
CH2COOHCH2OO            H   5O   4C   3     G     100.0    5000.0  806.16      1
    7.6585686E0   2.9556707E-2 -1.42020292E-5  2.71873538E-9-1.88180613E-13    2
  -2.34133619E3  -1.73573372E0   1.09063295E0  6.98426721E-2 -1.03483135E-4    3
  8.83951171E-8  -3.043045E-11  -1.53249194E3   2.69842535E1                   4
CH2COOCH2OOH            H   5O   4C   3     G     100.0    5000.0  806.16      1
    7.6585686E0   2.9556707E-2 -1.42020292E-5  2.71873538E-9-1.88180613E-13    2
  -2.34133619E3  -1.73573372E0   1.09063295E0  6.98426721E-2 -1.03483135E-4    3
  8.83951171E-8  -3.043045E-11  -1.53249194E3   2.69842535E1                   4
CH2COOHCH2OOH           H   6O   4C   3     G     100.0    5000.0  801.51      1
   8.78500627E0  3.20527125E-2 -1.56964155E-5  3.08216377E-9-2.18727161E-13    2
  -2.10540864E4  -9.23341932E0   1.03489847E0  7.07307898E-2 -8.80821988E-5    3
  6.32908514E-8-1.89987584E-11   -1.9811746E4   2.64414902E1                   4
CH2COOHCH2              H   5O   2C   3     G     200.0    3000.0  1000.0      1
   1.11212027E1  1.54355749E-2 -6.72634551E-6  1.43699713E-9-1.21868039E-13    2
   8.19551526E3  -2.67715447E1   1.12108055E1 -1.51855705E-2  1.08079654E-4    3
 -1.41872944E-7 5.89136158E-11   9.16820706E3  -2.11612439E1                   4
C3H4O21-2               H   4O   2C   3     G     100.0    5000.0  925.63      1
   1.66746516E1  6.94980866E-4  1.94045833E-6-3.99215022E-10 2.21540063E-14    2
  -2.61851061E4  -6.48077418E1   2.16662027E0  2.57479046E-2  2.23409604E-5    3
 -5.90257392E-8 2.77222023E-11   -2.1886734E4   1.27745298E1                   4
CH2COOHCHOH             H   5O   3C   3     G     100.0    5000.0 1479.11      1
   1.95677286E1  3.46179806E-3  1.09880798E-6-3.73693856E-10 2.95693719E-14    2
   -2.0439062E4  -7.13619103E1  2.39359242E-1  6.69224709E-2 -7.46066607E-5    3
  3.88634397E-8-7.46686698E-12  -1.59453972E4   2.53142595E1                   4
C3H4-P                  H   4C   3          G     200.0    6000.0  1000.0      1
      6.02524E0   1.1336542E-2  -4.0223391E-6  6.4376063E-10 -3.8299635E-14    2
   1.96286897E4  -8.59600927E0   1.88762824E0  2.25076683E-2 -1.71221335E-5    3
  9.88041746E-9-3.20867665E-12   2.08722476E4   1.30780797E1                   4
C3H4-A                  H   4C   3          G     200.0    3000.0  1000.0      1
   3.64971826E0  1.64691409E-2 -7.87384895E-6   1.8349251E-9-1.69011475E-13    2
    2.0877603E4   3.83085451E0   2.69751251E0  1.06292969E-2  2.19212936E-5    3
 -3.79372292E-8   1.660005E-11   2.14072429E4   1.04158509E1                   4
C3H3                    H   3C   3          G     200.0    6000.0  1000.0      1
   7.14221719E0  7.61902211E-3  -2.6746003E-6 4.24914904E-10-2.51475443E-14    2
   3.95710114E4  -1.25848129E1   1.34577946E0  3.27862233E-2 -4.75146967E-5    3
  3.77892551E-8-1.19201548E-11   4.07684638E4   1.52273792E1                   4
CC3H4                   H   4C   3          G     300.0    5000.0  1000.0      1
    6.6999931E0   1.0357372E-2  -3.4551167E-6  5.0652949E-10 -2.6682276E-14    2
    3.0199051E4    -1.337877E1  -2.4621047E-2   2.3197215E-2  -1.8474357E-6    3
  -1.5927593E-8  8.6846155E-12    3.2334137E4    2.2729762E1                   4
C3H2                    H   2C   3          G     298.0    3000.0  1000.0      1
   7.06992917E0   5.3930816E-3 -2.17231495E-6 4.25227595E-10-3.28500977E-14    2
    6.3437888E4  -9.64827316E0   6.45665171E0  8.89254866E-3 -8.95504077E-6    3
  5.94559895E-9-1.65668523E-12   6.35070148E4  -6.95417172E0                   4
H2CCC(S)                H   2C   3          G     298.0    3000.0  1000.0      1
   3.75675072E0  1.05198161E-2  -5.3118251E-6  1.30033932E-9 -1.2511389E-13    2
   6.49793615E4   5.13544552E0   3.65239437E0  9.12393407E-3  -2.7017186E-7    3
 -4.17863788E-9 1.81244845E-12   6.50833396E4   6.07330419E0                   4
C3H2(S)                 H   2C   3          G     200.0    6000.0  1000.0      1
   5.58092176E0  7.88374719E-3 -3.74325522E-6 8.68600548E-10-7.98340783E-14    2
    6.9846369E4    -4.217711E0   3.12747067E0  1.86432946E-2 -2.18682413E-5    3
  1.46536901E-8-4.04603382E-12    7.0308676E4   7.42959447E0                   4
C3H2C                   H   2C   3          G     200.0    5000.0  1500.0      1
     6.563268E0   5.2363256E-3   -1.754483E-6  2.6866106E-10 -1.5428509E-14    2
    5.6514618E4   -1.2000607E1    1.1295888E0   1.7287401E-2  -1.1366823E-5    3
   3.4569296E-9 -3.6615951E-13     5.841908E4    1.7331448E1                   4
C3H6OH-1O2              H   7O   3C   3     G     300.0    5000.0  1397.0      1
   1.42691004E1  1.71837825E-2 -5.83419536E-6 9.00994191E-10 -5.2071621E-14    2
   -3.1450175E4  -4.15295035E1   3.06954289E0   4.4310564E-2  -3.1863626E-5    3
  1.26409287E-8-2.12751901E-12  -2.75893676E4   1.83891218E1                   4
C3H6OH-3O2              H   7O   3C   3     G     298.0    5000.0 1391.49      1
   1.02783858E1  2.47369491E-2 -1.02406202E-5  1.93383596E-9-1.36620247E-13    2
  -2.82426521E4  -2.00287353E1   1.58751068E0  4.94797321E-2 -3.67460494E-5    3
  1.46939868E-8-2.48300492E-12  -2.58106935E4   2.48475438E1                   4
C3H6OH-3OOH-1           H   7O   3C   3     G     300.0    5000.0  1399.0      1
   1.56470202E1  1.60923903E-2 -5.47775812E-6 8.47648626E-10-4.90646635E-14    2
  -2.55572421E4  -4.96613289E1   2.40181277E0  4.81989638E-2  -3.5653844E-5    3
  1.39106335E-8-2.23653199E-12  -2.10700795E4   2.10658954E1                   4
C3H6OH-3OOH-1O2         H   7O   5C   3     G     300.0    5000.0  1392.0      1
   2.16980638E1  1.65588899E-2 -6.65285874E-6  1.18650507E-9-7.53210886E-14    2
  -4.71047688E4  -8.04810525E1    1.6232924E0   7.1294924E-2 -6.44623999E-5    3
  2.90029126E-8-5.17042078E-12  -4.09992714E4   2.44186649E1                   4
C3OHKET3-1              H   6O   4C   3     G     300.0    5000.0  1388.0      1
   1.70756225E1  1.31013491E-2 -4.61949408E-6 7.31991329E-10-4.30788679E-14    2
  -4.17008637E4  -5.95778952E1   1.10507238E0  5.27396706E-2 -4.31805774E-5    3
  1.81618292E-8-3.10535568E-12  -3.63627536E4   2.54111636E1                   4
TQJC3H6OH               H   7O   3C   3     G     300.0    5000.0  1411.0      1
   1.57530365E1  1.56289438E-2 -5.23690385E-6 8.01741456E-10-4.60590728E-14    2
  -3.24130576E4  -5.08911217E1   2.29728737E0  4.96725824E-2 -3.84714645E-5    3
   1.5603809E-8-2.56748169E-12   -2.8042951E4   2.03767936E1                   4
TQC3H6OI                H   7O   3C   3     G     300.0    5000.0  1417.0      1
   1.71497525E1  1.47440875E-2 -4.99973196E-6 7.71920259E-10 -4.4617568E-14    2
  -2.30944769E4  -5.96032656E1   3.77984842E0   4.5124638E-2 -3.03819021E-5    3
  9.92338649E-9-1.22338206E-12  -1.84544341E4   1.23546787E1                   4
QC3H5OHP                H   7O   3C   3     G     300.0    5000.0  1415.0      1
   1.65390643E1  1.45962463E-2 -4.89569717E-6  7.5019033E-10-4.31310565E-14    2
  -2.47102324E4  -5.34015731E1   1.76951547E0  5.23733147E-2  -4.1965818E-5    3
  1.72471815E-8-2.83710014E-12  -1.99859353E4   2.46273265E1                   4
TQC3H5OHI               H   7O   3C   3     G     300.0    5000.0  1526.0      1
   1.55469726E1  1.61841763E-2 -5.60787877E-6 8.78452695E-10 -5.1290404E-14    2
   -2.6316491E4  -4.81509679E1   5.58028765E0  3.00649782E-2  -6.3851991E-6    3
 -4.74322634E-9 1.89822226E-12  -2.19537872E4   8.64790031E0                   4
QC3H5OHPO2              H   7O   5C   3     G     100.0    5000.0  828.76      1
   1.07305514E1  3.55041547E-2 -1.68232695E-5  3.18000289E-9-2.17754752E-13    2
  -3.94836372E4  -1.58501091E1 -1.49902883E-1  9.90977223E-2 -1.51975779E-4    3
  1.28028981E-7-4.27448931E-11  -3.80606666E4   3.23026688E1                   4
C3H4OHOOH1-3-2          H   6O   3C   3     G     100.0    5000.0  893.75      1
   7.72762607E0  2.69748531E-2 -1.23988169E-5  2.38376962E-9-1.67763026E-13    2
  -2.95105059E4  -5.10875937E0   1.70505741E0  5.39287827E-2 -5.76358053E-5    3
  3.61266974E-8-9.60626582E-12  -2.84339628E4   2.32701929E1                   4
C3H4OH1KT2-3            H   6O   4C   3     G     100.0    5000.0 1031.36      1
   1.21668112E1  2.57987855E-2  -1.2073683E-5  2.34951487E-9-1.66874108E-13    2
  -5.65412046E4  -2.91489744E1  9.56415197E-1  6.92767922E-2 -7.53075242E-5    3
  4.32235003E-8-1.00746386E-11  -5.42288083E4   2.52808909E1                   4
C(OH)CY(COC)            H   6O   2C   3     G     100.0    5000.0  865.68      1
   2.34198803E1 -8.82049927E-3  1.15933686E-5 -2.62640003E-9 1.88621306E-13    2
  -4.40052513E4  -1.00608377E2   1.72169012E0  2.75309839E-2  5.93422629E-5    3
 -1.24677525E-7 6.00637192E-11  -3.78538756E4    1.4774085E1                   4
CCY(COC)OH              H   6O   2C   3     G     300.0    5000.0  1427.0      1
   1.37176873E1  1.33634818E-2  -4.5149084E-6 6.95521032E-10-4.01451866E-14    2
  -4.07527954E4  -4.74449508E1 -7.68565795E-1  4.79603507E-2 -3.53347028E-5    3
  1.27934873E-8-1.79555386E-12  -3.59177637E4   2.98848715E1                   4
CY(COC)COH              H   6O   2C   3     G     300.0    5000.0  1427.0      1
   1.23650178E1  1.37866121E-2  -4.5019831E-6 6.77071535E-10-3.84092609E-14    2
  -3.50388267E4   -3.8831877E1  -3.28993462E0  5.79159124E-2 -5.21642132E-5    3
    2.384634E-8-4.27986682E-12  -3.04628787E4   4.23855523E1                   4
IQJC3H6OH               H   7O   3C   3     G     300.0    5000.0  1408.0      1
   1.55719527E1  1.57683363E-2 -5.28242575E-6 8.08628793E-10-4.64527621E-14    2
  -3.23985113E4  -4.97782092E1   1.74093905E0  5.10931764E-2 -4.02179535E-5    3
  1.66120004E-8-2.78425352E-12  -2.79317094E4   2.33734165E1                   4
IQC3H6OT                H   7O   3C   3     G     300.0    5000.0  1406.0      1
   1.67044548E1  1.52497437E-2 -5.19996341E-6 8.05676289E-10-4.66785083E-14    2
  -2.34693102E4  -5.83507487E1   2.97554636E0  4.80962295E-2 -3.51787999E-5    3
   1.3200846E-8-2.00208137E-12  -1.88187423E4   1.50392917E1                   4
IQC3H5OHPJ              H   7O   3C   3     G     300.0    5000.0  1409.0      1
   1.59552559E1  1.50895186E-2 -5.06382338E-6 7.76108726E-10-4.46235236E-14    2
  -2.45035338E4  -4.99018045E1   1.35929059E0  5.34300669E-2 -4.41305751E-5    3
  1.89646022E-8-3.27838412E-12  -1.98996889E4   2.69126449E1                   4
IQC3H5OHPJC             H   7O   3C   3     G     300.0    5000.0  1409.0      1
   1.59552559E1  1.50895186E-2 -5.06382338E-6 7.76108726E-10-4.46235236E-14    2
  -2.45035338E4  -4.99018045E1   1.35929059E0  5.34300669E-2 -4.41305751E-5    3
  1.89646022E-8-3.27838412E-12  -1.98996889E4   2.69126449E1                   4
CY(CCOC)OH              H   6O   2C   3     G     300.0    5000.0  1433.0      1
    1.1647706E1  1.42006208E-2 -4.52110513E-6 6.68183015E-10-3.74416389E-14    2
  -3.58421461E4  -3.71322765E1  -5.94615865E0  6.41555008E-2 -5.85235665E-5    3
  2.68222743E-8-4.79465381E-12  -3.07734013E4   5.39539327E1                   4
CHOCOHCH3               H   6O   2C   3     G     300.0    5000.0  1379.0      1
   1.36133542E1  1.38716512E-2 -4.87445259E-6 7.70639716E-10-4.52818606E-14    2
  -4.85836793E4  -4.37863752E1  9.59562607E-1  4.04355781E-2 -2.52333819E-5    3
  7.47748757E-9-8.33450351E-13  -4.38727633E4   2.52653125E1                   4
TQC3H5OHIO2             H   7O   5C   3     G     300.0    5000.0  1387.0      1
   2.02916342E1  1.92145529E-2 -8.58823433E-6  1.62509037E-9-1.06225627E-13    2
  -4.85976512E4  -7.10879629E1   2.11774097E0  7.25997025E-2 -6.81667819E-5    3
  3.13796075E-8-5.68565078E-12  -4.35518506E4    2.2358655E1                   4
TQC3H5OHIQ-I            H   7O   5C   3     G     300.0    5000.0  1391.0      1
   2.28708932E1  1.56658128E-2 -6.48662482E-6  1.17068411E-9-7.44373426E-14    2
  -3.97155885E4  -8.61588096E1   3.46235675E0   6.9870544E-2 -6.48577576E-5    3
  2.96626742E-8-5.34536953E-12  -3.39681675E4   1.47596723E1                   4
TQC3H5OHIQ-P            H   7O   5C   3     G     300.0    5000.0  1478.0      1
   2.59345778E1  6.66525395E-3 -1.66651304E-7-4.20552574E-10 5.49726117E-14    2
  -4.21899085E4  -9.90618026E1   2.45629666E0    7.085079E-2 -6.43845421E-5    3
  2.79222006E-8-4.68412156E-12   -3.5610166E4   2.27189955E1                   4
C2H3COHOOH              H   6O   3C   3     G     300.0    5000.0  1393.0      1
    1.6934946E1  1.32757225E-2  -5.3095895E-6  9.4326893E-10-5.97339692E-14    2
   -3.7799058E4  -5.97614008E1  3.73734021E-1  5.84060291E-2 -5.29627415E-5    3
  2.38734015E-8-4.26063052E-12  -3.27577137E4   2.67905679E1                   4
COHOOHCY(COC)           H   6O   4C   3     G     300.0    5000.0  1394.0      1
   1.78808618E1  1.47154928E-2 -5.11766843E-6 8.03382779E-10-4.69696797E-14    2
  -5.19254526E4   -6.4730208E1  -3.16180219E0  7.92240221E-2 -8.28674521E-5    3
  4.32049848E-8-8.69506663E-12  -4.59891154E4   4.31128002E1                   4
OHCY(COCC)OOH           H   6O   4C   3     G     300.0    5000.0  1520.0      1
   1.88928431E1  1.38516388E-2  -4.7369246E-6 7.36282623E-10-4.27819063E-14    2
  -5.31875949E4  -7.05664934E1 -2.13807799E-1  5.79347134E-2 -4.16882857E-5    3
  1.38590975E-8-1.65613593E-12  -4.67090699E4   3.18890641E1                   4
IQC3H5OHPJO2            H   7O   5C   3     G     300.0    5000.0  1407.0      1
   2.05841169E1  1.60145253E-2 -5.42436519E-6 8.36749101E-10-4.83324213E-14    2
  -4.36087438E4  -7.05205391E1   2.83411409E0  6.29377015E-2  -5.3522829E-5    3
  2.33491916E-8 -4.0693489E-12  -3.80451295E4   2.27789799E1                   4
IQC3H5OTQ-I             H   7O   5C   3     G     300.0    5000.0  1415.0      1
   2.17590493E1  1.51627633E-2 -5.16409734E-6  7.9971384E-10 -4.6324329E-14    2
  -3.41193762E4  -7.77619217E1   4.80614714E0  5.68137508E-2 -4.39675105E-5    3
  1.70399951E-8-2.61590876E-12   -2.8544259E4   1.23781282E1                   4
IQC3H5OHQ-SJ            H   7O   5C   3     G     300.0    5000.0  1430.0      1
   2.01633063E1  1.57355922E-2 -5.28426264E-6 8.10536228E-10-4.66373245E-14    2
  -3.70242993E4  -6.56524053E1    3.7515022E0  5.60926263E-2 -4.26964877E-5    3
  1.62818685E-8-2.44662581E-12  -3.16549841E4   2.15564729E1                   4
CHOCOHCH2OOH            H   6O   4C   3     G     300.0    5000.0  1384.0      1
   1.86816278E1  1.39658539E-2 -4.94259642E-6 7.85147166E-10-4.62881931E-14    2
  -5.97999375E4  -6.41155772E1   1.90697565E0  5.29537602E-2 -3.95708722E-5    3
  1.48146113E-8-2.23976588E-12  -5.39646718E4   2.60308355E1                   4
TQC3H5OHTO2             H   7O   5C   3     G     300.0    5000.0  1387.0      1
   2.02916342E1  1.92145529E-2 -8.58823433E-6  1.62509037E-9-1.06225627E-13    2
  -4.85976512E4  -7.10879629E1   2.11774097E0  7.25997025E-2 -6.81667819E-5    3
  3.13796075E-8-5.68565078E-12  -4.35518506E4    2.2358655E1                   4
OHCOCOOHCH3             H   6O   4C   3     G     300.0    5000.0  1393.0      1
   2.01819586E1  1.34325042E-2 -4.81163867E-6 7.56987137E-10-4.37448189E-14    2
  -7.33623538E4  -7.56343874E1 -1.96293682E-1  6.45815031E-2 -5.49196882E-5    3
  2.34355354E-8-4.01181684E-12  -6.66388685E4   3.25552353E1                   4
HO2CH2CHO               H   4O   3C   2     G     300.0    5000.0  1391.0      1
   1.51554685E1      7.5724E-3 -2.72693024E-6 4.38217189E-10-2.60434287E-14    2
   -3.4141968E4  -5.01255068E1  -1.32768631E0  5.21618601E-2 -4.97327645E-5    3
  2.31272366E-8-4.20787867E-12  -2.90608844E4   3.61860491E1                   4
CJCYCCO                 H   5O   1C   3     G     100.0    5000.0  953.43      1
   1.00996414E1  1.11440584E-2 -3.42659252E-6 6.29351335E-10-4.78414922E-14    2
   8.77655527E3  -2.74707859E1   2.82495917E0  1.53719247E-2   3.1286598E-5    3
 -5.25667055E-8 2.14848636E-11    1.1358749E4   1.35453549E1                   4
CCYCCJO                 H   5O   1C   3     G     100.0    5000.0  845.09      1
   1.22079143E1  4.33359971E-3  3.34775776E-6-9.86782049E-10 7.70139818E-14    2
   6.96595582E3  -3.93809096E1   2.72129761E0  1.71937247E-2  3.73948061E-5    3
 -7.27109186E-8 3.45672307E-11   9.71355875E3    1.1559461E1                   4
CH3OCHCH2               H   6O   1C   3     G     100.0    5000.0 1199.81      1
   5.93521292E0  2.12292298E-2 -9.05068398E-6   1.6904445E-9-1.17054051E-13    2
  -1.62589485E4  -4.06563544E0   2.83097346E0  2.16009857E-2  2.95817087E-6    3
  -1.1913066E-8 4.16161471E-12  -1.47959054E4   1.44687385E1                   4
NC3H7OH                 H   8O   1C   3     G     300.0    5000.0  1403.0      1
   1.12833724E1  1.71531932E-2   -5.560845E-6 8.32706677E-10-4.71118622E-14    2
  -3.64174301E4  -3.37180466E1  5.70007484E-2  4.17375704E-2 -2.49234034E-5    3
  7.16029301E-9-7.25069606E-13  -3.24306821E4   2.70290017E1                   4
C3H6OH1-1               H   7O   1C   3     G     300.0    5000.0  1388.0      1
   1.14795375E1  1.45881429E-2  -4.8835938E-6 7.47606975E-10 -4.2960836E-14    2
  -1.46832088E4  -3.36825807E1   1.13614529E0  3.68850655E-2 -2.24073579E-5    3
  6.62398992E-9-7.32206246E-13  -1.09273174E4   2.24919343E1                   4
C3H6OH1-2               H   7O   1C   3     G     298.0    3000.0  1000.0      1
   2.00388719E1 -8.18078581E-3   1.5012071E-5 -6.40300256E-9 8.67342181E-13    2
  -1.49106099E4  -7.63464356E1   1.57941557E1 -6.10763187E-2  1.99166967E-4    3
 -1.99047331E-7 6.64970235E-11  -1.05679468E4  -3.83995345E1                   4
C3H6OH1-3               H   7O   1C   3     G     300.0    5000.0  1398.0      1
   1.12537269E1  1.48842686E-2 -5.00124819E-6 7.67003856E-10-4.41140957E-14    2
  -1.10522005E4  -3.16714219E1   2.53522975E0  3.42021055E-2 -2.11910432E-5    3
  6.89184707E-9-9.29272171E-13  -7.89969902E3   1.55562988E1                   4
NC3H7O                  H   7O   1C   3     G     298.0    3000.0  1000.0      1
   3.71165592E0  2.98888018E-2 -1.50650214E-5  3.68054175E-9-3.53437601E-13    2
  -6.55169654E3   8.27016784E0   1.28341389E0  3.57266194E-2  -1.7696995E-5    3
  1.14202428E-9 1.40747781E-12  -5.88259252E3   2.09279823E1                   4
C3H5OH                  H   6O   1C   3     G     200.0    6000.0  1000.0      1
   8.72477114E0  1.63942712E-2 -5.90852993E-6 9.53262253E-10 -5.7031801E-14    2
  -1.90496618E4  -1.97198674E1   3.15011905E0  1.28538274E-2  4.28438434E-5    3
 -6.67818707E-8 2.80408237E-11  -1.66413668E4   1.35066359E1                   4
SC3H5OH                 H   6O   1C   3     G     298.0    3000.0  1000.0      1
   5.15026206E0  2.35923425E-2 -1.14263883E-5  2.70815158E-9-2.54145326E-13    2
  -2.06936916E4 -5.56559884E-1   2.73013612E0  3.03161502E-2 -1.65712529E-5    3
  2.50557776E-9 7.89611311E-13  -2.00786225E4   1.18162879E1                   4
CH2CCH2OH               H   5O   1C   3     G     300.0    5000.0  1375.0      1
   1.01414209E1  1.59074468E-2 -6.34171017E-6  1.07996859E-9-6.65243008E-14    2
   7.22325576E3  -2.88721491E1    6.3752653E0  1.12160109E-2  1.15640392E-5    3
 -1.20842737E-8 2.89498528E-12   1.01732852E4  -3.37208172E0                   4
IC3H7OH                 H   8O   1C   3     G     300.0    5000.0  1386.0      1
   1.25041367E1  1.62138229E-2 -5.35019502E-6 8.11483646E-10-4.63435081E-14    2
   -3.8997552E4  -4.25158566E1  2.53082165E-1  4.17885514E-2 -2.38155431E-5    3
  5.85131023E-9-3.55868677E-13  -3.45269684E4    2.4212506E1                   4
C3H6OH2-1               H   7O   1C   3     G     298.0    3000.0  1000.0      1
   6.11414519E0   2.4212332E-2 -1.12344701E-5  2.55293277E-9-2.30128197E-13    2
  -1.06549215E4  -2.82887333E0   2.73544355E0  3.56240446E-2 -2.51973981E-5    3
  9.75845743E-9-1.50573587E-12   -9.8740265E3   1.39971825E1                   4
TC3H6OH                 H   7O   1C   3     G     298.0    3000.0  1000.0      1
   4.81183516E0  2.71078205E-2 -1.33205888E-5   3.1957075E-9-3.02926183E-13    2
  -1.42182831E4   2.25103088E0   2.99938588E0   2.9735307E-2 -9.35910881E-6    3
 -5.36183826E-9  3.4781024E-12  -1.36568896E4   1.20700186E1                   4
IC3H7O                  H   7O   1C   3     G     298.0    3000.0  1000.0      1
   3.97830632E0  2.91186145E-2 -1.44865221E-5  3.50229508E-9-3.33520915E-13    2
  -7.90548136E3    5.3794563E0  9.86554785E-1  3.80805183E-2 -2.31947108E-5    3
   5.9982404E-9-9.14298018E-14   -7.1643567E3   2.05454298E1                   4
IC3H5OH                 H   6O   1C   3     G     300.0    5000.0  1374.0      1
   1.07381025E1  1.31698194E-2 -4.41529622E-6 6.77009837E-10-3.89608901E-14    2
  -2.47298321E4   -3.1363405E1   1.58376391E0  3.16215366E-2 -1.73664942E-5    3
  4.18927663E-9 -2.7989962E-13  -2.12643496E4   1.88313766E1                   4
CH3COCH2O2              H   5O   3C   3     G     300.0    5000.0  1397.0      1
   1.65756401E1  1.06465489E-2 -3.61368681E-6 5.59053564E-10-3.23832271E-14    2
  -2.42541401E4  -5.45304899E1   1.19378141E0  4.98027161E-2 -4.17999508E-5    3
  1.74527607E-8-2.88198761E-12  -1.93244224E4   2.67877493E1                   4
CH3COCH2O               H   5O   2C   3     G     300.0    5000.0  2002.0      1
   9.84061707E0  1.59181106E-2 -5.85164644E-6 9.56160073E-10-5.75477263E-14    2
  -2.11214823E4  -2.12330791E1   5.85960137E0  1.78954926E-2  7.41506398E-7    3
 -5.40032753E-9 1.47393197E-12  -1.90714739E4   2.70987883E0                   4
C3KET21                 H   6O   3C   3     G     300.0    5000.0  1394.0      1
   1.75768076E1  1.20311704E-2 -4.11633942E-6 6.40149366E-10-3.72127562E-14    2
  -4.15502347E4    -6.090971E1 -8.74352903E-1  6.12501498E-2 -5.51474542E-5    3
  2.48491014E-8-4.42613472E-12  -3.58060819E4   3.59306224E1                   4
CH3COCH3                H   6O   1C   3     G     300.0    5000.0  1394.0      1
   8.87619308E0  1.45700263E-2  -4.8482328E-6 7.38614777E-10-4.22831194E-14    2
  -3.06046242E4  -2.12730484E1   2.20008426E0  2.74019559E-2 -1.31342003E-5    3
  2.57150371E-9-6.21509091E-14  -2.79933966E4   1.55883508E1                   4
CH3COCH2                H   5O   1C   3     G     300.0    5000.0  1387.0      1
   1.09524298E1  1.11458668E-2 -3.86262877E-6 6.05088857E-10-3.53293362E-14    2
  -9.60833727E3  -3.15622776E1   1.13381826E0  3.25095045E-2 -2.10424651E-5    3
  6.64421151E-9-8.12618901E-13  -6.04868361E3   2.17158655E1                   4
C2H3CHO                 H   4O   1C   3     G     298.0    3000.0  1000.0      1
   4.27745325E0  2.08995067E-2 -1.10621906E-5  2.80392911E-9-2.76871274E-13    2
  -1.01465486E4   2.26814496E0   1.30858881E0  2.90665687E-2 -1.85267312E-5    3
  5.10575873E-9 -3.1235785E-13  -9.34139504E3   1.75831373E1                   4
C2H3CO                  H   3O   1C   3     G     298.0    3000.0  1000.0      1
   4.57165627E0  1.67235781E-2 -8.58791816E-6  2.13315141E-9-2.07752945E-13    2
   9.48746848E3   3.10327903E0   1.67431562E0  2.53644779E-2 -1.74055511E-5    3
  5.43382478E-9-4.34352533E-13   1.02237218E4   1.78417413E1                   4
C3H4OH1-OO3             H   5O   3C   3     G     200.0    3000.0  1000.0      1
     9.712666E0  2.13956214E-2 -1.04275672E-5  2.48967021E-9-2.35186006E-13    2
  -1.64030773E4  -1.83176481E1   3.44978698E0  3.94220087E-2 -2.61053268E-5    3
   4.3771232E-9 1.79161237E-12  -1.48046949E4   1.36214294E1                   4
CH2OHCHCHO              H   5O   2C   3     G     300.0    5000.0  1396.0      1
   1.27437977E1  1.15560145E-2 -3.88004291E-6 5.95822049E-10-3.43333212E-14    2
   -2.6635711E4   -3.9015417E1  9.44869573E-1  3.63059024E-2 -2.15428734E-5    3
  5.14003613E-9-2.16818532E-13  -2.23844726E4   2.51372516E1                   4
CH2OHCH(OO)CHO          H   5O   4C   3     G     300.0    5000.0  1391.0      1
   1.95910335E1  1.10654899E-2 -3.94179601E-6 6.28952604E-10-3.71962339E-14    2
  -4.22579561E4  -6.82897376E1  6.60992971E-2  6.21337098E-2 -5.59434692E-5    3
  2.49402766E-8-4.39803725E-12  -3.60635502E4   3.45708696E1                   4
CH2OHCH(OOH)CO          H   5O   4C   3     G     300.0    5000.0  1392.0      1
   2.01742923E1  1.01859136E-2 -3.64793118E-6 5.84123359E-10-3.46295698E-14    2
  -4.05344544E4  -7.06109304E1  2.70381272E-2  6.34306968E-2  -5.8316459E-5    3
   2.6285147E-8-4.65884967E-12  -3.42139188E4   3.53060673E1                   4
CH2OCH(OOH)CHO          H   5O   4C   3     G     300.0    5000.0  1388.0      1
   2.07890311E1   1.0150394E-2 -3.65036399E-6 5.86111027E-10-3.48128457E-14    2
  -3.27694717E4  -7.56412973E1   2.00957928E0  5.61618826E-2 -4.66324082E-5    3
  1.87674105E-8-2.97027121E-12  -2.65590273E4   2.42970488E1                   4
C2H3CHOHOJ              H   5O   2C   3     G     100.0    5000.0  747.72      1
   3.51421177E0  2.75632168E-2 -1.32991669E-5   2.5913691E-9-1.82682553E-13    2
  -1.53904978E4   1.55488096E1   2.41258117E0  3.85745284E-2 -4.56562561E-5    3
  4.05952897E-8-1.59500529E-11  -1.53688258E4   1.95865548E1                   4
C2H3COOH                H   4O   2C   3     G     100.0    5000.0 2312.89      1
   1.18117485E1  5.29978061E-3 -2.53648595E-6 4.59881701E-10-2.91768266E-14    2
  -3.92063331E4  -3.69372675E1   3.38944131E0  1.70998208E-2 -8.39552791E-6    3
  1.63165921E-9-9.99481343E-14  -3.45705798E4   1.23568379E1                   4
QCH3CHCO3H              H   5O   3C   3     G     300.0    5000.0  1000.0      1
    -8.086215E0   4.7274951E-2  -1.9958652E-5   3.7090899E-9 -2.5444856E-13    2
   -1.8149234E4    8.2573456E1  -6.7136055E-1   5.4743364E-2  -5.0515457E-5    3
   2.0677424E-8  -1.607709E-12   -2.3084125E4    3.3845646E1                   4
CH3#CHCOO#              H   4O   2C   3     G     300.0    5000.0  1000.0      1
    1.7730358E1   1.2743901E-3  -9.9893803E-8  2.7585688E-12  1.0903124E-16    2
   -4.1550984E4    -7.011068E1   -1.7855095E0   4.2802833E-2  -2.7446806E-5    3
   4.7921511E-9  5.4284479E-13   -3.4989598E4    3.5113026E1                   4
QCH2CH2CO3H             H   5O   3C   3     G     300.0    5000.0  1000.0      1
   -6.9969263E0   4.4672497E-2  -1.8460079E-5   3.3792991E-9 -2.2935245E-13    2
    -1.509725E4    7.9058784E1    -1.959846E0   6.4097308E-2  -7.2085219E-5    3
   4.0247649E-8 -7.9846017E-12   -1.9637729E4    4.1300991E1                   4
CCH2COOCH2#             H   4O   2C   3     G     300.0    5000.0  1000.0      1
    1.7730358E1   1.2743901E-3  -9.9893803E-8  2.7585688E-12  1.0903124E-16    2
   -4.1550984E4    -7.011068E1   -1.7855095E0   4.2802833E-2  -2.7446806E-5    3
   4.7921511E-9  5.4284479E-13   -3.4989598E4    3.5113026E1                   4
CH3CH(OO)CHO            H   5O   3C   3     G     300.0    5000.0  1393.0      1
   1.43787605E1   1.3404919E-2  -4.9812814E-6 8.55523297E-10-5.36378095E-14    2
  -2.22169412E4  -4.39244104E1  5.13860198E-1  4.91794584E-2  -4.0971082E-5    3
  1.75184758E-8-3.02105145E-12  -1.77576548E4   2.93105958E1                   4
QCH3CH(OOH)CO           H   5O   3C   3     G     300.0    5000.0  1406.0      1
   1.54753787E1  1.19855535E-2 -3.88647969E-6 5.82170268E-10-3.29481797E-14    2
  -2.12076656E4   -4.8562401E1 -2.34265079E-1   5.8011447E-2 -5.58943334E-5    3
  2.70757029E-8-5.10696754E-12  -1.67362113E4   3.24136213E1                   4
O2CH2CH2CHO             H   5O   3C   3     G     300.0    5000.0  1364.0      1
   1.42466486E1  1.38774326E-2 -4.72236872E-6 7.31412674E-10-4.23878488E-14    2
  -2.07174808E4  -4.30478483E1   5.39789371E0  2.95513603E-2 -1.30041275E-5    3
  1.37239592E-9 3.19056347E-13   -1.7118821E4    6.2938906E0                   4
QHO2CH2CH2CO            H   5O   3C   3     G     300.0    5000.0  1392.0      1
   1.50059645E1  1.21594781E-2 -4.23029617E-6 6.95971213E-10-4.26164619E-14    2
   -1.9511326E4   -4.5494152E1    4.6845456E0  3.77336804E-2 -2.89670492E-5    3
  1.17687715E-8-1.96356371E-12   -1.6066218E4   9.43165355E0                   4
QHO2CH2CHCHO            H   5O   3C   3     G     300.0    5000.0  1505.0      1
   1.53340853E1  1.19253609E-2 -4.09847639E-6 6.38827985E-10-3.71808649E-14    2
  -1.79686705E4  -5.04513425E1   2.50236904E0  3.91217942E-2 -2.40342724E-5    3
  6.16731213E-9-3.85985663E-13  -1.33565545E4   1.92448575E1                   4
CCY(CCOO)               H   5O   2C   3     G     100.0    5000.0 1399.71      1
   9.19669095E0  1.83444862E-2 -7.47318568E-6  1.34398078E-9-9.02656995E-14    2
   1.71156591E4  -2.22460799E1   2.26984426E0  3.32920499E-2 -1.82968839E-5    3
  4.02492659E-9-1.27179821E-13   1.95296342E4   1.51974891E1                   4
CY(CCCOO)               H   5O   2C   3     G     100.0    5000.0  870.64      1
   1.10620983E1  1.02890079E-2  3.44071652E-7-3.67513808E-10 3.11791715E-14    2
   6.47087618E3  -3.12288352E1   2.77779759E0  1.45126071E-2  5.13642245E-5    3
 -8.40736565E-8 3.68848184E-11   9.19585947E3   1.49555316E1                   4
CY(CCO)CO               H   5O   2C   3     G     100.0    5000.0  990.05      1
   9.63956733E0  1.65500601E-2 -6.37028201E-6  1.21982688E-9-8.96005523E-14    2
  -5.79365967E3  -2.29198579E1   2.61317697E0  2.05054819E-2  2.46545295E-5    3
  -4.4597882E-8 1.77742901E-11  -3.20493492E3   1.69554967E1                   4
CYC2H3OCHO              H   4O   2C   3     G     300.0    5000.0  1374.0      1
   8.70566732E0   1.8197935E-2 -7.29434992E-6   1.2469133E-9-7.70180076E-14    2
  -2.55049125E4  -2.12921665E1   7.12499787E0  4.70671619E-3  2.20592122E-5    3
 -1.80381528E-8 4.05467913E-12  -2.28419321E4  -6.04871852E0                   4
C2H5CHO                 H   6O   1C   3     G     298.0    3000.0  1000.0      1
   2.18064033E0  2.86296012E-2 -1.46253971E-5   3.6159418E-9-3.50828195E-13    2
  -2.45475248E4    1.6564222E1   5.17478484E0  8.50643399E-3  2.98201309E-5    3
 -3.68849444E-8 1.28335527E-11  -2.48069163E4   3.98600787E0                   4
C2H5CO                  H   5O   1C   3     G     200.0    6000.0  1000.0      1
   6.52325448E0  1.54211952E-2 -5.50898157E-6 8.85889862E-10-5.28846399E-14    2
  -7.19631634E3  -5.19862218E0   6.25722402E0 -9.17612184E-3  7.61190493E-5    3
 -9.05514997E-8 3.46198215E-11  -5.91616484E3   2.23330599E0                   4
CH2CH2CHO               H   5O   1C   3     G     300.0    5000.0  1437.0      1
   1.00673122E1  1.14971005E-2 -3.90137798E-6 6.03029101E-10-3.48958224E-14    2
  -2.75080876E3  -2.58818404E1   2.55799036E0  2.23391941E-2 -4.89741478E-6    3
 -3.58874384E-9  1.4717503E-12   4.53127696E2   1.67016285E1                   4
CH2CHCHOH               H   5O   1C   3     G     300.0    5000.0  1378.0      1
   1.15297558E1  1.14381097E-2 -4.04415495E-6 6.41949269E-10-3.78242456E-14    2
  -3.45486444E3  -3.65385497E1  4.06368169E-1  3.70231405E-2 -2.72202689E-5    3
  1.05783475E-8-1.73632514E-12   5.27160824E2   2.34781848E1                   4
CH3C(OH)CH              H   5O   1C   3     G     100.0    5000.0  919.43      1
   1.26923286E1  6.41552381E-3 -9.05373809E-7 8.95210996E-11-6.89036619E-15    2
   1.89266671E3  -4.05308456E1   2.24453209E0  3.04146455E-2 -5.05733147E-6    3
 -2.22788452E-8 1.29759284E-11   4.72069227E3   1.39275314E1                   4
PC4H9O                  H   9O   1C   4     G     300.0    5000.0  1396.0      1
   1.53371588E1  1.92789649E-2 -6.56856538E-6  1.01724003E-9-5.89183466E-14    2
  -1.41958782E4  -5.45071855E1   1.84659093E0  4.61054365E-2 -2.44856516E-5    3
  5.11293268E-9-1.07538298E-13  -9.09206746E3   1.95237441E1                   4
SC4H9O                  H   9O   1C   4     G     300.0    5000.0  1411.0      1
   1.52130012E1  1.90029969E-2 -6.39004701E-6 9.80774402E-10-5.64493733E-14    2
  -1.59888805E4  -5.43195369E1   2.01772535E0  4.70083969E-2 -2.74726645E-5    3
  7.36290028E-9-6.30414237E-13  -1.11892176E4   1.74371746E1                   4
PC4H9O2                 H   9O   2C   4     G     300.0    5000.0  1391.0      1
   1.66120049E1  2.04752336E-2 -7.01415262E-6   1.0901051E-9-6.32913959E-14    2
  -1.57901735E4  -5.79272276E1   1.80541406E0   5.2649306E-2 -3.30870383E-5    3
  1.04593484E-8-1.32305701E-12  -1.03866773E4   2.24829685E1                   4
SC4H9O2                 H   9O   2C   4     G     300.0    5000.0  1403.0      1
   1.68209433E1  1.98834074E-2 -6.71755569E-6  1.03411636E-9-5.96371075E-14    2
   -1.7581535E4  -5.95731156E1   2.27751066E0  5.44334651E-2 -3.82988187E-5    3
  1.42447767E-8-2.18864515E-12    -1.259091E4   1.83237264E1                   4
PC4H9O2H                H  10O   2C   4     G     300.0    5000.0  1393.0      1
   1.75610913E1  2.17832847E-2 -7.46366287E-6  1.16012068E-9-6.73630029E-14    2
  -3.30036118E4  -6.38547212E1   1.04177717E0  5.85996659E-2 -3.84212378E-5    3
  1.28728231E-8-1.75491358E-12    -2.707442E4   2.55179528E1                   4
SC4H9O2H                H  10O   2C   4     G     300.0    5000.0  1402.0      1
   1.78075939E1  2.12546017E-2 -7.20960281E-6  1.11291271E-9-6.43060022E-14    2
  -3.48455718E4   -6.5801147E1   1.44010868E0  6.05300206E-2 -4.36262678E-5    3
  1.66226146E-8 -2.6155693E-12  -2.92631492E4   2.17354113E1                   4
C4H8OOH1-2              H   9O   2C   4     G     300.0    5000.0  1389.0      1
   1.67810269E1  1.99677597E-2  -6.8525722E-6  1.06628911E-9-6.19616154E-14    2
   -9.1476276E3  -5.68667893E1   2.91878364E0  4.86143951E-2 -2.81342168E-5    3
  7.64456491E-9-7.32889491E-13  -3.94464787E3   1.89326241E1                   4
C4H8OOH1-3              H   9O   2C   4     G     300.0    5000.0  1396.0      1
   1.61247782E1   2.0242098E-2 -6.88631475E-6  1.06534945E-9-6.16599545E-14    2
  -9.16802012E3  -5.26575415E1   2.46292502E0  4.70131194E-2 -2.42145198E-5    3
   4.6540781E-9 1.62198662E-14  -3.95787917E3   2.24569578E1                   4
C4H8OOH1-4              H   9O   2C   4     G     300.0    5000.0  1393.0      1
   1.69217927E1  1.99305696E-2 -6.85727522E-6  1.06879474E-9-6.21774931E-14    2
  -7.87920857E3  -5.76630146E1   1.35984095E0  5.52812385E-2 -3.75640846E-5    3
  1.32624209E-8-1.93623296E-12  -2.34455867E3   2.63197893E1                   4
C4H8OOH2-1              H   9O   2C   4     G     300.0    5000.0  1404.0      1
    1.7764825E1  1.87777052E-2 -6.36410476E-6 9.81958228E-10-5.67252066E-14    2
  -9.93851667E3   -6.2816959E1   2.32205003E0   5.5503228E-2 -3.97237996E-5    3
  1.47353739E-8-2.22481777E-12  -4.67331585E3   1.98332327E1                   4
C4H8OOH2-3              H   9O   2C   4     G     300.0    5000.0  1403.0      1
   1.70353922E1  1.92729887E-2 -6.50684653E-6  1.00126173E-9-5.77270961E-14    2
  -1.09437234E4  -5.87403112E1   3.30289851E0  5.08231524E-2 -3.39615358E-5    3
  1.17622237E-8-1.66012808E-12  -6.13671017E3   1.51726178E1                   4
C4H8OOH2-4              H   9O   2C   4     G     300.0    5000.0  1403.0      1
   1.72354039E1  1.91946365E-2 -6.49946502E-6  1.00210964E-9-5.78559962E-14    2
  -9.71158144E3   -5.9898615E1   1.82672511E0  5.69912331E-2 -4.24389492E-5    3
  1.67119278E-8-2.70635765E-12  -4.54629884E3   2.22051948E1                   4
C4H8O1-2                H   8O   1C   4     G     300.0    5000.0  1463.0      1
   1.41886108E1   1.6316274E-2 -5.16581368E-6 7.60173986E-10-4.24548403E-14    2
  -2.02839382E4  -5.12817914E1  -4.29657099E0  6.75906816E-2 -5.89614134E-5    3
  2.59401158E-8-4.45926746E-12  -1.48799944E4   4.47755567E1                   4
C4H8O1-3                H   8O   1C   4     G     300.0    5000.0  1447.0      1
   1.32076917E1  1.77467973E-2 -5.69933762E-6 8.47771212E-10-4.77345874E-14    2
  -2.11717546E4   -4.7838642E1  -5.37284363E0  6.62224444E-2 -5.35318273E-5    3
  2.19451842E-8-3.54479816E-12  -1.54144887E4   4.98345472E1                   4
C4H8O1-4                H   8O   1C   4     G     300.0    5000.0  1484.0      1
   1.22763349E1   1.8910592E-2 -6.09113637E-6 9.08066245E-10-5.12149503E-14    2
  -2.92260872E4  -4.41235671E1  -7.78117916E0   6.9840506E-2  -5.4531592E-5    3
  2.13029617E-8-3.24666872E-12   -2.2899634E4   6.17620955E1                   4
C4H8O2-3                H   8O   1C   4     G     300.0    5000.0  1403.0      1
   1.06341771E1  2.41442268E-2 -1.13123977E-5  2.25480711E-9-1.54043041E-13    2
  -2.10383343E4  -3.36763636E1  -4.48183187E0   6.8931336E-2 -6.15371646E-5    3
  2.73743747E-8-4.85890996E-12  -1.68924193E4   4.38882874E1                   4
C4H8OOH1-2O2            H   9O   4C   4     G     300.0    5000.0  1400.0      1
    2.1573475E1  2.04528589E-2 -6.99497777E-6  1.08597818E-9-6.30071127E-14    2
  -2.88428166E4  -7.84560716E1   3.02241018E0  6.53862812E-2 -4.89645658E-5    3
  1.90437784E-8-3.02309317E-12  -2.25805572E4   2.05729328E1                   4
C4H8OOH1-3O2            H   9O   4C   4     G     300.0    5000.0  1400.0      1
    2.1573475E1  2.04528589E-2 -6.99497777E-6  1.08597818E-9-6.30071127E-14    2
  -2.88428166E4  -7.84560716E1   3.02241018E0  6.53862812E-2 -4.89645658E-5    3
  1.90437784E-8-3.02309317E-12  -2.25805572E4   2.05729328E1                   4
C4H8OOH1-4O2            H   9O   4C   4     G     300.0    5000.0  1387.0      1
    2.2639337E1  1.98017374E-2 -6.92349554E-6  1.09100182E-9-6.39617643E-14    2
  -2.75442161E4  -8.40747892E1   2.91974455E0  6.34948347E-2 -4.29699499E-5    3
  1.42283155E-8-1.84506244E-12  -2.04867301E4   2.26279495E1                   4
C4H8OOH2-1O2            H   9O   4C   4     G     300.0    5000.0  1400.0      1
    2.1573475E1  2.04528589E-2 -6.99497777E-6  1.08597818E-9-6.30071127E-14    2
  -2.88428166E4  -7.84560716E1   3.02241018E0  6.53862812E-2 -4.89645658E-5    3
  1.90437784E-8-3.02309317E-12  -2.25805572E4   2.05729328E1                   4
C4H8OOH2-3O2            H   9O   4C   4     G     300.0    5000.0  1408.0      1
   2.19463055E1  1.97307584E-2  -6.6576538E-6  1.02424556E-9-5.90486257E-14    2
  -3.07772334E4  -8.12053531E1   3.34683971E0  6.67468082E-2 -5.25088611E-5    3
  2.14288389E-8-3.53381793E-12  -2.47340662E4   1.73189003E1                   4
C4H8OOH2-4O2            H   9O   4C   4     G     300.0    5000.0  1400.0      1
    2.1573475E1  2.04528589E-2 -6.99497777E-6  1.08597818E-9-6.30071127E-14    2
  -2.88428166E4  -7.84560716E1   3.02241018E0  6.53862812E-2 -4.89645658E-5    3
  1.90437784E-8-3.02309317E-12  -2.25805572E4   2.05729328E1                   4
C4H71-2,4OOH            H   9O   4C   4     G     300.0    5000.0  1398.0      1
   2.18629952E1  1.99359398E-2 -6.85103949E-6  1.06712096E-9-6.20561893E-14    2
  -2.10042547E4  -7.80706874E1   2.99387028E0  6.52913914E-2 -4.87958562E-5    3
  1.88107554E-8-2.95256716E-12  -1.46021097E4   2.27763716E1                   4
C4H72-1,3OOH            H   9O   4C   4     G     300.0    5000.0  1395.0      1
   2.14626449E1  2.02946207E-2 -6.97889021E-6  1.08750673E-9-6.32605387E-14    2
  -2.22196721E4  -7.60671568E1   3.85542428E0  6.05523559E-2 -4.18122063E-5    3
  1.46680029E-8-2.07881996E-12  -1.60359412E4   1.87734959E1                   4
C4H72-1,4OOH            H   9O   4C   4     G     300.0    5000.0  1387.0      1
   2.10228668E1  2.10127561E-2 -7.30349553E-6  1.14623341E-9-6.70076491E-14    2
  -2.02908167E4  -7.29927491E1   3.41714555E0  5.89885977E-2 -3.76843121E-5    3
  1.18450422E-8-1.46347291E-12  -1.38437952E4   2.27094787E1                   4
C4H71-2,3OOH            H   9O   4C   4     G     300.0    5000.0  1406.0      1
   2.22828679E1  1.92253507E-2 -6.52860872E-6  1.00881573E-9-5.83408336E-14    2
  -2.29719991E4  -8.11231836E1   3.30790561E0   6.6651324E-2 -5.21744859E-5    3
  2.10434152E-8-3.42495389E-12  -1.67536738E4   1.95806784E1                   4
C4H7O1-3OOH-4           H   8O   3C   4     G     300.0    5000.0  1418.0      1
   1.87250111E1  1.88463312E-2 -6.40165949E-6 9.89754621E-10-5.72727585E-14    2
   -3.2982573E4  -7.18225468E1  -5.40949665E0  8.05102667E-2  -6.6464603E-5    3
  2.73711905E-8-4.44856733E-12   -2.5300524E4   5.56327196E1                   4
C4H7O1-3OOH-2           H   8O   3C   4     G     300.0    5000.0  1425.0      1
   1.97110479E1  1.79060432E-2 -6.05724664E-6 9.34110479E-10-5.39628469E-14    2
  -3.52532541E4  -7.83129016E1  -4.68244067E0  8.03419743E-2   -6.672647E-5    3
    2.740813E-8-4.41623778E-12  -2.75307409E4   5.04193128E1                   4
C4H7O1-2OOH-4           H   8O   3C   4     G     300.0    5000.0  1417.0      1
   1.96187267E1  1.77382423E-2 -6.03563743E-6 9.34268374E-10-5.41073277E-14    2
  -3.21917914E4  -7.50295988E1  -3.06056578E0  7.52777235E-2 -6.16382083E-5    3
  2.51520765E-8-4.05109146E-12  -2.49310387E4   4.48871201E1                   4
C4H7O1-4OOH-2           H   8O   3C   4     G     300.0    5000.0  1470.0      1
   1.74906412E1  1.87794733E-2 -6.05491558E-6 9.03185679E-10 -5.0957187E-14    2
  -4.22716632E4   -6.5186033E1  -5.17426936E0  7.89225917E-2 -6.62654132E-5    3
  2.77698767E-8 -4.5437784E-12  -3.53780833E4   5.35508489E1                   4
C4H7O1-2OOH-3           H   8O   3C   4     G     300.0    5000.0  1435.0      1
   1.83476383E1  1.72627711E-2 -5.53440131E-6 8.21396496E-10-4.61479654E-14    2
  -3.29223599E4  -6.69919656E1 -9.44964311E-1  7.31026695E-2 -6.71227799E-5    3
   3.1225229E-8-5.67206759E-12  -2.74510619E4   3.25427282E1                   4
C4H7O2-3OOH-1           H   8O   3C   4     G     300.0    5000.0  1424.0      1
   2.03028185E1  1.69331534E-2 -5.71128715E-6 8.79005552E-10-5.07088176E-14    2
   -3.4345147E4  -7.95919117E1  -3.04171082E0   7.7525474E-2 -6.55776743E-5    3
  2.74944445E-8-4.52476822E-12  -2.70343494E4    4.3313681E1                   4
C4H72-1OOH              H   8O   2C   4     G     300.0    5000.0  1394.0      1
   1.57821769E1  1.83478191E-2 -6.22052512E-6 9.60238594E-10-5.54947738E-14    2
  -1.71462438E4  -5.30236541E1  5.20573481E-1  5.42543796E-2 -3.85597337E-5    3
  1.42390245E-8-2.15289461E-12  -1.18857077E4   2.88267978E1                   4
NC4KET12                H   8O   3C   4     G     300.0    5000.0  1389.0      1
   2.17577434E1  1.64473301E-2 -5.79961988E-6 9.19149624E-10-5.41037382E-14    2
  -4.47115295E4  -8.37725285E1 -7.24231793E-1  7.26648886E-2  -6.0477919E-5    3
  2.54348857E-8-4.30152907E-12  -3.72936909E4   3.56276963E1                   4
NC4KET13                H   8O   3C   4     G     300.0    5000.0  1411.0      1
   1.93085398E1  1.73455091E-2 -5.85046818E-6 9.00297947E-10-5.19274609E-14    2
  -4.51023813E4  -7.04869509E1   3.31775682E0  5.28482064E-2 -3.43211665E-5    3
  1.04562704E-8-1.12796519E-12  -3.94868388E4   1.58443308E1                   4
NC4KET14                H   8O   3C   4     G     300.0    5000.0  1385.0      1
   1.89231898E1  1.82270124E-2 -6.27434124E-6 9.78729382E-10-5.69844333E-14    2
  -4.32508875E4  -6.78717188E1   2.92378737E0  5.07578011E-2 -2.88360718E-5    3
  6.64649914E-9-2.83907499E-13  -3.72946444E4   1.96328202E1                   4
NC4KET21                H   8O   3C   4     G     300.0    5000.0  1389.0      1
   2.10786402E1  1.61788162E-2 -5.53076294E-6 8.59641186E-10-4.99535144E-14    2
  -4.57563821E4  -7.88014765E1 -3.88449068E-1  6.92735051E-2 -5.58731127E-5    3
  2.25791086E-8-3.63900158E-12  -3.86875801E4    3.5294809E1                   4
NC4KET23                H   8O   3C   4     G     300.0    5000.0  1411.0      1
   1.76877593E1  1.84820224E-2 -6.18384585E-6 9.45792334E-10-5.42981801E-14    2
  -4.78594254E4  -6.06681612E1   3.56926969E0  5.20285891E-2 -3.64134216E-5    3
  1.32007682E-8-1.93576774E-12  -4.30650503E4   1.48669401E1                   4
NC4KET24                H   8O   3C   4     G     300.0    5000.0  1394.0      1
   1.74146206E1  1.92744267E-2 -6.57971403E-6  1.02023879E-9-5.91418353E-14    2
  -4.60663138E4  -5.80320911E1   3.12062686E0  5.01343936E-2  -3.1019495E-5    3
  9.36512355E-9-1.07548923E-12   -4.0864427E4   1.96071994E1                   4
C4H71-3OOH              H   8O   2C   4     G     300.0    5000.0  1402.0      1
   1.56878552E1  1.84587978E-2 -6.26237062E-6   9.668875E-10  -5.587879E-14    2
  -1.77050056E4  -5.22788542E1    1.5720543E0  5.09799175E-2 -3.46252518E-5    3
  1.21001485E-8-1.71484187E-12  -1.27789223E4   2.36553208E1                   4
C4H71-4OOH              H   8O   2C   4     G     300.0    5000.0  1392.0      1
   1.59871304E1  1.86028119E-2 -6.40003189E-6 9.97531711E-10-5.80334203E-14    2
  -1.70152141E4  -5.46227137E1   1.31653247E0  5.16546159E-2 -3.47310922E-5    3
  1.20405755E-8-1.71650639E-12  -1.17754576E4   2.46384545E1                   4
C4H71-3,4OOH            H   9O   4C   4     G     300.0    5000.0  1400.0      1
   2.18394783E1  1.98802807E-2 -6.81505369E-6  1.05975117E-9-6.15560073E-14    2
  -2.09468667E4  -7.79984909E1   2.56890026E0  6.71962184E-2 -5.16999792E-5    3
  2.05770379E-8 -3.3291431E-12    -1.451256E4   2.46332539E1                   4
C4H72-3,4OOH            H   9O   4C   4     G     300.0    5000.0  1395.0      1
   2.14626449E1  2.02946207E-2 -6.97889021E-6  1.08750673E-9-6.32605387E-14    2
  -2.22196721E4  -7.60671568E1   3.85542428E0  6.05523559E-2 -4.18122063E-5    3
  1.46680029E-8-2.07881996E-12  -1.60359412E4   1.87734959E1                   4
C4H71-O                 H   7O   1C   4     G     300.0    5000.0  1395.0      1
   1.45580641E1  1.61030756E-2 -5.65736991E-6 8.94192859E-10-5.25294685E-14    2
   -1.5176109E2  -5.02288099E1   2.96004734E0  3.83211316E-2 -2.04859258E-5    3
  4.77379501E-9-3.32725518E-13   4.45054328E3   1.39372466E1                   4
C4H10                   H  10C   4          G     300.0    5000.0  1392.0      1
   1.24923813E1  2.15951935E-2 -7.34277611E-6  1.13529859E-9-6.56730149E-14    2
  -2.17598985E4  -4.41546866E1 -9.20862487E-2  4.69703816E-2 -2.54761945E-5    3
  6.35894738E-9-5.16005946E-13  -1.69556758E4   2.49101571E1                   4
PC4H9                   H   9C   4          G     300.0    5000.0  1393.0      1
   1.18547949E1  1.96962095E-2 -6.71054229E-6  1.03891144E-9-6.01513573E-14    2
   3.38182243E3  -3.72343446E1  4.09644702E-1  4.29511341E-2 -2.36582809E-5    3
  6.15744917E-9-5.64300671E-13    7.7431915E3   2.55312526E1                   4
SC4H9                   H   9C   4          G     300.0    5000.0  1682.0      1
   9.25139144E0  2.24301385E-2 -7.82648592E-6   1.2355946E-9-7.26249864E-14    2
   3.11148804E3  -2.16080436E1  9.42662332E-1   3.7741453E-2 -1.58911963E-5    3
  1.75489317E-9  2.8972575E-13   6.20542636E3   2.42126605E1                   4
TC4H9O                  H   9O   1C   4     G     300.0    5000.0  1373.0      1
   1.51889028E1   2.0147561E-2 -7.03124743E-6  1.10634275E-9-6.47863602E-14    2
  -1.85728281E4  -5.68068356E1   4.11245323E0  3.82049645E-2 -1.49012588E-5    3
 6.45321553E-10 5.86115592E-13  -1.38207918E4   5.66243109E0                   4
IC4H9O                  H   9O   1C   4     G     300.0    5000.0  1402.0      1
   1.49421227E1  1.93741698E-2 -6.54752781E-6   1.0082861E-9-5.81656529E-14    2
  -1.49775648E4  -5.33188211E1   1.09851986E0  5.02843927E-2 -3.22536137E-5    3
  1.04323043E-8 -1.3354625E-12  -1.00529442E4   2.14919206E1                   4
IC3H7CHO                H   8O   1C   4     G     300.0    5000.0  1394.0      1
    1.2976692E1  1.87000663E-2 -6.35895549E-6  9.8332793E-10-5.68904057E-14    2
  -3.27088179E4  -4.32219468E1    1.8622042E0  3.98563193E-2 -1.94105801E-5    3
  3.33397221E-9 1.06658598E-13   -2.8377252E4   1.81586444E1                   4
SC4H7OH-I               H   8O   1C   4     G     300.0    5000.0  1402.0      1
   1.34330784E1  1.79508756E-2 -6.02080685E-6 9.22260135E-10-5.29997986E-14    2
  -2.88426255E4  -4.51691129E1 -6.20160937E-1  5.44765221E-2  -4.3361919E-5    3
  1.85775528E-8-3.26546366E-12  -2.43092156E4   2.90306779E1                   4
SC4H7OH-IP              H   7O   1C   4     G     300.0    5000.0  1404.0      1
   1.28532722E1  1.59115633E-2 -5.32043943E-6 8.13219296E-10-4.66608023E-14    2
  -3.70066328E3  -3.92170407E1 -2.57966648E-1  5.11048685E-2 -4.24292949E-5    3
  1.88176967E-8-3.38705165E-12   4.09454265E2   2.95998265E1                   4
SC4H7OOH-I              H   8O   3C   4     G     300.0    5000.0  1403.0      1
   1.89485904E1  1.74675392E-2 -5.84994408E-6 8.95620528E-10-5.14642204E-14    2
  -3.92449431E4     -6.75023E1 -8.92616955E-1  7.21005911E-2 -6.44218369E-5    3
  2.95473487E-8-5.37907411E-12  -3.32203693E4   3.60559606E1                   4
SC4H7O-I                H   7O   2C   4     G     300.0    5000.0  1450.0      1
   2.00585876E1  1.40365223E-2 -5.05965236E-6 8.13566514E-10-4.83692115E-14    2
  -2.25274829E4  -8.08206413E1   6.05402039E0  3.22112205E-2 -2.60340764E-6    3
 -9.99139753E-9  3.4415577E-12  -1.63561162E4 -6.89087519E-1                   4
IC4H6OH                 H   7O   1C   4     G     300.0    5000.0  1402.0      1
   1.53490714E1  1.38856699E-2 -4.56427754E-6  6.9041869E-10-3.93540403E-14    2
  -1.20164758E4   -5.5597553E1  -1.46664187E0  6.03351671E-2 -5.43112644E-5    3
  2.49299933E-8-4.52282491E-12  -6.95012413E3   3.20768458E1                   4
IC3H7CO                 H   7O   1C   4     G     300.0    5000.0  1393.0      1
    1.2586308E1  1.65238947E-2 -5.61743965E-6 8.68554008E-10-5.02473367E-14    2
  -1.37567304E4  -3.94621018E1   2.57209982E0  3.53095269E-2 -1.66919705E-5    3
  2.44662394E-9 2.33864246E-13  -9.83843227E3   1.59199901E1                   4
IC3H6CHO                H   7O   1C   4     G     300.0    5000.0  1395.0      1
   1.24044546E1  1.66628632E-2 -5.66157213E-6 8.75016713E-10-5.06054669E-14    2
  -7.58164276E3  -3.66465169E1   2.21808419E0  3.64322475E-2 -1.83733544E-5    3
  3.52192722E-9-8.37387201E-15  -3.65519377E3   1.94646784E1                   4
TC3H6CHO                H   7O   1C   4     G     300.0    5000.0  1382.0      1
   1.28170473E1  1.63863074E-2 -5.58241271E-6 8.64342353E-10  -5.005167E-14    2
  -1.33106445E4  -4.19080121E1   4.10473726E0  3.17646401E-2 -1.35943689E-5    3
   1.3601426E-9 3.48270608E-13  -9.76048594E3   6.69198472E0                   4
IC3H5CHO                H   6O   1C   4     G     300.0    5000.0  1396.0      1
   1.33892118E1   1.3911542E-2 -4.75820958E-6 7.38736618E-10-4.28606559E-14    2
  -1.97917448E4  -4.60146004E1   1.09372823E0  4.43315368E-2 -3.41918451E-5    3
  1.39369607E-8 -2.3379146E-12  -1.56745978E4   1.94458467E1                   4
IC3H6CO                 H   6O   1C   4     G     300.0    5000.0  1397.0      1
   1.32548232E1  1.40142787E-2 -4.78910215E-6 7.42924342E-10-4.30737566E-14    2
  -2.00529779E4  -4.44810221E1   2.28039055E0  4.17016989E-2 -3.25089661E-5    3
  1.37243419E-8-2.40573132E-12  -1.63939712E4   1.38187714E1                   4
IC3H5CO                 H   5O   1C   4     G     300.0    5000.0  1396.0      1
   1.29634401E1  1.17954996E-2 -4.04361488E-6 6.28771516E-10-3.65209867E-14    2
  -8.26519462E2  -4.20562575E1    1.8730699E0  3.95188508E-2 -3.11404053E-5    3
  1.28844447E-8-2.18165308E-12   2.85270691E3   1.68774016E1                   4
IC3H4CHO-A              H   5O   1C   4     G     300.0    5000.0  1392.0      1
   1.41736959E1  1.09161978E-2 -3.69020878E-6 5.69228087E-10-3.29023246E-14    2
  -1.92867979E3   -5.0266374E1  7.64345054E-1  4.45242412E-2  -3.6103372E-5    3
  1.48295287E-8 -2.4380929E-12   2.44732544E3   2.08541848E1                   4
IC4H8O                  H   8O   1C   4     G     100.0    5000.0  852.74      1
     1.277426E1  1.54858639E-2 -1.19899823E-6-1.63389764E-10 2.10586048E-14    2
  -2.03983886E4  -4.32365596E1   1.96926347E0   3.3814068E-2  2.34751734E-5    3
 -6.39483957E-8 3.17656975E-11  -1.73792238E4   1.40677752E1                   4
TC3H6O2HCO              H   7O   3C   4     G     300.0    5000.0  1387.0      1
   2.06472678E1    1.485265E-2 -5.25104875E-6 8.33619219E-10-4.91256069E-14    2
  -2.88719869E4  -7.95951389E1   2.03864428E0  5.80421003E-2 -4.32123528E-5    3
  1.58792094E-8-2.32209543E-12  -2.24284673E4    2.0368099E1                   4
TC3H6OCHO               H   7O   2C   4     G     300.0    5000.0  1394.0      1
   1.70371287E1  1.54400645E-2 -5.28332886E-6 8.21085347E-10-4.76898429E-14    2
  -2.75871941E4   -6.3727123E1  3.70830259E-1  5.38475661E-2 -3.82477565E-5    3
  1.32882237E-8 -1.7922873E-12  -2.18391262E4   2.58142112E1                   4
IC4H9O2                 H   9O   2C   4     G     300.0    5000.0  1396.0      1
   1.65502468E1  2.03894477E-2 -6.95256802E-6  1.07704804E-9 -6.2388229E-14    2
  -1.63179416E4  -5.86704281E1   6.6428765E-1  5.92637819E-2  -4.4299953E-5    3
  1.77847468E-8-2.97286552E-12  -1.09294589E4   2.61006936E1                   4
TC4H9O2                 H   9O   2C   4     G     300.0    5000.0  1397.0      1
   1.64403992E1  2.03443665E-2 -6.90545661E-6  1.06633114E-9-6.16257134E-14    2
  -2.06885036E4  -6.05439541E1   1.79239003E0  5.67672897E-2 -4.27700336E-5    3
  1.75928326E-8-3.02813253E-12  -1.57527539E4   1.74575453E1                   4
IC4H8O2H-I              H   9O   2C   4     G     300.0    5000.0  1398.0      1
   1.69514886E1  1.96565122E-2 -6.70712507E-6  1.03952009E-9-6.02352953E-14    2
  -8.80398976E3  -5.81810331E1  2.36576125E-1  6.18274658E-2 -4.85588184E-5    3
  2.03310238E-8-3.50400054E-12  -3.27357731E3   3.05430182E1                   4
IC4H8O2H-T              H   9O   2C   4     G     300.0    5000.0  1385.0      1
   1.58918892E1  2.06730298E-2  -7.0850682E-6  1.10147653E-9-6.39664273E-14    2
  -1.09442141E4  -5.20875566E1   3.07062149E0  4.48451773E-2 -2.18981348E-5    3
   3.8036668E-9 9.33329943E-14  -5.89846659E3   1.88457783E1                   4
TC4H8O2H-I              H   9O   2C   4     G     300.0    5000.0  1398.0      1
   1.68352287E1  1.96158735E-2 -6.66131447E-6  1.02898137E-9-5.94821251E-14    2
  -1.27892425E4  -6.07060681E1   1.39863035E0  5.91711117E-2 -4.67927747E-5    3
  1.99945694E-8 -3.5276798E-12  -7.71921897E3   2.10553268E1                   4
CC4H8O                  H   8O   1C   4     G     100.0    5000.0  882.04      1
   9.94106056E0  1.95445153E-2 -3.20216014E-6 2.72555346E-10-1.29897362E-14    2
  -1.81943272E4  -2.88134674E1   2.66099211E0  1.55575127E-2  6.65037335E-5    3
 -9.99737478E-8 4.18806729E-11  -1.54707183E4   1.35540926E1                   4
IC4H8OOH-IO2            H   9O   4C   4     G     300.0    5000.0  1397.0      1
    2.1603025E1  2.05744232E-2 -7.06861366E-6  1.10071529E-9 -6.3994598E-14    2
  -2.79319407E4  -7.82672725E1   1.79333344E0  7.08585563E-2 -5.71423408E-5    3
  2.41954633E-8-4.18040646E-12  -2.14284369E4   2.67425141E1                   4
IC4H8OOH-TO2            H   9O   4C   4     G     300.0    5000.0  1397.0      1
   2.14971595E1  2.05230111E-2 -7.01862629E-6  1.08947444E-9-6.31984498E-14    2
  -3.19199633E4  -8.08549862E1   2.88532973E0  6.85462578E-2 -5.59017425E-5    3
  2.41853748E-8-4.27579877E-12  -2.58644518E4   1.75669843E1                   4
TC4H8OOH-IO2            H   9O   4C   4     G     300.0    5000.0  1397.0      1
   2.14971595E1  2.05230111E-2 -7.01862629E-6  1.08947444E-9-6.31984498E-14    2
  -3.19199633E4  -8.08549862E1   2.88532973E0  6.85462578E-2 -5.59017425E-5    3
  2.41853748E-8-4.27579877E-12  -2.58644518E4   1.75669843E1                   4
IC4KETII                H   8O   3C   4     G     300.0    5000.0  1396.0      1
   1.80532391E1   1.8841121E-2 -6.45472857E-6  1.00330789E-9-5.82612587E-14    2
  -4.39462527E4  -6.43254899E1   2.90712469E0  5.18272292E-2 -3.27937625E-5    3
  1.00565978E-8 -1.1647857E-12  -3.84811883E4    1.7810076E1                   4
IC4KETIT                H   8O   3C   4     G     300.0    5000.0  1388.0      1
   2.18540247E1  1.63159801E-2 -5.74387588E-6 9.09404654E-10-5.34954586E-14    2
  -4.69965758E4  -8.73908175E1  2.49840271E-1  6.82139739E-2 -5.34836261E-5    3
  2.09168011E-8-3.27534096E-12  -3.96942865E4    2.8036763E1                   4
TIC4H7Q2-I              H   9O   4C   4     G     300.0    5000.0  1399.0      1
   2.18907783E1  1.97980385E-2  -6.7762254E-6  1.05244937E-9 -6.1075847E-14    2
  -2.40197593E4   -8.0319812E1   2.51722049E0   7.0846555E-2   -5.977427E-5    3
  2.64959462E-8-4.75554291E-12  -1.78351196E4   2.17330572E1                   4
IIC4H7Q2-I              H   9O   4C   4     G     300.0    5000.0  1399.0      1
   2.19675802E1  1.98626972E-2 -6.82817963E-6  1.06372042E-9 -6.1862369E-14    2
  -2.00151718E4  -7.82483264E1   1.38028011E0  7.33737301E-2 -6.14052686E-5    3
  2.67722991E-8 -4.7215049E-12  -1.33923032E4   3.04212014E1                   4
IIC4H7Q2-T              H   9O   4C   4     G     300.0    5000.0  1379.0      1
   2.18350589E1  2.04316457E-2 -7.12958582E-6  1.12205108E-9-6.57258116E-14    2
  -2.27472121E4  -7.79937167E1   4.05162864E0  5.52104766E-2 -2.96323166E-5    3
  5.83207271E-9 7.32315096E-15  -1.59531744E4   1.98176067E1                   4
IC4H7OOH                H   8O   2C   4     G     300.0    5000.0  1425.0      1
    1.4477813E1  2.00176051E-2 -6.38000134E-6 9.43456882E-10-5.28823593E-14    2
   -1.6720753E4  -4.61591612E1 -4.17611045E-1  5.77650805E-2 -4.27135576E-5    3
  1.66549177E-8-2.61827018E-12  -1.19563554E4   3.26001977E1                   4
IC4H9O2H                H  10O   2C   4     G     300.0    5000.0  1397.0      1
   1.75257913E1   2.1695796E-2 -7.40610196E-6  1.14817328E-9-6.65439785E-14    2
  -3.39329222E4  -6.47706239E1 -1.40252512E-1  6.53579059E-2 -4.97668595E-5    3
  2.02567164E-8-3.41557368E-12  -2.79928203E4   2.93312681E1                   4
TC4H9O2H                H  10O   2C   4     G     300.0    5000.0  1397.0      1
   1.74091563E1  2.16498694E-2 -7.35726095E-6  1.13703858E-9-6.57512161E-14    2
   -3.7916922E4  -6.66008499E1    1.0482232E0  6.25767968E-2 -4.78095308E-5    3
  1.97968913E-8-3.41101635E-12  -3.24422541E4   2.04122472E1                   4
IC4H10                  H  10C   4          G     300.0    5000.0  1397.0      1
   1.26422737E1  2.14133551E-2 -7.26711536E-6  1.12207226E-9-6.48434177E-14    2
  -2.28293782E4  -4.66059659E1  -1.07413829E0   5.2461832E-2 -3.42407949E-5    3
  1.18817533E-8-1.73238254E-12  -1.79218932E4   2.74851665E1                   4
IC4H9                   H   9C   4          G     200.0    3000.0  1000.0      1
   4.15799861E0  3.36085118E-2 -1.60739661E-5  3.75201068E-9-3.46451889E-13    2
   5.80641373E3   4.66523577E0   4.09303931E0  1.55039896E-2  5.02390808E-5    3
  -7.6852237E-8 3.21142302E-11   6.47821058E3   8.81486938E0                   4
TC4H9                   H   9C   4          G     200.0    3000.0  1000.0      1
   1.54323549E0  3.71873931E-2 -1.80298367E-5  4.23947348E-9-3.92671737E-13    2
   3.90940376E3   1.87436533E1   9.11964468E0 -2.24552563E-2  1.31624253E-4    3
 -1.49846692E-7 5.61056444E-11   3.49150086E3  -1.15392465E1                   4
IC4H7O2                 H   7O   2C   4     G     300.0    5000.0  1400.0      1
    1.4698577E1  1.63053754E-2 -5.42530561E-6 8.26739426E-10-4.73443541E-14    2
  -1.17858643E2   -4.5063936E1   4.15084299E0  3.94752452E-2 -2.41391105E-5    3
  7.35785373E-9-8.62734111E-13   3.66398034E3   1.20572678E1                   4
IC4H6OOH-I              H   7O   2C   4     G     300.0    5000.0  1405.0      1
   1.59806985E1  1.59781407E-2 -5.29783783E-6 8.05692146E-10-4.60836172E-14    2
    6.6214114E2  -5.42493681E1  -1.31470525E0  6.26867271E-2 -5.42175698E-5    3
   2.4162685E-8-4.29112187E-12   5.98065597E3   3.63048635E1                   4
CCYCCOOC-T1             H   7O   2C   4     G     300.0    5000.0  1394.0      1
   1.68269657E1  1.64471921E-2 -5.63767184E-6 8.78001611E-10-5.10959632E-14    2
  -3.65710841E3  -6.74096786E1  -5.29767923E0  6.65082201E-2 -4.67054235E-5    3
  1.51029775E-8-1.74322091E-12   3.97935712E3   5.16412476E1                   4
C2CYCOOC-I1             H   7O   2C   4     G     300.0    5000.0  1367.0      1
   1.87629973E1  1.50367878E-2  -5.3801721E-6 8.60853071E-10-5.10054654E-14    2
   8.73336309E3  -7.56880157E1   1.27587809E0  5.28857775E-2 -3.71879366E-5    3
  1.40170234E-8-2.46252972E-12   1.51755285E4   1.94581533E1                   4
CCYCCOOC-I2             H   7O   2C   4     G     300.0    5000.0  1398.0      1
   1.63388791E1  1.65879474E-2 -5.61829108E-6 8.67331033E-10-5.01476782E-14    2
   6.66946988E3   -6.4032204E1  -4.55772603E0  7.10221387E-2  -6.0522843E-5    3
  2.61773944E-8-4.51390528E-12   1.32922215E4   4.60828737E1                   4
IC3H5OOCH2              H   7O   2C   4     G     300.0    5000.0  1396.0      1
   1.19659532E1  1.88149897E-2 -6.32218756E-6 9.69163065E-10 -5.5709943E-14    2
   6.90000073E3  -2.90610993E1   4.32470732E0  3.64907235E-2 -2.30507078E-5    3
   8.6902626E-9-1.48780775E-12    9.7016389E3   1.22549044E1                   4
CHOIC3H6O               H   7O   2C   4     G     300.0    5000.0  1386.0      1
    1.5551197E1  1.67360034E-2 -5.73573457E-6 8.92095191E-10-5.18351848E-14    2
  -2.50674335E4  -5.23215658E1  2.55559437E-1  5.22086026E-2 -3.72283766E-5    3
   1.3671442E-8-2.05638885E-12  -1.97284649E4   2.99210251E1                   4
CVCYCCOC                H   6O   1C   4     G     300.0    5000.0  1397.0      1
   1.14363523E1  1.63250968E-2 -5.57146218E-6 8.63795613E-10-5.00701899E-14    2
   -5.4465345E3  -3.87179379E1  -2.45566808E0  4.88377067E-2 -3.46186324E-5    3
  1.26590643E-8-1.88737988E-12   -6.4346088E2   3.58434061E1                   4
CCYC2OCO                H   7O   2C   4     G     300.0    5000.0  1401.0      1
   1.64352871E1   1.6584321E-2 -5.71790511E-6 8.92586562E-10-5.19865043E-14    2
  -1.60938498E4  -5.96946106E1  -2.97381263E0   6.7561516E-2 -5.79901709E-5    3
  2.55213006E-8-4.49991674E-12  -9.93607156E3   4.25127997E1                   4
CCYCCO-T1               H   5O   1C   3     G     300.0    5000.0  1389.0      1
   1.03394781E1  1.15180335E-2 -3.87496644E-6 5.95744364E-10-3.43539552E-14    2
    7.1765897E3  -2.89687593E1  -1.39311392E0  3.81789194E-2 -2.62316288E-5    3
  8.74877238E-9-1.11296763E-12   1.12534953E4   3.41877003E1                   4
IC4H7O                  H   7O   1C   4     G     300.0    5000.0  1386.0      1
   1.33457615E1  1.61218588E-2 -5.44376403E-6 8.38199374E-10 -4.8360828E-14    2
   6.11443644E2  -4.36818838E1   1.74700687E0  4.07783436E-2 -2.44750243E-5    3
  7.06502958E-9-7.51570589E-13   4.86979233E3   1.94535999E1                   4
IC4H7-I1OO              H   7O   2C   4     G     100.0    5000.0 1100.23      1
   9.07244672E0   2.6498449E-2 -1.09301959E-5  2.00162078E-9-1.37298941E-13    2
   2.61873238E3  -1.56049688E1   1.56915814E0  5.37773699E-2 -4.81208649E-5    3
  2.45366578E-8-5.25781615E-12   4.26980472E3   2.13107866E1                   4
IC4H7O-1                H   7O   1C   4     G     100.0    5000.0 1809.65      1
   6.40845942E0  2.49381769E-2 -8.78182138E-6  1.14304231E-9-5.46860977E-14    2
   3.12870222E3  -1.34988508E0  8.20769813E-1  5.08043783E-2 -4.14247231E-5    3
  1.72955367E-8-2.85626122E-12    2.9380253E3   2.28072197E1                   4
IC4H7CO                 H   7O   1C   5     G     300.0    5000.0  1372.0      1
   1.81541506E1  1.55421664E-2 -5.55190518E-6 8.87389891E-10-5.25397699E-14    2
  -2.79313191E3   -7.0099169E1  -6.0280512E-1  5.53889357E-2 -3.61990198E-5    3
  1.08474598E-8-1.16630773E-12   4.08121058E3   3.19888242E1                   4
IC4H7CHO-A              H   7O   1C   5     G     300.0    5000.0  1382.0      1
   1.89927555E1  1.52188529E-2 -5.43214729E-6 8.67813802E-10  -5.136341E-14    2
  -3.83952415E3  -7.65641406E1  -2.37441388E0  6.55704288E-2 -5.07845332E-5    3
  1.94836931E-8-2.99456851E-12    3.4995334E3   3.79770201E1                   4
IC4YAA                  H   4O   2C   4     G     100.0    5000.0 2209.56      1
   1.41981726E1  1.65996832E-2 -9.87583982E-6  1.98570617E-9-1.37820223E-13    2
  -3.00593106E4   -4.9618705E1   2.85658537E0  3.71315035E-2 -2.38142211E-5    3
  6.19117782E-9-6.13646416E-13  -2.50473205E4   1.40894478E1                   4
IC4YAA-R                H   3O   2C   4     G     100.0    5000.0  746.96      1
   6.17912551E0  2.59813934E-2 -1.52670682E-5  3.16692137E-9-2.29097063E-13    2
  -6.16009203E3  -9.8749284E-1   1.56757905E0  6.06070014E-2 -1.04742394E-4    3
  1.00823056E-7-3.88707836E-11  -5.74819892E3   1.80607356E1                   4
OVCC(VC)COOH            H   6O   3C   4     G     298.0    5000.0 1188.27      1
   1.22538709E1   2.0599748E-2 -7.93045667E-6    1.421027E-9-9.66114709E-14    2
  -2.74824945E4  -2.86733076E1   1.19810105E0   5.8830037E-2 -5.73499724E-5    3
  2.96922175E-8-6.12883484E-12  -2.49294986E4   2.62615568E1                   4
OVCC(VC)COJ             H   5O   2C   4     G     298.0    5000.0 1359.89      1
   1.16375363E1  1.94453981E-2  -8.5137049E-6  1.67007193E-9-1.21180238E-13    2
   -9.8251088E3   -3.1097864E1   5.66255554E0  3.09901345E-2 -1.39408583E-5    3
 5.56576321E-10 7.88818668E-13  -7.71956584E3   1.48661471E0                   4
CVC(COOJ)COOH           H   7O   4C   4     G     300.0    5000.0  1396.0      1
   2.05693525E1  1.61361787E-2 -5.41230237E-6 8.30438953E-10-4.78223583E-14    2
  -1.06790137E4   -7.2115997E1  3.33941884E-1  6.80588785E-2 -5.67396297E-5    3
  2.39522852E-8 -4.0303399E-12   -4.2087193E3    3.4758953E1                   4
IC4QA-AOJ               H   7O   3C   4     G     298.0    5000.0 1354.05      1
   1.47661285E1   2.6008628E-2 -1.15940233E-5  2.30187864E-9-1.68433886E-13    2
  -7.43878376E3  -4.55257815E1    3.6274307E0   4.9024945E-2  -2.5005205E-5    3
  2.60292421E-9 9.66410957E-13  -3.64403586E3   1.47200572E1                   4
C4H5-2C2H               H   6C   6          G     300.0    5000.0  1392.0      1
   1.51418894E1  1.53451745E-2 -5.33604163E-6 8.37648226E-10-4.89739255E-14    2
   3.25198482E4  -5.51785698E1 -5.37624545E-1  5.68526169E-2 -5.05423991E-5    3
  2.47779427E-8-5.12990122E-12   3.76156523E4   2.75815403E1                   4
CHCCH2CH2CHCH2          H   8C   6          G     300.0    5000.0  1393.0      1
   1.58986683E1   1.9429684E-2 -6.66342364E-6  1.03635152E-9-6.02003473E-14    2
   2.21782846E4  -5.68810732E1  6.87646296E-1  5.47687715E-2 -3.83961688E-5    3
  1.41935352E-8-2.18610547E-12   2.75168752E4   2.49416913E1                   4
CH2CCHCH2CHCH2          H   8C   6          G     300.0    5000.0  1379.0      1
   1.58520129E1   1.9706639E-2 -6.90722981E-6  1.08998926E-9-6.39582431E-14    2
   2.22042203E4  -5.71482464E1  4.75032479E-1  5.61981818E-2 -4.40031144E-5    3
  2.07777749E-8-4.49682996E-12   2.77606909E4   2.57614601E1                   4
IC4H8                   H   8C   4          G     200.0    3000.0  1000.0      1
   2.59951995E0  3.30500495E-2 -1.59845905E-5  3.76087525E-9-3.49019653E-13    2
  -4.42749559E3   1.08165064E1   4.25619782E0  1.13628096E-2  4.71398093E-5    3
 -6.57197372E-8 2.60377549E-11  -4.18922195E3   6.06113167E0                   4
IC4H7                   H   7C   4          G     200.0    3000.0  1000.0      1
   4.11695304E0  2.85129941E-2 -1.37562429E-5  3.23914002E-9-3.01700354E-13    2
   1.34747999E4   3.05916151E0   1.35060422E0  2.48568416E-2  2.24583683E-5    3
 -4.92084539E-8 2.23537835E-11   1.45784895E4   1.95359293E1                   4
IC4H7-I1                H   7C   4          G     200.0    3000.0  1000.0      1
   3.81747346E0  2.82045353E-2 -1.34816969E-5  3.12734123E-9-2.85487392E-13    2
   2.56581098E4   6.72673594E0   4.20074138E0  1.54728513E-2  2.81446899E-5    3
 -4.47674478E-8 1.83313309E-11   2.60155552E4   7.30843069E0                   4
SC3H5CHO                H   6O   1C   4     G     300.0    5000.0  1396.0      1
   1.33892118E1   1.3911542E-2 -4.75820958E-6 7.38736618E-10-4.28606559E-14    2
  -1.97917448E4  -4.60146004E1   1.09372823E0  4.43315368E-2 -3.41918451E-5    3
  1.39369607E-8 -2.3379146E-12  -1.56745978E4   1.94458467E1                   4
SC3H5CO                 H   5O   1C   4     G     300.0    5000.0  1396.0      1
   1.29925654E1  1.22140721E-2 -4.19305277E-6 6.52697685E-10-3.79407376E-14    2
   -2.7478238E3   -4.5109247E1  7.76401404E-1  4.26828436E-2 -3.37881191E-5    3
  1.39128174E-8-2.33331638E-12   1.29903132E3   1.98102013E1                   4
AC3H5OCH2               H   7O   1C   4     G     300.0    5000.0  1397.0      1
   1.19880368E1  1.70263516E-2 -5.78617265E-6 8.94150465E-10-5.16994613E-14    2
   3.48367473E3   -3.3586063E1   1.20089076E0  4.24760987E-2 -2.94114641E-5    3
   1.1182486E-8 -1.8130953E-12   7.26792055E3   2.43628654E1                   4
C4H7O1-4                H   7O   1C   4     G     300.0    5000.0  1388.0      1
   1.33251126E1  1.65057558E-2  -5.6523589E-6 8.78319847E-10 -5.0991458E-14    2
   1.91281414E3  -4.28181479E1    2.4489543E0  3.69423519E-2 -1.77510852E-5    3
   2.6453753E-9 2.43666218E-13   6.16385921E3   1.73174889E1                   4
C4H7O2-1                H   7O   1C   4     G     300.0    5000.0  1684.0      1
    1.1268569E1   2.0172482E-2 -7.41925667E-6  1.21275519E-9-7.30115348E-14    2
   2.13876442E3  -3.15208064E1   5.16434924E0  2.53427725E-2 -1.39669041E-6    3
 -6.00713944E-9 1.76696879E-12   5.03210693E3   4.37441148E0                   4
SC3H5OCH2-1             H   7O   1C   4     G     300.0    5000.0  1382.0      1
   1.47022035E1  1.55342107E-2 -5.45701052E-6 8.62544885E-10-5.06734446E-14    2
     1.812948E3  -5.05120353E1  2.35694446E-1  4.67367652E-2 -3.04880689E-5    3
  9.75216148E-9-1.23281228E-12   7.11668364E3   2.81378517E1                   4
C4H71-1O2               H   7O   2C   4     G     300.0    5000.0  1390.0      1
   1.63738534E1  1.62685376E-2 -5.62192103E-6  8.7898252E-10-5.12510706E-14    2
  -1.06318473E3  -5.69005716E1   2.02223104E0  4.85577506E-2 -3.30293697E-5    3
  1.13406677E-8-1.57078109E-12   4.04143594E3   2.06106646E1                   4
C4H71-2O2               H   7O   2C   4     G     300.0    5000.0  1394.0      1
   1.63565639E1  1.61768136E-2 -5.56610316E-6 8.67700997E-10-5.04886444E-14    2
  -3.40245466E3  -5.75260769E1   1.42459973E0  5.20547601E-2 -3.89440869E-5    3
  1.51726193E-8-2.42611664E-12   1.68854104E3   2.23230947E1                   4
C4H71-3O2               H   7O   2C   4     G     200.0    3000.0  1000.0      1
   7.49930199E0  2.96168943E-2 -1.37612228E-5  3.07120467E-9-2.67351048E-13    2
   2.33126907E3  -7.00385154E0   6.97088616E0  7.93432309E-3  6.52868882E-5    3
 -9.04825562E-8 3.64492858E-11   3.39671301E3  8.10259145E-1                   4
C4H72-1O2               H   7O   2C   4     G     300.0    5000.0  1391.0      1
   1.49133658E1  1.68566945E-2 -5.68505081E-6 8.74627174E-10-5.04330107E-14    2
   4.66363025E1  -4.75165847E1   1.29712744E0  4.82156354E-2 -3.30645624E-5    3
  1.16680269E-8-1.67383807E-12   4.80097907E3   2.57387128E1                   4
C4H71-4O2               H   7O   2C   4     G     300.0    5000.0  1390.0      1
   1.50240251E1  1.72860962E-2 -5.94297061E-6  9.2586143E-10-5.38461748E-14    2
   1.92460667E2  -4.85941022E1   2.09042625E0   4.5713008E-2  -2.9481583E-5    3
  9.69604853E-9-1.30061388E-12   4.88932667E3   2.15456077E1                   4
C4H72OO1-3              H   7O   2C   4     G     300.0    5000.0  1421.0      1
   1.75191377E1  1.48932834E-2   -4.882541E-6 7.36884149E-10-4.19250867E-14    2
  -5.40121829E3  -7.12526209E1  -9.84713332E0  9.65294066E-2 -9.76557621E-5    3
  4.78425967E-8-8.98643297E-12   2.14570156E3   6.91264458E1                   4
C4H71OO2-3              H   7O   2C   4     G     300.0    5000.0  1425.0      1
   1.90464747E1  1.33395731E-2 -4.38619559E-6 6.63714136E-10 -3.7844349E-14    2
    3.7158854E3  -7.78860602E1  -6.05373523E0  8.56396716E-2 -8.37418673E-5    3
  3.96851771E-8-7.24057523E-12   1.08576151E4   5.17199728E1                   4
C4H7O2-3O-1             H   7O   2C   4     G     300.0    5000.0  1328.0      1
   1.18340469E1  2.13058862E-2 -8.41424444E-6  1.39720588E-9-7.87940325E-14    2
   -1.2157502E4  -3.31277006E1   -2.1052433E0  6.53309833E-2 -5.66161939E-5    3
  2.37692357E-8-3.90922691E-12   -9.0681124E3   3.66674717E1                   4
C4H7O1-2O-3             H   7O   2C   4     G     300.0    5000.0  1328.0      1
   1.18340469E1  2.13058862E-2 -8.41424444E-6  1.39720588E-9-7.87940325E-14    2
   -1.2157502E4  -3.45066638E1   -2.1052433E0  6.53309833E-2 -5.66161939E-5    3
  2.37692357E-8-3.90922691E-12   -9.0681124E3   3.52885084E1                   4
C4H72OO1-4              H   7O   2C   4     G     300.0    5000.0  1422.0      1
   1.69374277E1  1.61394291E-2 -5.38202799E-6 8.21897687E-10-4.71542872E-14    2
  -2.82922838E3  -6.99111468E1  -9.79609728E0  9.19393817E-2  -8.7611809E-5    3
  4.09338131E-8-7.41272496E-12   4.92600768E3   6.86028015E1                   4
C4H71OO2-4              H   7O   2C   4     G     300.0    5000.0  1424.0      1
    1.8225643E1  1.41741767E-2 -4.61506918E-6 6.93628644E-10-3.93610811E-14    2
  -3.07301596E3   -7.4787453E1  -6.64386989E0  8.56333077E-2 -8.28845202E-5    3
  3.91182545E-8-7.12333661E-12   4.02180107E3   5.36920577E1                   4
C4H7O1-2O-4             H   7O   2C   4     G     300.0    5000.0  1673.0      1
   1.48654175E1  1.84983686E-2 -6.57303691E-6  1.05177235E-9-6.24441918E-14    2
  -1.22303998E4  -5.11975904E1  -1.16668372E0  5.61736585E-2  -3.8333859E-5    3
  1.24754702E-8-1.54252932E-12  -7.05306774E3   3.42838867E1                   4
C4H61OOH4-3O2           H   7O   4C   4     G     300.0    5000.0  1395.0      1
   1.92129866E1  1.80533797E-2 -6.22644844E-6 9.72185617E-10-5.66311792E-14    2
   -1.1722834E4  -6.38124953E1   2.96908603E0  5.52680431E-2 -3.85071732E-5    3
  1.35964918E-8-1.93740519E-12  -6.02696693E3   2.36558653E1                   4
C4H61KET43              H   6O   3C   4     G     300.0    5000.0  1687.0      1
   1.93400193E1  1.52280645E-2 -5.76749959E-6 9.61281722E-10-5.86603392E-14    2
  -2.60569184E4  -7.24582398E1  1.97344949E-1   5.9835325E-2 -4.31206916E-5    3
   1.4339493E-8-1.79143988E-12  -1.98132694E4   2.97843447E1                   4
C4H61KET43O             H   5O   2C   4     G     300.0    5000.0  1576.0      1
   1.40297317E1  1.40503932E-2 -4.96021975E-6 7.86557797E-10-4.63116539E-14    2
  -1.05436332E4  -4.31732706E1   8.19196692E0  1.50440855E-2  8.95205463E-6    3
 -1.21031469E-8 3.22361516E-12  -7.20905947E3  -7.25996721E0                   4
C4H61-3OOH4             H   7O   2C   4     G     200.0    3000.0  1000.0      1
   9.22381532E0  2.79078832E-2 -1.32157859E-5  3.04934991E-9-2.77876774E-13    2
    3.6238437E3  -1.64025914E1    1.0423102E1 -4.74450704E-3  9.17063011E-5    3
 -1.16764851E-7 4.60673408E-11   4.46122984E3  -1.61438612E1                   4
C4H61-3,4OOH            H   8O   4C   4     G     300.0    5000.0  1391.0      1
    2.2206495E1   1.7915772E-2 -6.24576339E-6 9.82514765E-10-5.75399144E-14    2
  -2.98532846E4  -8.17637569E1   2.68230066E0  5.99615242E-2 -3.85442662E-5    3
  1.11137886E-8-1.05525309E-12  -2.28387629E4    2.4153901E1                   4
C4H61KET34              H   6O   3C   4     G     300.0    5000.0  1386.0      1
   1.99520776E1  1.30179004E-2 -4.55687713E-6 7.19300638E-10-4.22406337E-14    2
  -2.98289813E4  -7.25227274E1   1.0634969E-1  6.30960714E-2 -5.35634324E-5    3
  2.27532054E-8-3.85949494E-12  -2.33521942E4   3.26736769E1                   4
C4H6O1-3OOH4            H   7O   3C   4     G     300.0    5000.0  1410.0      1
   1.85964502E1  1.60692227E-2 -5.45665975E-6 8.43110956E-10-4.87538931E-14    2
  -1.12344038E4  -6.45766962E1   3.59144477E0  5.24859875E-2 -3.91442008E-5    3
  1.49301208E-8-2.28973597E-12  -6.22159396E3     1.542063E1                   4
C4H8-1                  H   8C   4          G     200.0    3000.0  1000.0      1
   2.67205835E0  3.31975886E-2 -1.62151604E-5  3.86021045E-9-3.62768107E-13    2
  -2.41530492E3   1.19940362E1   4.36790433E0  6.84043075E-3  6.44986048E-5    3
 -8.77815388E-8 3.52265277E-11  -2.04458226E3   7.92974829E0                   4
C4H71-1                 H   7C   4          G     200.0    3000.0  1000.0      1
   4.22666203E0  2.77294238E-2 -1.32193951E-5  3.05575689E-9-2.78037652E-13    2
   2.70313078E4   5.21036873E0   3.95766099E0  1.31569933E-2  4.12154274E-5    3
 -6.31213175E-8 2.63056457E-11   2.76691152E4   9.83668527E0                   4
C4H71-2                 H   7C   4          G     200.0    3000.0  1000.0      1
    3.6313497E0  2.88554185E-2 -1.40806421E-5  3.35021613E-9-3.14995736E-13    2
   2.54970453E4   8.65004051E0   5.50662391E0  2.32021109E-3  6.59188745E-5    3
 -8.70483168E-8 3.47439538E-11   2.58107126E4   3.59966127E0                   4
C4H71-3                 H   7C   4          G     200.0    3000.0  1000.0      1
   3.77722957E0  2.90760185E-2 -1.40829363E-5  3.31992553E-9-3.08855186E-13    2
   1.36338509E4   5.79522029E0   4.55418873E0  4.72431475E-3   6.6555518E-5    3
 -9.07166484E-8 3.66640091E-11   1.42678295E4   6.56296176E0                   4
C4H71-4                 H   7C   4          G     200.0    3000.0  1000.0      1
   4.34333501E0  2.71993788E-2 -1.27617861E-5  2.90080389E-9-2.59294983E-13    2
   2.21379901E4   5.67731357E0   5.22887064E0  3.45242637E-3  6.48461016E-5    3
 -8.72394137E-8 3.51344518E-11   2.27129399E4   5.70156135E0                   4
C4H6-1                  H   6C   4          G    298.15    2000.0  1000.0      1
   3.94365744E0  2.61885493E-2 -1.30711417E-5  3.18676492E-9-3.05127218E-13    2
   1.76368506E4   4.59598196E0 -1.29199411E-1  4.22021279E-2 -3.66747365E-5    3
   1.8644646E-8 -4.1001353E-12   1.84653144E4   2.43146241E1                   4
C4H5-3                  H   5C   4          G     100.0    5000.0 1024.96      1
   7.56401606E0  1.54357161E-2 -5.85469236E-6  1.05459843E-9-7.28518041E-14    2
   3.52995766E4  -1.23384188E1   2.65549438E0  2.50205427E-2  -5.8748081E-6    3
 -8.04287765E-9 4.36829518E-12   3.68085307E4   1.39158852E1                   4
C3H4O1-2                H   4O   1C   3     G     300.0    5000.0  1392.0      1
   1.06504553E1  9.79338636E-3 -3.41620321E-6 5.37520677E-10-3.14813318E-14    2
  -3.35826468E2  -3.46444834E1  4.34560074E-1  3.25502219E-2 -2.21414898E-5    3
  7.25174896E-9-9.07264863E-13   3.28581956E3   2.05528232E1                   4
C4H5-4                  H   5C   4          G     300.0    5000.0  1371.0      1
    1.0592986E1  1.17740087E-2 -4.15137757E-6 6.57713838E-10-3.87005456E-14    2
   3.95597102E4   -2.9907862E1   2.58626163E0  2.70305859E-2 -1.46761252E-5    3
  3.82609532E-9-4.04404397E-13   4.27949682E4   1.45030678E1                   4
C2HCOCH3                H   4O   1C   4     G     100.0    5000.0 1466.02      1
   6.56229951E0  1.87842335E-2 -7.96415478E-6  1.46155571E-9-9.95365387E-14    2
    3.6202552E3  -6.29117586E0   2.69770434E0  2.93287316E-2 -1.87531024E-5    3
  6.36780643E-9-9.36201649E-13   4.75336524E3   1.38316515E1                   4
C2H5CCO                 H   5O   1C   4     G     300.0    5000.0  1399.0      1
   1.31499741E1  1.16367084E-2 -3.98760298E-6  6.1980786E-10-3.59872512E-14    2
   8.83180941E3  -4.13793237E1   1.39213635E0  4.32769072E-2  -3.7592416E-5    3
  1.70975109E-8-3.13039612E-12   1.25258987E4   2.03338315E1                   4
CH3C3H2O                H   5O   1C   4     G     300.0    5000.0  1406.0      1
   1.38562774E1  1.11394424E-2 -3.74584095E-6 5.74835092E-10-3.30782994E-14    2
   6.36649331E3  -4.80308094E1  -1.85113708E0  5.91874452E-2 -6.05049446E-5    3
  3.06718051E-8-5.99463684E-12    1.0692911E4   3.23107861E1                   4
C2H5CCHOH               H   7O   1C   4     G     300.0    5000.0  1405.0      1
   1.51051821E1  1.41475761E-2 -4.74333647E-6 7.26290184E-10 -4.1723191E-14    2
   -3.3017857E3  -5.29656729E1  -1.79945438E0  6.58134432E-2 -6.59804128E-5    3
  3.33691902E-8-6.54395456E-12    1.3875493E3   3.35628588E1                   4
C2H5CCHO                H   6O   1C   4     G     300.0    5000.0  1403.0      1
   1.40841355E1  1.31059523E-2 -4.43132758E-6 6.82502623E-10-3.93721277E-14    2
   1.51239987E4  -4.73477254E1   -2.0659464E0  6.17528566E-2 -6.14859288E-5    3
  3.08933126E-8-6.03411694E-12   1.96798663E4   3.55795201E1                   4
C2H5COCH                H   6O   1C   4     G     300.0    5000.0  1399.0      1
   1.45234641E1   1.2939844E-2 -4.41896466E-6 6.85184191E-10-3.97126993E-14    2
   1.91285529E4  -5.04728034E1 -1.58853499E-1  5.66434989E-2 -5.56054301E-5    3
   2.7932526E-8-5.49138196E-12   2.33684999E4   2.51804128E1                   4
C2H4COCH2               H   6O   1C   4     G     300.0    5000.0  1393.0      1
   1.47550395E1  1.31684928E-2 -4.59457176E-6 7.22878363E-10 -4.2330139E-14    2
    5.8131992E3  -5.51797967E1  -1.24620767E0  5.75711786E-2 -5.36076899E-5    3
  2.57246456E-8-4.90902744E-12    1.0754156E4   2.84116823E1                   4
C2H5COCHO               H   6O   2C   4     G     300.0    5000.0  1449.0      1
   1.74195699E1  1.37180486E-2 -4.94704368E-6 7.95692724E-10 -4.7316176E-14    2
  -4.33347051E4  -6.56279074E1   3.54205897E0   3.1884614E-2 -2.82590212E-6    3
 -9.70352116E-9  3.3650288E-12  -3.72369225E4   1.37178649E1                   4
C4H612OOH               H   6O   2C   4     G     300.0    5000.0  1392.0      1
   1.68133627E1  1.33778287E-2 -4.63209483E-6 7.25283261E-10-4.23355798E-14    2
    2.0957865E3  -6.03711374E1   2.32394021E0  4.84141423E-2 -3.72786933E-5    3
   1.4663908E-8-2.33787737E-12   6.98869813E3    1.6991815E1                   4
C4H5O1-4                H   5O   1C   4     G     300.0    5000.0  1374.0      1
   1.29080711E1  1.23955707E-2 -4.37536222E-6 6.93735302E-10-4.08427746E-14    2
   2.19411693E4  -4.05657103E1   2.78409518E0  3.36026592E-2 -2.12772199E-5    3
  6.93093383E-9-9.62555862E-13   2.57927506E4   1.48289436E1                   4
C4H5-4O2H               H   6O   2C   4     G     300.0    5000.0  1391.0      1
   1.58611925E1  1.29399964E-2 -4.30962129E-6 6.57866965E-10-3.77422445E-14    2
   3.55873594E3  -5.39115368E1   2.76262515E0  4.62858649E-2 -3.73178653E-5    3
  1.56823154E-8-2.67032317E-12   7.81158385E3   1.54273072E1                   4
C4H5-4O2                H   5O   2C   4     G     300.0    5000.0  1388.0      1
   1.34186561E1   1.2745526E-2 -4.20871679E-6 6.38462607E-10-3.64602987E-14    2
   2.15648756E4  -3.97266693E1    3.7704089E0  3.72406457E-2 -2.88269764E-5    3
  1.21900351E-8-2.14132355E-12   2.47546947E4   1.14558474E1                   4
C2H5COHCH               H   7O   1C   4     G     300.0    5000.0  1404.0      1
   1.53554858E1  1.39773073E-2 -4.69323575E-6  7.1931159E-10-4.13491191E-14    2
   7.57766683E2  -5.50269884E1  -1.27533509E0  6.54314869E-2 -6.64192365E-5    3
  3.39665001E-8-6.71973686E-12   5.32753673E3   2.99099246E1                   4
C2H5COH                 H   6O   1C   3     G     300.0    5000.0  1408.0      1
   1.13586597E1  1.22614553E-2 -4.01110711E-6 6.03961174E-10-3.42894318E-14    2
   6.44381121E3  -3.09487266E1   2.66381793E0  3.45056506E-2 -2.60758233E-5    3
   1.0623214E-8  -1.777035E-12   9.25123654E3   1.50296953E1                   4
CH3CHCCO                H   4O   1C   4     G     300.0    5000.0  1392.0      1
   1.28985196E1  9.91719131E-3 -3.43775392E-6 5.38584765E-10-3.14471779E-14    2
   1.91698232E3  -4.18183373E1   3.65358607E0  3.12759365E-2 -2.22735527E-5    3
  8.10232741E-9-1.20072835E-12    5.1503214E3   7.91558451E0                   4
C4H6OHOOH1-1-3          H   8O   3C   4     G     100.0    5000.0  946.15      1
   2.24885147E1  1.25670693E-2 -3.11265773E-6 5.29500608E-10-4.13514909E-14    2
  -4.50820531E4  -8.78524704E1  1.85014838E-1  6.81989993E-2 -3.00204425E-5    3
 -2.36959135E-8 1.77703094E-11  -3.91311429E4   2.76589271E1                   4
CH3CHOCHCHOH            H   7O   2C   4     G     100.0    5000.0  925.25      1
    2.0947191E1   6.4393087E-3  3.28787876E-7-1.49540578E-10  5.5801422E-15    2
  -2.56878236E4  -8.13831728E1   1.07385171E0  4.66802661E-2  9.13744516E-6    3
 -5.98487477E-8 3.05517477E-11  -2.00551832E4   2.35153362E1                   4
CH3COCHCHOH             H   6O   2C   4     G     100.0    5000.0  981.76      1
   1.47981962E1  1.47671649E-2 -5.27030415E-6 9.81448434E-10-7.17732302E-14    2
  -4.39683153E4  -4.94469698E1   1.45201869E0   4.5841931E-2 -1.71466074E-5    3
 -1.51293133E-8 1.01868509E-11  -4.02247868E4   2.04141426E1                   4
C4H6OHOOH2-2-4          H   8O   3C   4     G     100.0    5000.0 1213.51      1
   1.55337793E1  2.43523309E-2 -9.82197529E-6  1.79074602E-9-1.22985557E-13    2
  -4.27533906E4   -4.9430431E1  4.29227752E-1  7.41400131E-2 -7.13633581E-5    3
  3.55995707E-8-7.08803437E-12  -3.90874642E4   2.63633753E1                   4
CH3COHCHCH2O            H   7O   2C   4     G     100.0    5000.0 1151.88      1
   8.70067179E0  2.75396111E-2 -1.17775808E-5  2.19664076E-9 -1.5217284E-13    2
   -2.2207912E4  -1.28855533E1   1.68259781E0  5.19103943E-2 -4.35135889E-5    3
  2.05642483E-8-4.13860294E-12  -2.05911117E4   2.19649396E1                   4
CH2COHCHCHO             H   6O   2C   4     G     100.0    5000.0 1421.86      1
   1.44154756E1  1.72245277E-2 -7.58974868E-6  1.44296411E-9-1.00888903E-13    2
  -4.35503742E4   -4.7900523E1   1.29559522E0  5.41332861E-2 -4.65265495E-5    3
  1.96990881E-8-3.31076416E-12  -3.98194168E4   2.00131745E1                   4
C4H72-2O2               H   7O   2C   4     G     300.0    5000.0  1390.0      1
   1.63301022E1  1.60698895E-2 -5.50238293E-6 8.55098973E-10-4.96517196E-14    2
  -4.70039715E3    -5.787364E1    2.4953708E0  4.75680882E-2 -3.26452548E-5    3
  1.14069694E-8-1.61494862E-12   1.76383849E2   1.67027189E1                   4
C4H8-2                  H   8C   4          G     200.0    3000.0  1000.0      1
   2.22705946E0  3.35927737E-2 -1.62945399E-5  3.84272021E-9-3.57393198E-13    2
  -3.57672912E3   1.31065161E1   6.13560736E0 -1.31767265E-3  7.50447067E-5    3
 -9.17853524E-8 3.49333312E-11  -3.62759613E3   -1.5986101E0                   4
C4H72-2                 H   7C   4          G     200.0    3000.0  1000.0      1
   2.95094841E0   2.9440473E-2 -1.41445545E-5  3.28207135E-9 -2.9842949E-13    2
   2.45899929E4   1.19463617E1    7.2287752E0 -7.51433266E-3  8.14405167E-5    3
 -9.63703432E-8 3.64458927E-11   2.44921177E4  -4.41015777E0                   4
SC4H8OH-1O2             H   9O   3C   4     G     300.0    5000.0  1405.0      1
    1.8854709E1  2.02217653E-2 -6.82328766E-6  1.04961552E-9-6.05032676E-14    2
  -3.65721162E4  -6.59105449E1   1.47037864E0  6.38295256E-2 -4.92333916E-5    3
  1.99704964E-8-3.30499356E-12  -3.08602292E4   2.63462505E1                   4
SC4H8OH-3O2             H   9O   3C   4     G     300.0    5000.0  1417.0      1
   1.93082953E1  1.92156764E-2 -6.34250732E-6 9.60912935E-10-5.47939937E-14    2
  -3.84370805E4  -6.88887622E1   1.78918281E0  6.62988026E-2 -5.52280656E-5    3
  2.40247962E-8-4.18762027E-12  -3.30428157E4   2.28885942E1                   4
PQC4H8OS                H   9O   3C   4     G     300.0    5000.0  1403.0      1
   1.99993833E1  1.96391125E-2 -6.70755815E-6  1.04036085E-9 -6.0318796E-14    2
  -2.71257575E4  -7.31284601E1   2.68979886E0  6.10664073E-2 -4.46910607E-5    3
  1.68939056E-8-2.59692346E-12  -2.12460925E4   1.94271757E1                   4
PQC4H7OHS-3             H   9O   3C   4     G     300.0    5000.0  1404.0      1
   1.89703648E1  1.96512375E-2  -6.6152283E-6  1.01590849E-9-5.84889733E-14    2
  -2.92876345E4  -6.40682635E1    3.1405882E0  5.94343278E-2 -4.55414505E-5    3
  1.85507067E-8-3.10109441E-12  -2.40765022E4   1.99412365E1                   4
SQC4H7OHS-4             H   9O   3C   4     G     300.0    5000.0  1414.0      1
   2.06664415E1  1.78772156E-2 -5.93193686E-6 9.02005813E-10 -5.1569199E-14    2
  -3.04132233E4  -7.44595459E1   3.37952725E0  6.50949152E-2 -5.59109752E-5    3
  2.49644089E-8-4.44896795E-12  -2.51501593E4   1.58596901E1                   4
SQC4H8OS                H   9O   3C   4     G     300.0    5000.0  1424.0      1
   2.05363895E1  1.85261859E-2  -6.1825777E-6 9.44045247E-10  -5.413904E-14    2
  -2.90453556E4  -7.66224497E1   3.45579406E0  6.10420456E-2 -4.64106547E-5    3
  1.80687264E-8-2.81124474E-12  -2.34835698E4    1.3999189E1                   4
NC4KET12OH              H   8O   2C   4     G     300.0    5000.0  1384.0      1
   1.68650782E1  1.83319076E-2 -6.41389893E-6  1.01105283E-9-5.92858731E-14    2
  -5.27353126E4  -5.97188408E1   5.2026985E-1  5.40316915E-2 -3.57074151E-5    3
  1.18022134E-8-1.57485744E-12  -4.67781081E4   2.89999061E1                   4
NC4KET23OH              H   8O   2C   4     G     300.0    5000.0  1386.0      1
   1.54636087E1  1.92120108E-2 -6.64681122E-6  1.03988604E-9-6.06552757E-14    2
  -5.57292725E4  -5.19147488E1   1.64761234E0  4.74122084E-2 -2.72508571E-5    3
  7.25755846E-9-6.68682869E-13  -5.04946247E4   2.37800424E1                   4
CH3COCOHCH3             H   7O   2C   4     G     300.0    5000.0  1395.0      1
   1.65624631E1  1.59037217E-2 -5.54554278E-6 8.72274939E-10-5.10735025E-14    2
  -3.65884887E4   -6.1083392E1  -1.65607674E0  6.08409982E-2  -4.8521544E-5    3
  1.97794382E-8-3.26305133E-12  -3.05158227E4   3.58911868E1                   4
CH3COHCO                H   4O   2C   3     G     300.0    5000.0  1410.0      1
   1.50110709E1  7.26697312E-3 -2.42872486E-6 3.71246886E-10-2.13068531E-14    2
  -3.87354954E4   -5.4100554E1  8.25855205E-1  5.22217422E-2 -5.66992291E-5    3
  2.94815948E-8-5.81714952E-12  -3.50157127E4   1.78488731E1                   4
CH2COHCHO               H   4O   2C   3     G     300.0    5000.0  1406.0      1
   1.40200417E1  7.95092924E-3 -2.63244516E-6 3.99896432E-10 -2.2853812E-14    2
  -3.76808145E4   -4.8045799E1  5.76639663E-2  5.16589617E-2 -5.49773816E-5    3
  2.83487148E-8-5.57464421E-12  -3.39594513E4   2.29757289E1                   4
C4H71-3OH               H   8O   1C   4     G     300.0    5000.0  1385.0      1
   1.42401634E1  1.83038695E-2 -6.37213444E-6   1.0009974E-9-5.85511411E-14    2
   -2.6818396E4  -4.83949774E1  7.16707858E-2  5.04772909E-2 -3.50356983E-5    3
  1.30539199E-8-2.07783174E-12  -2.16983717E4   2.82072724E1                   4
C4H72-2OH               H   8O   1C   4     G     300.0    5000.0  1402.0      1
   1.49411596E1  1.66289929E-2 -5.55627511E-6 8.48898851E-10 -4.8694939E-14    2
  -3.12496851E4   -5.5173087E1 -1.84033728E-1  5.90104774E-2 -5.22507028E-5    3
  2.44135801E-8-4.56518659E-12   -2.6671796E4   2.36075268E1                   4
C4H63,1-3OH             H   7O   1C   4     G     300.0    5000.0  1380.0      1
   1.33633351E1  1.70222596E-2  -5.9524519E-6 9.37896168E-10-5.49767305E-14    2
  -9.90113178E3  -4.54753472E1  5.96155469E-1  4.35893351E-2 -2.65985265E-5    3
  8.14250262E-9-1.02316366E-12  -5.05630797E3   2.43923636E1                   4
C4H61-3OH-3O            H   7O   2C   4     G     100.0    5000.0  1572.0      1
   1.79552182E1  1.03138137E-2 -1.48960188E-6 7.48378794E-11 1.48948499E-16    2
     -2.45321E4  -6.35531343E1  2.27726219E-1  6.55096693E-2 -6.37830663E-5    3
  3.05748765E-8-5.49955491E-12  -2.02050136E4   2.60262882E1                   4
CCY(COCC)OH             H   8O   2C   4     G     300.0    5000.0  1328.0      1
   1.03816782E1   2.5305269E-2 -1.00511826E-5   1.6820474E-9-9.58092966E-14    2
  -3.94348914E4  -2.73522595E1  -6.13260697E0  7.75376285E-2 -6.73066149E-5    3
  2.82841623E-8-4.65470382E-12  -3.57825027E4   5.53089299E1                   4
SQC4H7OHS-4O2           H   9O   5C   4     G     300.0    5000.0  1414.0      1
   2.46607662E1   1.9294777E-2 -6.45433722E-6 9.87246207E-10 -5.6688963E-14    2
  -4.98467067E4  -9.10424907E1   2.90986916E0  7.76596028E-2 -6.68513896E-5    3
  2.93627835E-8-5.12008013E-12  -4.31551961E4   2.29130715E1                   4
C4H7O2-1,3OOH           H   9O   5C   4     G     300.0    5000.0  1425.0      1
   2.54691227E1  1.86441036E-2 -6.23825706E-6 9.54422873E-10-5.48154425E-14    2
  -4.01531561E4   -9.6038971E1   4.88339443E0  7.18219147E-2 -5.86792171E-5    3
  2.42823866E-8-3.98538527E-12  -3.36575518E4   1.24696185E1                   4
NC4KET13OH-2            H   8O   4C   4     G     300.0    5000.0  1395.0      1
   2.25434165E1   1.7637703E-2 -6.14926113E-6 9.67201484E-10-5.66321794E-14    2
  -6.59724022E4  -8.48522697E1   2.13332105E0  6.69840817E-2 -5.19672275E-5    3
  2.03864253E-8-3.22074763E-12  -5.90962942E4    2.4096487E1                   4
C4H6OHOOH1-2-3          H   8O   3C   4     G     300.0    5000.0  1403.0      1
   2.32793098E1  1.38280934E-2 -4.61330737E-6 7.05319574E-10-4.05174739E-14    2
  -4.26348237E4  -9.51979841E1  -2.88475927E0  9.16099207E-2 -9.37152074E-5    3
  4.66406895E-8-8.92736049E-12  -3.52899912E4   3.92851633E1                   4
ET12IC4-1OOH            H   8O   3C   4     G     100.0    5000.0 1314.47      1
   1.56469444E1  2.15259318E-2 -5.02933136E-6 5.67225321E-10-2.60505514E-14    2
  -3.13417403E4  -5.24862284E1   2.3633149E-2  7.71610261E-2 -7.77517123E-5    3
  4.21338017E-8-8.82239593E-12  -2.79335986E4    2.4499791E1                   4
SQC4H7OHS-3             H   9O   3C   4     G     300.0    5000.0  1393.0      1
   2.06467109E1  1.91720112E-2 -6.83072275E-6  1.15548224E-9-7.23093312E-14    2
  -3.47563286E4  -7.62958114E1   4.26637136E0  6.00637174E-2 -4.66958173E-5    3
  1.91294366E-8-3.20884256E-12  -2.93228197E4   1.07586574E1                   4
CCY(COC)OHC             H   8O   2C   4     G     300.0    5000.0  1395.0      1
    1.8589185E1  1.81778184E-2  -6.2699746E-6  9.7874828E-10-5.69946149E-14    2
  -4.82187066E4  -7.76227659E1  -4.92114422E0   9.1544304E-2 -9.60919177E-5    3
  5.05467788E-8-1.02505979E-11  -4.16866566E4   4.24555544E1                   4
SC4H8OH-1               H   9O   1C   4     G     300.0    5000.0  1405.0      1
   1.50517242E1  1.84748629E-2 -6.15327969E-6 9.38017339E-10-5.37214281E-14    2
  -1.71974443E4  -5.03733848E1   1.78282749E0  5.18872497E-2 -3.89600849E-5    3
  1.57818686E-8-2.64133852E-12  -1.28305019E4   2.00308244E1                   4
SC4H8OH-2               H   9O   1C   4     G     300.0    5000.0  1395.0      1
   1.45514712E1  1.92722299E-2 -6.50955109E-6  1.00200009E-9-5.77830714E-14    2
  -2.09909632E4  -4.82454428E1   1.96361387E0  4.77673982E-2 -3.11652479E-5    3
  1.07498897E-8-1.54834306E-12   -1.6500033E4   1.97286755E1                   4
SC4H8OH-3               H   9O   1C   4     G     300.0    5000.0  1403.0      1
    1.4245378E1     1.89491E-2 -6.27403528E-6 9.52692609E-10-5.44157896E-14    2
  -1.81803642E4  -4.56206494E1   1.93185505E0  4.79506224E-2 -3.23719194E-5    3
  1.16232751E-8-1.72498918E-12   -1.3943137E4   2.03995003E1                   4
PC4H8OH-1O2             H   9O   3C   4     G     298.0    5000.0 1328.71      1
   1.63470261E1  2.56236689E-2 -1.02307859E-5  1.88884366E-9-1.31517676E-13    2
  -3.85477514E4   -5.3960167E1  9.10010285E-1  6.93023153E-2 -5.57401717E-5    3
  2.25768634E-8-3.59128118E-12  -3.42627022E4   2.57180548E1                   4
PC4H8OH-3O2             H   9O   3C   4     G     298.0    5000.0 1404.43      1
   1.34407879E1  2.91211589E-2 -1.17890362E-5  2.19190467E-9-1.53150659E-13    2
  -3.40433955E4  -3.59101291E1   1.39329312E0  6.60646043E-2 -5.45913313E-5    3
  2.44553627E-8-4.54477677E-12  -3.08896299E4   2.54441633E1                   4
PC4H8OH-4O2             H   9O   3C   4     G     298.0    5000.0 1392.27      1
   1.22282914E1  3.13480694E-2 -1.29932592E-5  2.45566134E-9-1.73585244E-13    2
  -3.18049001E4  -2.85786783E1     1.216536E0  6.27348086E-2 -4.66821825E-5    3
  1.87209033E-8-3.17575631E-12  -2.87251783E4   2.82726981E1                   4
C4H7OH-1OOH-2           H   9O   3C   4     G     298.0    5000.0 1293.06      1
   1.64544759E1  2.42696491E-2 -9.38088373E-6  1.69655284E-9-1.16563306E-13    2
  -3.21671984E4  -5.19842666E1   1.63599078E0   6.3198309E-2 -4.56037773E-5    3
  1.54315508E-8-1.77948744E-12  -2.78429264E4   2.53958984E1                   4
C4H7OH-1OOH-3           H   9O   3C   4     G     298.0    5000.0 1293.06      1
   1.64544759E1  2.42696491E-2 -9.38088373E-6  1.69655284E-9-1.16563306E-13    2
  -3.21671984E4  -5.19842666E1   1.63599078E0   6.3198309E-2 -4.56037773E-5    3
  1.54315508E-8-1.77948744E-12  -2.78429264E4   2.53958984E1                   4
C4H7OH-3OOH-1           H   9O   3C   4     G     298.0    5000.0 1098.81      1
   1.38083726E1   2.8451838E-2 -1.12860094E-5  2.06752389E-9-1.42894737E-13    2
  -2.90879383E4  -3.70961582E1   1.82020902E0  6.71623913E-2 -5.84512858E-5    3
  2.77637145E-8-5.41912614E-12  -2.61011455E4   2.33418094E1                   4
C4H7OH-3OOH-2           H   9O   3C   4     G     298.0    5000.0 1360.03      1
    1.3035803E1  2.83851484E-2 -1.10467223E-5    1.997276E-9-1.36775878E-13    2
  -2.74265571E4  -3.09609116E1   1.92346904E0  6.12641543E-2 -4.72926127E-5    3
  1.96829435E-8-3.36687421E-12  -2.44487332E4   2.59553814E1                   4
C4H7OH-3OOH-4           H   9O   3C   4     G     298.0    5000.0 1089.88      1
   1.37676573E1  2.80934145E-2 -1.10355898E-5  2.00800857E-9-1.38120273E-13    2
  -2.60683039E4  -3.55219732E1  7.02813055E-1  7.02863665E-2 -6.23185885E-5    3
  2.98132158E-8-5.80883582E-12  -2.28220001E4   3.03253388E1                   4
C4H7OH-4OOH-1           H   9O   3C   4     G     298.0    5000.0 1405.66      1
     1.251347E1  3.08198445E-2 -1.25603791E-5  2.34558741E-9 -1.6437514E-13    2
  -2.68154051E4  -2.93044586E1   1.63839866E0  6.38894088E-2 -5.07120646E-5    3
  2.22037331E-8-4.10399094E-12  -2.39365304E4   2.61883144E1                   4
C4H7OH-4OOH-2           H   9O   3C   4     G     298.0    5000.0 1363.88      1
   1.16062776E1  3.09734392E-2 -1.24255187E-5  2.29574493E-9-1.59693013E-13    2
    -2.510245E4   -2.2416168E1   1.71369795E0  5.81887434E-2 -4.00074483E-5    3
  1.45225361E-8 -2.1649747E-12  -2.22812877E4   2.89191643E1                   4
C4H7OH-4OOH-3           H   9O   3C   4     G     298.0    5000.0 1363.88      1
   1.16062776E1  3.09734392E-2 -1.24255187E-5  2.29574493E-9-1.59693013E-13    2
    -2.510245E4   -2.2416168E1   1.71369795E0  5.81887434E-2 -4.00074483E-5    3
  1.45225361E-8 -2.1649747E-12  -2.22812877E4   2.89191643E1                   4
C4H7OHCYO1-3            H   8O   2C   4     G     298.0    5000.0 1356.74      1
   1.09032347E1  2.65304036E-2 -1.05803327E-5  1.94998806E-9-1.35535706E-13    2
  -4.31517022E4  -3.16197593E1  -3.44301912E0  6.83167979E-2 -5.58620368E-5    3
  2.36410677E-8-4.02137886E-12  -3.92523704E4   4.20746632E1                   4
C4H7OHCYO1-4            H   8O   2C   4     G     298.0    5000.0 1349.52      1
   9.15489155E0  2.96063663E-2    -1.20807E-5   2.2622905E-9-1.59026348E-13    2
  -5.09391671E4  -2.28622844E1  -5.21416315E0  6.89442841E-2 -5.15527667E-5    3
  1.94488898E-8-2.89418966E-12  -4.68340286E4   5.17466359E1                   4
C4H7OHCYO3-4            H   8O   2C   4     G     298.0    5000.0 1332.85      1
   1.30516212E1  2.13489281E-2 -7.82720363E-6  1.36086355E-9-9.08251513E-14    2
   -3.7808424E4  -4.03412157E1  -5.34568837E0  7.86130064E-2 -7.43385169E-5    3
  3.55611275E-8 -6.6656744E-12  -3.31090908E4   5.29770476E1                   4
NC4KET12OH-1            H   8O   4C   4     G     298.0    5000.0 1397.55      1
   1.62064352E1  2.97163078E-2 -1.30135682E-5  2.55335909E-9-1.85308415E-13    2
  -7.42132722E4  -5.12065495E1 -6.26510443E-1  7.83900034E-2 -6.64140536E-5    3
   2.9105724E-8-5.26289695E-12  -6.95429207E4   3.55143923E1                   4
NC4KET13OH-1            H   8O   4C   4     G     298.0    5000.0 1382.66      1
   1.42370292E1  2.99258009E-2 -1.25768056E-5  2.40010347E-9-1.70840006E-13    2
  -7.49237592E4  -4.08107938E1   2.97226526E0  6.06906562E-2 -4.38280863E-5    3
  1.65026279E-8-2.58005505E-12   -7.1670778E4   1.77638508E1                   4
NC4KET21OH-1            H   8O   4C   4     G     298.0    5000.0 1380.58      1
    1.4667949E1  3.03294163E-2 -1.29874605E-5  2.51013374E-9-1.80267098E-13    2
  -6.25442432E4  -3.84264961E1   2.93543802E0  6.11105312E-2 -4.26822158E-5    3
  1.50721982E-8-2.16788498E-12  -5.90501049E4   2.29925476E1                   4
NC4KET31OH-1            H   8O   4C   4     G     298.0    5000.0 1288.92      1
   1.81880435E1  2.22257833E-2 -8.47085283E-6  1.51851515E-9-1.03754049E-13    2
  -6.94370324E4  -6.07667444E1   2.70906357E0  6.38555752E-2 -4.85866516E-5    3
  1.76393031E-8-2.29689452E-12  -6.49954597E4    1.9758669E1                   4
NC4KET42OH-1            H   8O   4C   4     G     298.0    5000.0 1372.57      1
   1.53208588E1  2.74364065E-2 -1.11621918E-5  2.08426739E-9-1.46144562E-13    2
  -6.13271345E4  -4.33994019E1   2.35151392E0  6.49455258E-2 -5.16312239E-5    3
  2.14622885E-8-3.63466039E-12  -5.77716058E4   2.33262682E1                   4
PC4H8OH-2O2H            H  10O   3C   4     G     298.0    5000.0 1409.81      1
   1.38390517E1  3.11515625E-2 -1.24717265E-5   2.3006592E-9-1.59840893E-13    2
  -5.09890518E4  -3.86442065E1  4.34789428E-1  7.31043807E-2   -6.203068E-5    3
  2.85258016E-8-5.40607719E-12  -4.75504568E4   2.93443626E1                   4
PC4H8OH-4O2H            H  10O   3C   4     G     298.0    5000.0 1397.65      1
   1.25614742E1  3.34888921E-2 -1.37304901E-5  2.57548075E-9-1.81080718E-13    2
   -4.8725358E4   -3.0950136E1   2.5165322E-1   6.9832429E-2 -5.42779959E-5    3
  2.29438518E-8-4.08294774E-12  -4.53855716E4   3.21976943E1                   4
C4H7OH-1OOH-2O2         H   9O   5C   4     G     298.0    5000.0 1321.04      1
   2.24628073E1  2.36225775E-2 -9.07560965E-6  1.63422031E-9-1.11933215E-13    2
  -5.18956283E4  -8.12993741E1   2.11576015E0  8.47676993E-2 -7.74379117E-5    3
  3.53827665E-8-6.32760175E-12  -4.65297635E4   2.25918124E1                   4
C4H7OH-1OOH-3O2         H   9O   5C   4     G     298.0    5000.0 1321.04      1
   2.24628073E1  2.36225775E-2 -9.07560965E-6  1.63422031E-9-1.11933215E-13    2
  -5.18956283E4  -8.12993741E1   2.11576015E0  8.47676993E-2 -7.74379117E-5    3
  3.53827665E-8-6.32760175E-12  -4.65297635E4   2.25918124E1                   4
C4H7OH-2OOH-1O2         H   9O   5C   4     G     298.0    5000.0 1321.04      1
   2.24628073E1  2.36225775E-2 -9.07560965E-6  1.63422031E-9-1.11933215E-13    2
  -5.18956283E4  -8.12993741E1   2.11576015E0  8.47676993E-2 -7.74379117E-5    3
  3.53827665E-8-6.32760175E-12  -4.65297635E4   2.25918124E1                   4
C4H7OH-3OOH-1O2         H   9O   5C   4     G     298.0    5000.0 1321.04      1
   2.24628073E1  2.36225775E-2 -9.07560965E-6  1.63422031E-9-1.11933215E-13    2
  -5.18956283E4  -8.12993741E1   2.11576015E0  8.47676993E-2 -7.74379117E-5    3
  3.53827665E-8-6.32760175E-12  -4.65297635E4   2.25918124E1                   4
C4H7OH-4OOH-2O2         H   9O   5C   4     G     298.0    5000.0 1410.99      1
   1.77867189E1  3.02502987E-2 -1.22557475E-5  2.28061429E-9-1.59473512E-13    2
  -4.49284565E4  -5.27894293E1   2.31050883E0  7.89883716E-2 -7.01981358E-5    3
  3.31333704E-8-6.36713869E-12  -4.09808416E4   2.56158399E1                   4
PC4H8OH-1O              H   9O   2C   4     G     298.0    5000.0 1351.91      1
   1.12609236E1  3.11121706E-2 -1.32706153E-5   2.5576877E-9 -1.8330668E-13    2
  -3.54408291E4  -2.76803852E1   5.50544977E0  3.89496394E-2 -1.07638851E-5    3
 -4.52753558E-9 2.23706482E-12  -3.31558676E4   4.74037149E0                   4
PC4H8OH-2O              H   9O   2C   4     G     298.0    5000.0 1348.98      1
    1.2459407E1  2.68344266E-2 -1.06508384E-5  1.95452007E-9-1.35355069E-13    2
  -3.26416829E4  -3.39606452E1   1.09135178E0  5.91358187E-2 -4.45932588E-5    3
  1.76115715E-8 -2.8151918E-12  -2.94903775E4   2.46863894E1                   4
PC4H8OH-3O              H   9O   2C   4     G     298.0    5000.0 1348.98      1
    1.2459407E1  2.68344266E-2 -1.06508384E-5  1.95452007E-9-1.35355069E-13    2
  -3.26416829E4  -3.39606452E1   1.09135178E0  5.91358187E-2 -4.45932588E-5    3
  1.76115715E-8 -2.8151918E-12  -2.94903775E4   2.46863894E1                   4
PC4H8OH-4O              H   9O   2C   4     G     298.0    5000.0 1354.91      1
   1.12789466E1  2.91402963E-2 -1.19058248E-5  2.22893808E-9-1.56547827E-13    2
  -3.03608387E4  -2.62129286E1   1.40290995E0  5.48457599E-2 -3.59904697E-5    3
  1.17500649E-8-1.46822989E-12  -2.74296709E4   2.54975908E1                   4
PC4H8OH-2O2             H   9O   3C   4     G     300.0    5000.0  1407.0      1
   1.90513685E1  2.00624257E-2 -6.76970282E-6  1.04136985E-9-6.00271674E-14    2
  -3.65966815E4  -6.71202048E1     1.977809E0  6.25692373E-2  -4.7673021E-5    3
  1.90561997E-8-3.10596799E-12  -3.09625439E4   2.35880251E1                   4
SQC4H8OP                H   9O   3C   4     G     300.0    5000.0  1421.0      1
   2.02482113E1  1.90403096E-2 -6.41818812E-6 9.86791658E-10-5.68666168E-14    2
  -2.70686177E4  -7.43734665E1   3.92966105E0  5.67740736E-2 -3.88077818E-5    3
  1.31554059E-8-1.72822772E-12  -2.14649445E4   1.32313419E1                   4
SQC4H7OHP-4             H   9O   3C   4     G     300.0    5000.0  1410.0      1
   1.99207495E1  1.89422879E-2 -6.39488327E-6 9.84231371E-10-5.67606301E-14    2
  -2.89250584E4  -7.01061222E1   1.44518283E0  6.52944119E-2  -5.1038013E-5    3
   2.0523891E-8-3.32050656E-12   -2.2905989E4   2.78546218E1                   4
SQC4H7OHP-1             H   9O   3C   4     G     300.0    5000.0  1405.0      1
    1.9544465E1  1.92958888E-2 -6.52157752E-6  1.00427876E-9-5.79320306E-14    2
  -3.16981728E4  -6.90384887E1   2.74422361E0  6.19167385E-2 -4.85718275E-5    3
   2.0066351E-8-3.37930572E-12  -2.62188841E4   1.99607477E1                   4
SQC4H7OHP-3             H   9O   3C   4     G     300.0    5000.0  1392.0      1
   2.07595185E1  1.88069226E-2 -6.47841669E-6  1.01104138E-9 -5.8885562E-14    2
  -3.09295712E4  -7.57363142E1    3.3402347E0  5.44619807E-2 -3.12715402E-5    3
  7.17274939E-9-2.69672003E-13  -2.44980548E4    1.9399654E1                   4
PQC4H7OHS-2             H   9O   3C   4     G     300.0    5000.0  1402.0      1
   1.95398919E1  1.94356555E-2 -6.59988244E-6  1.01963939E-9-5.89535445E-14    2
  -3.18016164E4  -6.90612879E1   2.02224208E0   6.3950271E-2 -5.07314681E-5    3
   2.1178851E-8 -3.6050872E-12  -2.60820538E4   2.37357937E1                   4
PQC4H7OHS-4             H   9O   3C   4     G     300.0    5000.0  1406.0      1
   1.92506324E1  1.95222852E-2 -6.59556833E-6  1.01548124E-9 -5.8572797E-14    2
  -2.86816224E4  -6.61047459E1   1.05580624E0  6.63031409E-2 -5.33304532E-5    3
  2.24236182E-8-3.81872426E-12  -2.28230293E4   3.00396502E1                   4
CY(CCCO)COH             H   8O   2C   4     G     300.0    5000.0  1396.0      1
   1.34636332E1  2.28745777E-2 -9.93619553E-6  1.89605197E-9-1.26466856E-13    2
  -3.96396606E4  -4.51064489E1  -6.97589766E0  7.98392838E-2 -7.11131714E-5    3
  3.16611877E-8-5.61324136E-12  -3.35777839E4    6.1209334E1                   4
C4H7OH1O1-2             H   8O   2C   4     G     300.0    5000.0  1416.0      1
   1.68298837E1  1.78156219E-2  -6.0228931E-6 9.27989148E-10-5.35623359E-14    2
  -4.47867317E4  -6.24291187E1 -9.92132232E-1  6.10442023E-2 -4.56735658E-5    3
  1.72218666E-8-2.57793481E-12  -3.88660386E4   3.25362317E1                   4
C4H7OH1O2-3             H   8O   2C   4     G     300.0    5000.0  1061.0      1
   1.11336075E1  2.34669206E-2 -7.95359478E-6  1.02492341E-9-3.66263811E-14    2
  -3.87221027E4  -2.90094667E1  -6.45285066E0   8.8109496E-2 -9.54773597E-5    3
  5.45771562E-8-1.30053791E-11  -3.50803469E4   5.69806126E1                   4
C4H7OH2O1-2             H   8O   2C   4     G     300.0    5000.0  1417.0      1
   1.56708992E1  1.86805313E-2 -6.29482402E-6 9.67683006E-10-5.57621212E-14    2
  -4.39642982E4  -5.64811727E1 -5.00079139E-1  5.59210642E-2 -3.80809577E-5    3
  1.28185406E-8-1.66644772E-12  -3.83959339E4   3.03860802E1                   4
C4H7OH2O1-4             H   8O   2C   4     G     300.0    5000.0  1434.0      1
   1.48636951E1  1.90487399E-2 -6.18537084E-6 9.27600884E-10 -5.2546953E-14    2
  -5.03597396E4  -5.38844634E1  -6.90682854E0  7.53882795E-2  -6.1401535E-5    3
  2.51602924E-8 -4.0571583E-12  -4.35547562E4   6.07439403E1                   4
NC4KET21OH              H   8O   2C   4     G     300.0    5000.0  1507.0      1
   1.52252911E1  1.86615017E-2 -6.30658772E-6 9.72355897E-10-5.61770184E-14    2
  -5.34759661E4  -5.00397269E1   5.46677192E0  3.01119974E-2  -2.5954885E-6    3
 -7.61700554E-9 2.55573161E-12  -4.89909104E4   6.33307684E0                   4
C2H5CHOHCO              H   7O   2C   4     G     300.0    5000.0  1389.0      1
   1.82917246E1   1.4800741E-2 -5.24974573E-6 8.35220286E-10-4.92942253E-14    2
  -3.36703722E4  -7.12363783E1  -2.44749259E0  6.46308488E-2 -5.10457937E-5    3
  1.99850773E-8 -3.1221449E-12  -2.66670442E4   3.95566556E1                   4
C2H4COCH2OH             H   7O   2C   4     G     300.0    5000.0  1462.0      1
   1.40828195E1  1.76833414E-2 -6.09759192E-6 9.52794521E-10-5.55571628E-14    2
  -3.37518398E4  -4.08944306E1   7.98874348E0  1.41152447E-2  1.86299924E-5    3
 -1.99223089E-8 5.12983835E-12  -2.98706372E4   -1.8719203E0                   4
C4H71-1OH               H   8O   1C   4     G     300.0    5000.0  1402.0      1
   1.42586569E1  1.71932504E-2 -5.74956414E-6 8.79089774E-10-5.04586493E-14    2
  -2.78051048E4  -4.96581579E1 -4.65981165E-1  5.56573217E-2 -4.50578305E-5    3
  1.93726056E-8-3.38967639E-12  -2.31007894E4   2.79744544E1                   4
C4H71-4OH               H   8O   1C   4     G     300.0    5000.0  1396.0      1
   1.33437331E1  1.82063693E-2 -6.15150719E-6 9.47318576E-10-5.46543216E-14    2
  -2.48479001E4  -4.27998774E1 -2.12276307E-1  4.86358034E-2 -3.17241965E-5    3
  1.04986646E-8-1.39007078E-12  -2.00365173E4   3.04092052E1                   4
C4H72-1OH               H   8O   1C   4     G     300.0    5000.0  1367.0      1
   1.32893235E1  1.93843938E-2 -6.80733358E-6  1.07559847E-9-6.31698641E-14    2
  -2.58627911E4  -4.34782359E1   2.94637661E0  3.45852975E-2 -1.10024787E-5    3
 -1.33281467E-9 9.54964043E-13  -2.12241816E4   1.55037145E1                   4
C4H71-2OH               H   8O   1C   4     G     300.0    5000.0  1404.0      1
   1.50658194E1   1.6527603E-2 -5.52197706E-6 8.43591643E-10-4.83870716E-14    2
  -2.99737946E4  -5.53405024E1  -1.28560619E0   6.3575802E-2 -5.85328191E-5    3
  2.80452715E-8-5.32187122E-12    -2.515386E4   2.93802791E1                   4
C4H63,1-2OH             H   7O   1C   4     G     300.0    5000.0  1394.0      1
   1.61270706E1  1.34064683E-2 -4.52868031E-6 6.98041338E-10-4.03213039E-14    2
  -1.36027321E4  -6.27784082E1  -1.87421935E0  6.37347064E-2  -5.9670466E-5    3
  2.83476648E-8-5.31080139E-12   -8.1717522E3   3.09780367E1                   4
C4H61-2OH-3O2           H   7O   3C   4     G     100.0    5000.0  970.19      1
   1.80813974E1  1.60023637E-2 -5.29467167E-6 9.27095021E-10-6.53319627E-14    2
  -2.59641467E4  -6.19189371E1  5.02233898E-1   6.7375076E-2 -5.20920486E-5    3
   1.0662633E-8 3.20355467E-12  -2.15598711E4   2.74772019E1                   4
C4H61OOH3-2O            H   7O   3C   4     G     100.0    5000.0 1073.56      1
   1.67263968E1  1.96893428E-2  -7.5817438E-6  1.38139619E-9-9.61973096E-14    2
  -2.74468983E4  -5.44299889E1  5.16391298E-1   6.7991399E-2 -5.81706298E-5    3
  2.23018247E-8-2.52403813E-12  -2.32694201E4   2.81707096E1                   4
C4H64,2-1OH             H   7O   1C   4     G     200.0    3000.0  1000.0      1
   6.99484305E0  2.71578662E-2 -1.26449922E-5  2.85998342E-9-2.55974783E-13    2
  -4.31506589E3  -6.80303691E0   2.30683531E0  4.98180321E-2 -5.76168051E-5    3
   4.4601628E-8-1.49979646E-11  -3.45354998E3   1.51779297E1                   4
CC5H9OH-A               H  10O   1C   5     G     300.0    5000.0  1401.0      1
   1.67027481E1  2.23706539E-2 -7.54212173E-6  1.15952204E-9-6.68109144E-14    2
  -2.99326799E4  -5.97485918E1 -6.99028359E-1  6.47245648E-2 -4.74429066E-5    3
  1.84315434E-8-2.95187402E-12  -2.40658443E4   3.30938023E1                   4
CC5H8OHA-B              H   9O   1C   5     G     300.0    5000.0  1399.0      1
   1.57722409E1  2.11268667E-2 -7.13325337E-6   1.0978353E-9-6.33065048E-14    2
  -1.35807398E4  -5.37136913E1 -2.23121688E-1  5.85988455E-2 -4.06829105E-5    3
  1.47632489E-8-2.19930762E-12  -8.04969601E3   3.21303656E1                   4
CC5H8OHA-BO             H   9O   2C   5     G     300.0    5000.0  1384.0      1
   2.30223115E1  1.84065959E-2 -6.48927839E-6  1.02827067E-9-6.05180103E-14    2
  -2.71148159E4  -9.40704417E1   2.49257829E0  6.35033542E-2 -4.29709381E-5    3
  1.38469575E-8-1.69239853E-12  -1.97551334E4   1.71106559E1                   4
C4H64,1-1OH             H   7O   1C   4     G     200.0    3000.0  1000.0      1
   8.10569131E0   2.5607355E-2  -1.1862886E-5  2.70463566E-9 -2.4570985E-13    2
  -8.05048007E2  -1.32630821E1   5.33564512E0  2.68284559E-2  7.94877621E-6    3
 -3.11509692E-8  1.5347178E-11   9.58839619E1   2.13176667E0                   4
CH2CYC3H4OH             H   7O   1C   4     G     200.0    3000.0  1000.0      1
   7.79228593E0  2.58973851E-2  -1.1998772E-5  2.73476484E-9-2.48011419E-13    2
    3.4849113E3  -1.23174861E1   2.88363775E0  3.00054963E-2  1.39997361E-5    3
 -4.40307385E-8 2.13195208E-11    5.0512039E3    1.4679507E1                   4
C4H64,1OH-2O2           H   7O   3C   4     G     300.0    5000.0  1410.0      1
   1.70073756E1  1.71168159E-2 -5.75336586E-6 8.82856098E-10-5.08074013E-14    2
  -1.94748454E4  -5.40055736E1   1.94392661E0  5.37682926E-2 -3.97517994E-5    3
  1.51409061E-8-2.32559491E-12  -1.44537763E4   2.62672284E1                   4
C4H64,OOH2-1O           H   7O   3C   4     G     300.0    5000.0  1403.0      1
   1.83720025E1  1.65585745E-2 -5.69290934E-6 8.87122626E-10-5.16087696E-14    2
  -1.02365756E4  -6.27585795E1   3.55665177E0  4.81101775E-2 -2.94987271E-5    3
  8.10017039E-9-6.99956946E-13  -4.87128324E3    1.7749789E1                   4
C4H54,1OHQ2-1           H   7O   3C   4     G     300.0    5000.0  1396.0      1
    1.8522277E1  1.61109322E-2 -5.56225965E-6   8.692527E-10-5.06719046E-14    2
  -1.52779873E4  -6.24930845E1   2.75799118E0  5.09275384E-2 -3.36514386E-5    3
  1.05577897E-8-1.22428971E-12  -9.67849503E3   2.27564974E1                   4
C4H5OH1O1-2             H   6O   2C   4     G     300.0    5000.0  1428.0      1
   1.58322744E1  1.41005546E-2 -4.76727655E-6 7.34828881E-10 -4.2433981E-14    2
  -2.91399057E4  -5.64012873E1  2.59539371E-3  5.18351431E-2 -3.82497308E-5    3
  1.37917593E-8-1.91812373E-12  -2.38552029E4   2.81156051E1                   4
C4H54,1OHQ2-1O2         H   7O   5C   4     G     300.0    5000.0  1392.0      1
   2.33453679E1  1.75721315E-2  -7.1447468E-6  1.28074882E-9-8.14059209E-14    2
  -3.61216371E4  -8.51280737E1   1.68534679E0  7.71868497E-2 -7.05990064E-5    3
  3.19932894E-8-5.73043129E-12  -2.96004803E4   2.78402145E1                   4
C2H3COCHOHOOH           H   6O   4C   4     G     300.0    5000.0  1377.0      1
   2.17774501E1  1.41229346E-2 -5.05288043E-6 8.08469986E-10-4.79017331E-14    2
  -5.00847789E4  -7.79170812E1   2.56330807E0  5.87622033E-2 -4.47903114E-5    3
  1.70124039E-8-2.61091245E-12  -4.33901674E4   2.53626684E1                   4
C2H3COCHO               H   4O   2C   4     G     100.0    5000.0 1700.65      1
   8.59542249E0  2.16331097E-2 -1.01279617E-5  1.92554932E-9-1.32724123E-13    2
  -2.39755481E4  -1.48764687E1   2.51372913E0   3.5937459E-2 -2.27445799E-5    3
  6.87133506E-9-8.59765122E-13  -2.19069747E4     1.769365E1                   4
C2H3COCHOH              H   5O   2C   4     G     100.0    5000.0 1727.15      1
   1.97181804E1  4.14232145E-4  4.02546052E-6-9.74065681E-10 6.95443647E-14    2
  -2.64682245E4  -7.43917296E1 -6.29620597E-1  6.98864279E-2 -7.57183674E-5    3
   3.7297904E-8 -6.5545753E-12  -2.27727021E4   2.52447146E1                   4
C4H6OH1-3OO2-4          H   7O   3C   4     G     300.0    5000.0  1422.0      1
   1.98228317E1   1.5075447E-2 -4.95684376E-6 7.50286389E-10-4.27969759E-14    2
  -2.45289843E4  -7.93487432E1  -7.48668188E0  9.22599741E-2 -8.81885039E-5    3
  4.10486266E-8-7.38467517E-12  -1.66124021E4   6.21879547E1                   4
C4H6OH1-4OO2-3          H   7O   3C   4     G     300.0    5000.0  1423.0      1
   2.18391186E1  1.32856105E-2 -4.41219543E-6 6.72543701E-10-3.85554618E-14    2
  -1.55788006E4   -8.8816752E1  -6.21423868E0  9.36658031E-2 -9.21945822E-5    3
  4.36487359E-8-7.94266797E-12  -7.55721483E3    5.6184941E1                   4
C4H6OH1O3-4O-2          H   7O   3C   4     G     300.0    5000.0  1367.0      1
   1.83882887E1  1.08512761E-2 -7.08320505E-7-5.76288705E-10 8.23121408E-14    2
  -3.22117752E4  -6.30915228E1  -2.35294948E0  7.31184294E-2 -6.51367841E-5    3
  2.77942817E-8-4.62940471E-12  -2.74458474E4   4.17029593E1                   4
C4H6OH1O2-3O-4          H   7O   3C   4     G     300.0    5000.0  1367.0      1
   1.83882887E1  1.08512761E-2 -7.08320505E-7-5.76288705E-10 8.23121408E-14    2
  -3.22117752E4  -6.30915228E1  -2.35294948E0  7.31184294E-2 -6.51367841E-5    3
  2.77942817E-8-4.62940471E-12  -2.74458474E4   4.17029593E1                   4
C4H63,1-1OH             H   7O   1C   4     G     300.0    5000.0  1401.0      1
   1.38675222E1   1.5479581E-2 -5.17720236E-6 7.91828077E-10-4.54656891E-14    2
  -1.07655481E4  -4.87820652E1 -5.96640682E-1  5.31885124E-2 -4.34791765E-5    3
  1.86514084E-8-3.23780972E-12  -6.15543596E3   2.74734171E1                   4
C4H5OH-13               H   6O   1C   4     G     200.0    3000.0  1000.0      1
   1.02463715E1  1.99358234E-2 -9.15446495E-6  2.08480471E-9-1.90113987E-13    2
   -1.1369834E4  -2.82361154E1   1.58209534E0  3.33282443E-2  1.67112966E-5    3
 -5.84105322E-8 2.97113166E-11  -8.88014077E3    1.7979037E1                   4
CH2OHCHCHCHOH           H   7O   2C   4     G     100.0    5000.0  923.07      1
   2.06219098E1  8.54442204E-3 -9.48848763E-7 6.70533365E-11-6.41132241E-15    2
  -3.73130637E4  -8.10043942E1  6.66872396E-1  5.97705433E-2 -2.69162737E-5    3
 -2.25445286E-8 1.73209514E-11  -3.21274841E4   2.18034429E1                   4
SQC4H7OHP-4O2           H   9O   5C   4     G     300.0    5000.0  1402.0      1
   2.35936348E1  2.08588461E-2 -7.13602285E-6  1.10820581E-9-6.43133049E-14    2
  -4.78452356E4  -8.49505816E1   2.62618431E0  7.26812595E-2 -5.64956508E-5    3
  2.25892409E-8-3.65246549E-12  -4.08999596E4   2.65615323E1                   4
PQC4H7OHS-3O2           H   9O   5C   4     G     300.0    5000.0  1414.0      1
   2.46607662E1   1.9294777E-2 -6.45433722E-6 9.87246207E-10 -5.6688963E-14    2
  -4.98467067E4  -9.10424907E1   2.90986916E0  7.76596028E-2 -6.68513896E-5    3
  2.93627835E-8-5.12008013E-12  -4.31551961E4   2.29130715E1                   4
SQC4H7OHP-3O2           H   9O   5C   4     G     300.0    5000.0  1410.0      1
   2.40084725E1  2.01386711E-2 -6.80801612E-6  1.04885463E-9-6.05317937E-14    2
  -4.98223562E4  -8.79941573E1   2.92763565E0  7.38931629E-2 -5.95503688E-5    3
  2.45920228E-8-4.07125393E-12  -4.30436252E4   2.34692007E1                   4
PQC4H7OHS-4O2           H   9O   5C   4     G     300.0    5000.0  1406.0      1
   2.37597176E1  2.04589819E-2 -6.94055252E-6  1.07167721E-9 -6.1942058E-14    2
   -4.7710891E4  -8.52742247E1   2.63081952E0   7.5395956E-2 -6.23826512E-5    3
  2.66789868E-8-4.58778517E-12  -4.09826634E4   2.61342882E1                   4
C4H6OH1KET2-3           H   8O   4C   4     G     300.0    5000.0  1379.0      1
   2.29503837E1  1.72420788E-2 -6.01097058E-6 9.46132708E-10-5.54479772E-14    2
  -6.60775499E4  -8.52610332E1   2.81352623E0  6.43342267E-2 -4.83293841E-5    3
  1.84070207E-8-2.85317549E-12  -5.90889364E4   2.28741295E1                   4
C4H6OH2KET1-4           H   8O   4C   4     G     300.0    5000.0  1386.0      1
   2.20278679E1   1.8352774E-2 -6.45862629E-6    1.022129E-9-6.01023639E-14    2
  -6.40053438E4  -8.06243531E1   1.67818535E0  6.54110991E-2    -4.79975E-5    3
   1.7729566E-8-2.65097793E-12  -5.68976215E4   2.88263985E1                   4
NC4KET24OH-1            H   8O   4C   4     G     298.0    5000.0 1356.97      1
   1.23415245E1  3.18859323E-2 -1.34032896E-5  2.55782117E-9-1.82051618E-13    2
  -6.14585097E4  -2.62876015E1   5.02923145E0  4.66354766E-2 -2.13860565E-5    3
  2.14240204E-9 7.13005185E-13  -5.89383147E4   1.33782501E1                   4
NC4KET24OH-3            H   8O   4C   4     G     300.0    5000.0  1392.0      1
   2.02237496E1  1.94540798E-2 -6.73928381E-6  1.05529414E-9-6.15931037E-14    2
  -6.68651215E4  -6.99676945E1   2.60979522E0  6.11530456E-2 -4.50409252E-5    3
  1.73313054E-8-2.75573967E-12  -6.07708447E4    2.4489203E1                   4
C4H6OHOOH1-4-3          H   8O   3C   4     G     300.0    5000.0  1409.0      1
   1.79247738E1  1.85441921E-2 -6.26318355E-6 9.64179854E-10-5.56110668E-14    2
  -3.66933215E4  -5.97996625E1   1.19834615E0  5.95917814E-2 -4.48335467E-5    3
   1.7416284E-8-2.73426434E-12  -3.11432319E4   2.92271146E1                   4
C4H6OHOOH2-2-1          H   8O   3C   4     G     300.0    5000.0  1396.0      1
    2.1665646E1  1.59965487E-2 -5.52214578E-6 8.62740322E-10-5.02768063E-14    2
  -4.14875437E4   -8.3937754E1  4.72576793E-2  7.85787048E-2  -7.6800641E-5    3
   3.7920612E-8-7.33203833E-12  -3.51140091E4   2.80064858E1                   4
C4H6OHOOH1-3-4          H   8O   3C   4     G     300.0    5000.0  1391.0      1
   1.93445152E1  1.82185729E-2  -6.3449163E-6 9.97097673E-10-5.83420009E-14    2
  -3.79952136E4  -6.88144861E1  9.44277749E-1  6.34330602E-2 -4.99455695E-5    3
  2.05720571E-8-3.48143957E-12  -3.17827282E4   2.92923796E1                   4
HOCH2COCH2              H   5O   2C   3     G     300.0    5000.0  1366.0      1
   1.23378279E1  1.20062416E-2 -4.05455337E-6 6.24739376E-10-3.60749061E-14    2
  -2.69692876E4  -3.38413471E1   4.96399769E0  2.53655424E-2 -1.15510125E-5    3
  1.55208411E-9 1.79127472E-13  -2.40032494E4   7.16506942E0                   4
HOCH2CHO                H   4O   2C   2     G     300.0    5000.0  1680.0      1
   7.99598542E0  1.20664034E-2 -4.43693399E-6 7.25167046E-10 -4.3653546E-14    2
  -4.09020567E4  -1.33754312E1   4.35084369E0  1.50412895E-2  -5.9508303E-7    3
 -3.75736217E-9 1.09353598E-12  -3.91654526E4   8.09610238E0                   4
HOCH2CO                 H   3O   2C   2     G     300.0    5000.0  1487.0      1
   9.43496508E0   7.6889734E-3  -2.7495928E-6 4.39772312E-10-2.60488233E-14    2
  -2.29700136E4  -2.04618579E1   5.12916864E0  9.07172819E-3  6.49228146E-6    3
 -8.56591893E-9 2.31070825E-12  -2.06151607E4   5.73007596E0                   4
HOCHCHO                 H   3O   2C   2     G     300.0    5000.0  1680.0      1
   9.99251726E0  7.77560619E-3 -2.94238616E-6 4.90136333E-10-2.98979778E-14    2
  -2.20440827E4  -2.73957153E1  5.42856274E-1  2.95295948E-2  -2.0831549E-5    3
  6.72777461E-9-8.06116446E-13  -1.89378452E4   2.31681075E1                   4
CH3COCHOH               H   5O   2C   3     G     300.0    5000.0  1378.0      1
   1.23884831E1  1.23099892E-2   -4.322638E-6 6.83043939E-10-4.01192794E-14    2
  -2.97609476E4  -3.85682589E1   2.11183979E0  3.32521318E-2 -1.96834015E-5    3
   5.4073676E-9-5.32450556E-13  -2.58545486E4   1.77643465E1                   4
HOCH2COCH2O2            H   5O   4C   3     G     300.0    5000.0  1378.0      1
   1.83609652E1  1.21734596E-2 -4.33754085E-6 6.92098897E-10-4.09273345E-14    2
  -4.23794247E4    -6.008591E1     3.531778E0  4.74556334E-2 -3.72940787E-5    3
  1.51257821E-8-2.53051431E-12  -3.72348871E4   1.94315578E1                   4
HOCH2COCH2O             H   5O   3C   3     G     100.0    5000.0 1010.42      1
   9.41818153E0  2.06961156E-2  -9.0018208E-6  1.69313357E-9-1.17964979E-13    2
  -3.50944281E4  -1.46458238E1   1.73479125E0  5.11128434E-2 -5.41565621E-5    3
    3.148596E-8 -7.4893878E-12  -3.35417434E4   2.25017123E1                   4
NC4H9OH                 H  10O   1C   4     G     300.0    5000.0  1393.0      1
   1.51127706E1  2.14133785E-2 -7.35686844E-6  1.14553648E-9-6.65956542E-14    2
  -4.09982953E4  -5.33683579E1 -7.11080317E-1  5.63964322E-2 -3.65352995E-5    3
   1.2105409E-8-1.63707322E-12  -3.52763271E4   3.23654705E1                   4
PC4H8OH-1               H   9O   1C   4     G     300.0    5000.0  1392.0      1
   1.47813217E1  1.89692972E-2 -6.38671427E-6 9.81341181E-10-5.65332084E-14    2
  -1.88487062E4  -4.98892364E1  7.72566991E-1  5.00429367E-2 -3.20163534E-5    3
  1.02913291E-8-1.30709217E-12    -1.384218E4     2.589283E1                   4
PC4H8OH-2               H   9O   1C   4     G     300.0    5000.0  1396.0      1
    1.4719862E1  1.93691825E-2 -6.59356634E-6  1.02018538E-9-5.90410746E-14    2
  -1.53023402E4  -4.85296396E1   1.89476538E0  4.87803114E-2  -3.2670298E-5    3
  1.17119949E-8-1.77100238E-12  -1.07455371E4   2.06226225E1                   4
PC4H8OH-3               H   9O   1C   4     G     300.0    5000.0  1398.0      1
   1.45944628E1  1.92223378E-2 -6.48868808E-6 9.98309067E-10-5.75488987E-14    2
  -1.52392636E4  -4.85127747E1   2.21685429E0  4.71340178E-2 -3.04254756E-5    3
  1.03165429E-8-1.45043599E-12  -1.08208508E4   1.83497891E1                   4
PC4H8OH-4               H   9O   1C   4     G     300.0    5000.0  1401.0      1
   1.41519859E1    1.964397E-2 -6.64537615E-6   1.0240272E-9-5.91001981E-14    2
  -1.56141213E4  -4.50604102E1 -6.95634735E-2  5.20263179E-2 -3.44849029E-5    3
  1.17704221E-8-1.63047436E-12  -1.06053581E4   3.15909567E1                   4
TQJC4H8OH               H   9O   3C   4     G     300.0    5000.0  1415.0      1
   2.29681617E1  1.65162786E-2 -5.50247318E-6 8.39335285E-10-4.81030625E-14    2
   -4.1005146E4  -9.34897892E1 -6.43419503E-1  8.49131517E-2 -8.17210578E-5    3
  3.90979927E-8-7.27092842E-12  -3.42375932E4   2.84394025E1                   4
TQC4H7OHI               H   9O   3C   4     G     300.0    5000.0  1404.0      1
   2.08281225E1  1.81675094E-2 -6.12943202E-6 9.43194119E-10-5.43937008E-14    2
  -3.37386684E4   -7.7482372E1   2.55843807E0  6.37086077E-2 -4.97169945E-5    3
  1.99225109E-8-3.21373436E-12  -2.77526909E4   1.95001368E1                   4
IQJC4H8OH               H   9O   3C   4     G     300.0    5000.0  1410.0      1
   2.11752212E1  1.75144254E-2 -5.73227292E-6 8.63386596E-10-4.90282414E-14    2
  -3.98881576E4  -8.19187015E1   1.81448831E0   7.4745275E-2 -7.10895172E-5    3
  3.44973679E-8-6.54646593E-12  -3.44023586E4   1.77380434E1                   4
TQC4H8OI                H   9O   3C   4     G     300.0    5000.0  1411.0      1
   2.13200701E1  1.80489663E-2 -6.06124072E-6 9.29740751E-10-5.34977374E-14    2
  -3.12966663E4  -8.20046659E1  7.45747835E-2  7.46499596E-2 -6.42255048E-5    3
  2.80908988E-8-4.87692045E-12  -2.47182737E4   2.94511549E1                   4
QC4H7OHP                H   9O   3C   4     G     300.0    5000.0  1416.0      1
   2.43481084E1  1.50316366E-2 -5.01788017E-6 7.66774357E-10 -4.4009322E-14    2
   -3.3192232E4  -9.68211106E1  -1.27864186E0  8.94492926E-2 -8.78565423E-5    3
  4.22110919E-8-7.83450876E-12  -2.58975226E4   3.53963909E1                   4
IQC4H8OT                H   9O   3C   4     G     300.0    5000.0  1405.0      1
   2.04823628E1  1.82966721E-2 -6.04413378E-6 9.16380548E-10-5.22866551E-14    2
  -2.94287153E4  -7.53563247E1   3.72211529E0  6.42864861E-2 -5.52809053E-5    3
   2.5003663E-8-4.53471908E-12  -2.43110525E4   1.21981167E1                   4
IQC4H7OHT               H   9O   3C   4     G     300.0    5000.0  1413.0      1
   2.19945886E1  1.62011186E-2 -5.23758492E-6 7.81898296E-10-4.41125515E-14    2
  -3.07383725E4  -8.16613568E1   3.58900054E0  7.25591129E-2 -7.14080484E-5    3
  3.55250907E-8-6.84991795E-12   -2.5724125E4   1.23766657E1                   4
IC4H7OH                 H   8O   1C   4     G     300.0    5000.0  1398.0      1
   1.23304221E1  1.83885172E-2 -6.06721733E-6 9.19054723E-10-5.24036171E-14    2
  -2.59452023E4  -3.67418286E1    2.0412424E0  4.14387207E-2 -2.55228632E-5    3
  8.28133017E-9-1.10654457E-12  -2.22709637E4   1.88699473E1                   4
IC4H8OH                 H   9O   1C   4     G     300.0    5000.0  1376.0      1
   1.25605997E1  2.10637488E-2 -7.15019648E-6  1.10439262E-9-6.38428695E-14    2
  -1.86203249E4   -3.6788943E1   3.29612707E0  3.47649647E-2 -1.02505618E-5    3
 -2.04641931E-9 1.18879408E-12  -1.45627247E4    1.5860632E1                   4
CCY(CCOC)OH             H   8O   2C   4     G     300.0    5000.0  1404.0      1
   1.43404718E1  1.98311504E-2  -6.6065766E-6   1.0077957E-9-5.77614335E-14    2
  -4.30959414E4  -5.30535015E1  -2.84914896E0  6.23736856E-2 -4.70326536E-5    3
  1.84908286E-8-2.94976027E-12  -3.74257004E4   3.83163588E1                   4
CCY(CCO)COH             H   8O   2C   4     G     300.0    5000.0  1412.0      1
   1.91884885E1  1.56255714E-2   -5.225698E-6 7.99171074E-10-4.58832445E-14    2
  -4.71120302E4  -7.84579023E1  -7.10048774E0  9.53371808E-2 -9.78701612E-5    3
  4.90005646E-8-9.41685766E-12  -3.98987202E4   5.60924667E1                   4
C2CY(COC)OH             H   8O   2C   4     G     300.0    5000.0  1393.0      1
    1.5682997E1  1.92910506E-2 -6.63718495E-6  1.03441014E-9-6.01715267E-14    2
  -4.10598236E4  -5.85686221E1  5.92324183E-1  5.52429007E-2 -4.02419018E-5    3
  1.57152217E-8-2.57388393E-12  -3.58241476E4   2.23378086E1                   4
IC3H6OHCHO              H   8O   2C   4     G     300.0    5000.0  1393.0      1
   1.60254376E1  1.85402212E-2 -6.36973877E-6 9.91732739E-10 -5.7647264E-14    2
  -5.50198923E4  -5.83074874E1   1.84080874E0  5.29601347E-2 -3.94261774E-5    3
   1.5906343E-8-2.69565279E-12  -5.01437169E4   1.75482756E1                   4
CH2COHCH2O              H   5O   2C   3     G     300.0    5000.0  1381.0      1
   1.45684365E1  1.08981466E-2  -3.8384736E-6 6.07726872E-10-3.57429471E-14    2
  -1.80383184E4  -5.03354517E1   4.12822743E0  3.61492278E-2 -2.83466192E-5    3
  1.19441836E-8-2.11109175E-12  -1.44063959E4    5.5864202E0                   4
CH2COHCH2OOH            H   6O   3C   3     G     300.0    5000.0  1417.0      1
   1.53914723E1  1.20773605E-2 -3.73779252E-6 5.40389197E-10-2.97699504E-14    2
  -3.55746086E4  -4.88426511E1 -4.35112929E-1   6.3654209E-2 -6.69140843E-5    3
  3.46184937E-8-6.81745647E-12  -3.16048176E4   3.08627599E1                   4
TQC4H7OHIO2             H   9O   5C   4     G     300.0    5000.0  1402.0      1
   2.82564819E1  1.66969871E-2 -5.67314614E-6 8.78350442E-10-5.09090253E-14    2
  -5.66017464E4  -1.15147927E2   3.17336206E0    7.940059E-2 -6.51165712E-5    3
  2.62035931E-8 -4.1340629E-12  -4.84943162E4   1.77867184E1                   4
TQC4H7OHTO2             H   9O   5C   4     G     300.0    5000.0  1402.0      1
   2.82564819E1  1.66969871E-2 -5.67314614E-6 8.78350442E-10-5.09090253E-14    2
  -5.66017464E4  -1.15147927E2   3.17336206E0    7.940059E-2 -6.51165712E-5    3
  2.62035931E-8 -4.1340629E-12  -4.84943162E4   1.77867184E1                   4
TQC4H7OHIQ-I            H   9O   5C   4     G     300.0    5000.0  1384.0      1
   2.88466964E1  1.66289773E-2 -5.74301906E-6 8.98791324E-10-5.24794891E-14    2
  -4.69249234E4  -1.19117836E2   6.09881562E0  6.93745451E-2 -5.12049498E-5    3
  1.81276221E-8-2.46329781E-12  -3.91393707E4   2.93862639E0                   4
TQC4H7OHIQ-P            H   9O   5C   4     G     300.0    5000.0  1400.0      1
   2.81439191E1  1.63524649E-2 -5.54998081E-6 8.58603978E-10-4.97359401E-14    2
  -4.84502814E4  -1.11572783E2   3.36947511E0  7.96855226E-2 -6.74365765E-5    3
  2.82233283E-8 -4.6527082E-12  -4.05567534E4   1.92726029E1                   4
IQC4H7OHTO2             H   9O   5C   4     G     300.0    5000.0  1389.0      1
   2.41720261E1  2.09397176E-2 -7.29061406E-6  1.14554056E-9-6.70217517E-14    2
  -5.04772118E4  -8.95996685E1   3.83287364E0  6.90926177E-2 -5.15031144E-5    3
  1.99235553E-8-3.17456897E-12  -4.34442789E4   1.94648622E1                   4
IQC4H8OTQ-I             H   9O   5C   4     G     300.0    5000.0  1386.0      1
   2.53249383E1   2.0063482E-2 -7.01249558E-6   1.1047503E-9-6.47561724E-14    2
  -4.09610593E4  -9.73592779E1     5.902198E0  6.26952142E-2 -4.17351838E-5    3
  1.35422162E-8-1.71169663E-12   -3.3962002E4   7.89290087E0                   4
IQC4H7OHTQ-P            H   9O   5C   4     G     300.0    5000.0  1391.0      1
   2.45769593E1  2.01889393E-2 -7.03584537E-6  1.10623327E-9-6.47523225E-14    2
  -4.25783112E4  -9.05052742E1   3.45242802E0  7.14541224E-2  -5.5461679E-5    3
  2.22754676E-8 -3.6606745E-12  -3.54133076E4   2.23024492E1                   4
CH2CQCOHQ               H   6O   5C   3     G     300.0    5000.0  1418.0      1
   3.86574091E1  4.83815026E-4 -2.10413843E-7 3.81490832E-11-2.46187754E-15    2
  -6.56392184E4  -1.61083579E2  -1.61171759E1   1.7886644E-1 -2.16751308E-4    3
  1.15450289E-7-2.27163078E-11  -5.21165145E4   1.14441286E2                   4
IC3H5COHQ               H   8O   3C   4     G     300.0    5000.0  1504.0      1
   2.07387831E1  1.58360934E-2 -5.27614462E-6 8.05932218E-10-4.62682425E-14    2
  -4.41821241E4  -7.94239893E1   2.64360992E0  5.72485066E-2 -3.95907807E-5    3
  1.27775635E-8-1.47241476E-12  -3.80099993E4   1.77322273E1                   4
IC3H5Q                  H   6O   2C   3     G     300.0    5000.0  1397.0      1
   1.43424294E1  1.28053632E-2 -4.40584813E-6 6.86848148E-10-3.99675209E-14    2
  -1.65261025E4  -4.89934539E1   1.32903007E0  4.49170722E-2 -3.51235127E-5    3
  1.41982181E-8-2.33335008E-12  -1.21898396E4   2.02696565E1                   4
COHQCYC(COC)            H   8O   4C   4     G     300.0    5000.0  1319.0      1
   2.44599226E1  1.64187782E-2 -5.74024372E-6 9.05710407E-10-5.31829152E-14    2
  -6.01811228E4  -1.02049722E2   2.40687943E0  5.95180442E-2 -3.16913659E-5    3
  4.23694824E-9 8.42033474E-13  -5.19694864E4   1.88941416E1                   4
QCYC(CCOC)OH            H   8O   4C   4     G     300.0    5000.0  1411.0      1
   2.20860197E1  1.83743733E-2 -6.29478769E-6 9.78787994E-10-5.68621317E-14    2
  -5.89652037E4  -8.64964494E1  -2.09099972E0  8.02656739E-2 -6.69756245E-5    3
  2.79282034E-8-4.60981823E-12  -5.12529252E4    4.1189726E1                   4
HOCOCQ(CH3)2            H   8O   4C   4     G     300.0    5000.0  1380.0      1
   2.28935401E1  1.78627606E-2  -6.3462752E-6  1.01068546E-9-5.96885712E-14    2
   -8.0540068E4  -9.08953779E1   1.56326363E0  6.77165643E-2 -5.14600149E-5    3
  1.99184629E-8-3.16007445E-12  -7.30943302E4   2.37255421E1                   4
CHOC(CH3)OHCH2Q         H   8O   4C   4     G     300.0    5000.0  1383.0      1
   2.24480753E1  1.78753902E-2 -6.26904597E-6 9.90084046E-10-5.81417382E-14    2
  -6.55093075E4  -8.56747327E1    2.4093353E0  6.13326038E-2 -4.03874986E-5    3
  1.22738404E-8 -1.3299748E-12  -5.83049516E4   2.29870742E1                   4
CO(CH2OOH)2             H   6O   5C   3     G     300.0    5000.0  1393.0      1
   2.43376341E1   1.1407411E-2 -4.08931881E-6 6.55183244E-10-3.88570518E-14    2
  -5.16862647E4  -9.01518175E1  -2.47626577E0  8.93736793E-2 -9.25891121E-5    3
   4.6316849E-8-8.93300309E-12  -4.38924057E4   4.84479477E1                   4
IC4H8OH-IT              H   9O   1C   4     G     300.0    5000.0  1391.0      1
   1.29136746E1  2.06583409E-2 -6.98445966E-6  1.07562552E-9-6.20443876E-14    2
  -1.81394866E4  -3.84972088E1   3.05275715E0  3.93926461E-2 -1.90686417E-5    3
  3.86408022E-9-1.48005244E-13  -1.42263749E4   1.60840537E1                   4
IC4H8OH-TI              H   9O   1C   4     G     300.0    5000.0  1402.0      1
   1.46323607E1  1.88895981E-2  -6.3056145E-6  9.6247423E-10-5.51640163E-14    2
  -1.87976018E4  -4.93218793E1   2.33169342E0   5.1301704E-2 -4.02698872E-5    3
  1.75150405E-8-3.16001727E-12  -1.48318978E4    1.5536813E1                   4
CYHEXDN13               H   8C   6          G     300.0    5000.0  1392.0      1
   1.50997866E1  2.12080269E-2 -7.33544206E-6  1.14760359E-9-6.69433814E-14    2
   4.44900608E3  -6.16788333E1  -4.82039387E0  6.70223856E-2 -4.73487895E-5    3
  1.69645503E-8-2.45944445E-12   1.14209741E4   4.55310016E1                   4
CYHEXDN14               H   8C   6          G     300.0    5000.0  1385.0      1
      1.57263E1  2.09982638E-2 -7.33474543E-6  1.15498418E-9-6.76769598E-14    2
   4.37984609E3  -6.64317549E1  -3.02043825E0  6.10388887E-2  -3.8683766E-5    3
  1.17505763E-8-1.35178604E-12   1.12646687E4   3.55809099E1                   4
C6H8                    H   8C   6          G     300.0    5000.0  1397.0      1
   1.69511085E1  1.86092892E-2 -6.39483993E-6 9.95781471E-10-5.78882385E-14    2
   1.19358759E4  -6.63328076E1  -2.80216545E0  7.45728595E-2 -6.92665672E-5    3
  3.34618343E-8-6.42278211E-12   1.79188255E4   3.64469277E1                   4
CYHEXEN-4J              H   9C   6          G     300.0    5000.0  1388.0      1
   1.45726981E1  2.41687737E-2 -8.34933859E-6  1.30512039E-9-7.60857953E-14    2
   1.40406544E4  -5.59995158E1  -3.84381292E0  5.99346158E-2 -3.11377445E-5    3
  5.82015177E-9 8.64222393E-14   2.11060274E4   4.53885355E1                   4
CYPENTN-4MJ             H   9C   6          G      10.0    3000.0  433.34      1
  -2.41048175E0  6.21591818E-2 -3.89684972E-5  1.17648713E-8-1.36838719E-12    2
   2.57204512E4   3.77632099E1   3.94469866E0  3.44171538E-3  1.64472094E-4    3
 -3.01509598E-7 1.79533574E-10   2.51701784E4   1.24235238E1                   4
CYPENTN-4M4J            H   9C   6          G      10.0    3000.0  528.91      1
  -3.37191907E0  6.18953322E-2 -3.77368199E-5   1.1013891E-8-1.23709218E-12    2
   2.17495406E4   4.18567684E1   4.00036055E0 -6.25727801E-4  1.58764283E-4    3
 -2.60854825E-7 1.38700145E-10    2.1064332E4   1.18801829E1                   4
CYPENTN-4M3J            H   9C   6          G      10.0    3000.0  451.07      1
  -3.01888829E0  6.53666245E-2 -4.25401593E-5  1.32583714E-8-1.58143371E-12    2
   1.74262118E4   3.99119184E1   3.94632666E0  3.28517048E-3  1.64955619E-4    3
 -2.94963183E-7 1.70105404E-10   1.68010595E4   1.18895739E1                   4
CH2CHCHCHO              H   5O   1C   4     G     300.0    5000.0  1400.0      1
   1.32551859E1  1.19066619E-2 -4.06547591E-6  6.3031261E-10-3.65301442E-14    2
   4.28822305E3  -4.47690775E1 -4.93209912E-1  5.26550104E-2 -5.15159642E-5    3
  2.57409661E-8-5.03442115E-12   8.26367547E3   2.61133171E1                   4
FURAN                   H   4O   1C   4     G     100.0    5000.0  826.92      1
   5.72417062E0  2.07489889E-2 -9.21393108E-6  1.85135829E-9-1.37927702E-13    2
  -7.25190605E3  -7.59062233E0   1.05838883E0  1.13229749E-2  6.59226383E-5    3
 -1.05514436E-7 4.64675092E-11  -5.38633448E3   2.06467994E1                   4
C4H5O-3                 H   5O   1C   4     G     300.0    5000.0  1000.0      1
    2.0180775E1   1.2747848E-3  -6.1260515E-8 -9.9676691E-13  2.6328857E-16    2
   -4.5706992E3   -8.7034477E1    2.1551745E0   3.2899953E-2  -1.5094073E-5    3
   1.7689651E-9 -3.3620218E-13    2.2780576E3    1.2867317E1                   4
C2H3CHOHCH2             H   7O   1C   4     G     200.0    3000.0  1000.0      1
    7.3748472E0   2.5688806E-2 -1.18386351E-5  2.68864697E-9-2.43623078E-13    2
   2.90835343E3  -6.61404529E0    4.9130433E0  3.78035281E-2 -4.16812607E-5    3
  3.79102378E-8-1.52755065E-11   3.46131715E3   5.21552494E0                   4
C2H3CHOHCH2OO           H   7O   3C   4     G     300.0    5000.0  1408.0      1
   1.74820065E1  1.65805837E-2 -5.53868543E-6 8.46228891E-10-4.85477973E-14    2
  -2.06770991E4  -5.74984892E1   1.82907306E0  5.79328791E-2 -4.79555374E-5    3
   2.0731175E-8  -3.607271E-12  -1.57605149E4   2.47999343E1                   4
C4H51OH3Q4-3            H   7O   3C   4     G     100.0    5000.0 1280.11      1
   1.87755833E1  1.67511381E-2 -5.94079659E-6  1.01810733E-9-6.79047484E-14    2
  -2.56221474E4   -6.6820991E1  1.40861453E-1  7.49798764E-2 -7.41720128E-5    3
  3.65522897E-8-7.00760655E-12   -2.0851268E4   2.76824647E1                   4
C4H6OH3-2OO1-4          H   7O   3C   4     G     100.0    5000.0  886.29      1
   1.58173988E1  1.63636708E-2 -1.99691211E-6 6.34382823E-11 7.48584005E-16    2
  -1.94633557E4  -5.39794655E1   1.47022676E0  4.11745085E-2  2.36094879E-5    3
 -7.00442832E-8 3.41188636E-11   -1.5351507E4   2.23552698E1                   4
C4H6OH3-1OO2-4          H   7O   3C   4     G     100.0    5000.0  879.41      1
   1.75525674E1  1.32306671E-2 -3.99612008E-7-2.56928365E-10 2.37205181E-14    2
  -1.87029382E4  -6.19281244E1   1.23491446E0  4.62890369E-2  1.34231303E-5    3
 -6.39604938E-8 3.32641845E-11  -1.42412693E4   2.37479513E1                   4
C4H6OH3O1-2O-4          H   7O   3C   4     G     100.0    5000.0  691.69      1
   9.51375572E0  2.78765806E-2 -8.99043383E-6   1.3765855E-9 -8.3110528E-14    2
  -2.95013752E4  -1.44071217E1   1.32108882E0  6.09211589E-2  -4.9567747E-5    3
  1.05268109E-8 7.43806997E-12  -2.80251498E4   2.45762996E1                   4
C4H51,3OH2              H   6O   1C   4     G     200.0    6000.0  1000.0      1
    1.1756877E1  1.62957646E-2  -5.8674577E-6 9.47794368E-10-5.68012244E-14    2
  -1.33808588E4  -3.61322949E1  5.32202847E-1   3.4794444E-2  9.07363332E-6    3
 -4.26890292E-8  2.1364926E-11  -9.76102764E3   2.46259582E1                   4
C3H4CH2OH-3O            H   7O   2C   4     G     300.0    5000.0  1384.0      1
   1.67237902E1  1.62893097E-2 -5.69978133E-6 8.98524197E-10 -5.2688631E-14    2
  -1.90975797E4  -5.73256364E1   2.45139062E0  4.76173501E-2 -3.17417435E-5    3
  1.07287265E-8 -1.4871266E-12  -1.38958927E4   2.01150648E1                   4
C2H3COCH2OH             H   6O   2C   4     G     300.0    5000.0  1374.0      1
   1.45010066E1  1.57293771E-2 -5.52878496E-6 8.74135857E-10-5.13615582E-14    2
  -3.95492218E4  -4.65251707E1   3.52503727E0  3.70498105E-2 -2.04866837E-5    3
    5.380951E-9-5.47927324E-13   -3.5189419E4   1.41521904E1                   4
C2H3CHOHCO              H   5O   2C   4     G     100.0    5000.0 1012.54      1
   1.22183862E1  1.50723377E-2  -5.6800475E-6  1.04546487E-9 -7.4114612E-14    2
   -1.6047247E4  -2.91232338E1   1.77601559E0  4.18187765E-2 -2.38138682E-5    3
 -1.16348616E-9 3.96456102E-12  -1.31889862E4   2.50572266E1                   4
C3H4CH2OH-1OOH          H   8O   3C   4     G     300.0    5000.0  1371.0      1
   2.15067146E1  1.70137983E-2 -6.07647747E-6  9.7110852E-10-5.74910586E-14    2
  -3.70847019E4  -8.31229073E1   1.59519971E0  5.90033957E-2 -3.81243508E-5    3
  1.13106606E-8-1.20736662E-12  -2.97382895E4   2.53893714E1                   4
C3H4CH2OH-1O            H   7O   2C   4     G     300.0    5000.0  1502.0      1
   1.71974002E1  1.64461405E-2 -5.88477087E-6 9.41603116E-10-5.57896598E-14    2
  -1.83089012E4  -6.07872595E1   6.65239296E0  2.39519793E-2  8.12599943E-6    3
 -1.51386006E-8 4.29644312E-12  -1.29560218E4   1.89176185E0                   4
CHCHCH2OH               H   5O   1C   3     G     100.0    5000.0 1664.46      1
   8.29143129E0  1.38661702E-2 -5.11198835E-6 8.67755416E-10-5.61393878E-14    2
   1.01874357E4  -1.40532647E1   2.57027896E0  2.76150996E-2 -1.75023939E-5    3
  5.83047395E-9-8.01531913E-13    1.2091967E4   1.64629361E1                   4
CHOOCHCH2OH             H   5O   3C   3     G     100.0    5000.0 1005.82      1
   9.26488904E0  1.96712721E-2 -7.90816763E-6  1.42568186E-9-9.68510009E-14    2
  -1.09668211E4  -1.26210473E1   1.76383247E0  4.95030849E-2 -5.23987527E-5    3
  3.09156341E-8-7.42697446E-12  -9.45793932E3   2.36104423E1                   4
CHOC3H4OH               H   6O   2C   4     G     300.0    5000.0  1380.0      1
   1.56483679E1  1.46897907E-2 -5.15632446E-6 8.14600326E-10-4.78399746E-14    2
  -3.88944658E4  -5.34469355E1   2.11996229E0  4.43238416E-2 -2.97127304E-5    3
  1.00484103E-8-1.39027193E-12  -3.39592163E4   1.99769992E1                   4
C4H61OOH3-4             H   7O   2C   4     G     200.0    3000.0  1000.0      1
   1.00893329E1  2.67167495E-2 -1.27319814E-5  2.99651496E-9-2.81042918E-13    2
   1.07852212E4  -1.99620311E1   4.70485016E0  4.07146939E-2 -1.92664625E-5    3
  -5.1980909E-9 5.83458246E-12   1.21744186E4   7.70458356E0                   4
C4H61-OOH3-OO4          H   7O   4C   4     G     300.0    5000.0  1395.0      1
   1.92129866E1  1.80533797E-2 -6.22644844E-6 9.72185617E-10-5.66311792E-14    2
   -1.1722834E4  -6.38124953E1   2.96908603E0  5.52680431E-2 -3.85071732E-5    3
  1.35964918E-8-1.93740519E-12  -6.02696693E3   2.36558653E1                   4
C4H61-2OOH34            H   7O   4C   4     G     300.0    5000.0  1392.0      1
   2.40461895E1  1.35992427E-2 -4.71882979E-6 7.40795046E-10-4.33461797E-14    2
  -1.77729681E3  -9.19448524E1  8.07371622E-1  7.42390637E-2 -6.59005046E-5    3
  2.89287584E-8-5.01113774E-12   5.56275422E3   3.04532122E1                   4
C4H61-OOH34-OO2         H   7O   6C   4     G     300.0    5000.0  1397.0      1
   2.96189216E1  1.36224652E-2 -4.74693365E-6 7.47380161E-10-4.38219621E-14    2
  -2.72652141E4  -1.17599351E2  7.32401155E-1  9.27972124E-2 -8.86481619E-5    3
  4.11651984E-8-7.44082707E-12  -1.85343774E4   3.31749869E1                   4
C4H412-OOH34            H   6O   4C   4     G     300.0    5000.0  1390.0      1
   2.37714316E1   1.2269198E-2 -4.37585634E-6 6.98707223E-10-4.13399756E-14    2
  -1.05419085E4  -9.05795816E1   2.25296705E0  7.03405671E-2 -6.59546939E-5    3
  3.07772261E-8-5.66772762E-12  -3.83724444E3   2.22442095E1                   4
C3H3CHO-OOH23           H   6O   5C   4     G     300.0    5000.0  1387.0      1
   2.70408781E1  1.19361788E-2 -4.33840618E-6 7.01448748E-10-4.18636928E-14    2
  -4.19006207E4  -1.07701779E2   1.21286535E0  7.32715332E-2 -5.85847446E-5    3
  2.18420551E-8 -3.0939879E-12  -3.32531372E4   3.02888053E1                   4
C4H4O-OOH24             H   6O   5C   4     G     300.0    5000.0  1388.0      1
   2.52105579E1  1.33311572E-2 -4.78042241E-6 7.66051638E-10-4.54376448E-14    2
  -3.85672545E4  -9.41153859E1  9.59575596E-1  7.65313711E-2 -6.90784876E-5    3
  3.08837168E-8-5.46998241E-12  -3.08308409E4      3.37582E1                   4
C4H512-OO4              H   5O   2C   4     G     300.0    5000.0  1400.0      1
   1.42836297E1  1.30646729E-2  -4.4462031E-6 6.87917196E-10-3.98144345E-14    2
   2.10779108E4  -4.44989804E1   1.52191421E0  4.71698948E-2 -4.03200254E-5    3
  1.80912888E-8-3.27484097E-12   2.50993362E4    2.2547461E1                   4
C4H513-OO2              H   5O   2C   4     G     300.0    5000.0  1405.0      1
   1.56904837E1  1.19260796E-2 -4.06874172E-6  6.3081623E-10-3.65702642E-14    2
   1.32535118E4  -5.61395385E1 -7.53229326E-1  5.71867156E-2 -5.24258034E-5    3
  2.41573152E-8-4.38383698E-12   1.82311643E4   2.96637047E1                   4
CYCCCOO-3J              H   5O   2C   4     G     300.0    5000.0  1435.0      1
   1.14672989E1  1.42206426E-2 -4.40326338E-6 6.36684195E-10-3.50736114E-14    2
    5.2000782E3  -3.52043438E1  -5.17676439E0   6.6292023E-2 -6.57002376E-5    3
   3.2528018E-8-6.18840545E-12   9.52875936E3   4.92800464E1                   4
CH2CYCOO-CH2            H   5O   2C   4     G     300.0    5000.0  1398.0      1
   1.58989765E1  1.20316212E-2 -4.16546349E-6 6.52021319E-10  -3.804665E-14    2
   1.80307061E4  -5.73648764E1  2.58755552E-1  5.57836767E-2 -5.23131171E-5    3
  2.49455274E-8-4.69840113E-12   2.27704741E4   2.41236108E1                   4
C2H3COOCH2              H   5O   2C   4     G     300.0    5000.0  1378.0      1
   1.65803208E1  1.15439736E-2 -4.11631882E-6 6.57144442E-10-3.88749935E-14    2
  -2.11309534E4  -6.07009305E1   2.00791111E0  4.51755954E-2 -3.38733412E-5    3
  1.27342296E-8-1.94378047E-12  -1.60205295E4    1.7725574E1                   4
CYCOOC-CH2              H   5O   2C   4     G     300.0    5000.0  1403.0      1
   1.49632112E1  1.28724587E-2 -4.37191522E-6 6.75553099E-10-3.90654123E-14    2
   2.28933543E4  -5.25926129E1 -2.66210588E-1  5.57788088E-2 -5.16416215E-5    3
  2.44394027E-8-4.56852993E-12   2.74516568E4   2.66023034E1                   4
C4H6O25                 H   6O   1C   4     G     200.0    5000.0  1000.0      1
   8.60658242E0  2.08310051E-2 -8.42229481E-6   1.5671764E-9-1.09391202E-13    2
  -1.76177415E4   -2.3246475E1   2.67053463E0   4.9258642E-3  8.86967406E-5    3
 -1.26219194E-7 5.23991321E-11  -1.46572472E4   1.45722395E1                   4
C2H3CHOCH2              H   6O   1C   4     G     300.0    5000.0  1431.0      1
    1.2676279E1  1.40819509E-2 -4.63473868E-6 7.01090838E-10-3.99438277E-14    2
  -4.08065264E3  -4.22515995E1  -3.59388437E0   5.7906345E-2 -4.97163294E-5    3
  2.15818682E-8-3.69199072E-12   8.58852628E2   4.28475443E1                   4
C4H4O                   H   4O   1C   4     G     200.0    6000.0  1000.0      1
   9.38935003E0  1.40291241E-2  -5.0775511E-6 8.24137332E-10-4.95319963E-14    2
  -8.68241814E3   -2.7916292E1  8.47469463E-1  1.31773796E-2  5.99735901E-5    3
 -9.71562904E-8 4.22733796E-11  -5.36785445E3   2.14945172E1                   4
C4H6O23                 H   6O   1C   4     G     200.0    5000.0  1000.0      1
   8.60658242E0  2.08310051E-2 -8.42229481E-6   1.5671764E-9-1.09391202E-13    2
  -1.32392815E4   -2.3246475E1   2.67053463E0   4.9258642E-3  8.86967406E-5    3
 -1.26219194E-7 5.23991321E-11  -1.02787872E4   1.45722395E1                   4
CPT                     H  10C   5          G     298.0    5000.0 1383.93      1
   5.91980186E0  3.74330669E-2 -1.57413711E-5  3.00551943E-9-2.14019306E-13    2
  -1.41686641E4  -1.19750998E1  -8.04275668E0  7.54034866E-2 -5.41554603E-5    3
  2.02835911E-8-3.16090573E-12  -1.01200965E4   6.06865539E1                   4
C4H61-3                 H   6C   4          G     200.0    3000.0  1000.0      1
    6.6182841E0  2.16524014E-2 -1.00808939E-5  2.30131063E-9-2.08591476E-13    2
   1.04264812E4  -1.19456637E1   3.47058046E0  3.11818008E-3  8.35374096E-5    3
 -1.20922242E-7 5.10785834E-11   1.21836478E4   9.77569638E0                   4
C4H5-I                  H   5C   4          G     200.0    3000.0  1000.0      1
    5.2123633E0  2.11904849E-2 -1.01452904E-5  2.37196412E-9-2.19380798E-13    2
   3.55412121E4  -1.49204241E0   2.33075629E0  2.14211871E-2  1.33107444E-5    3
 -3.53552783E-8 1.67027316E-11   3.65361778E4   1.47998934E1                   4
C4H5-N                  H   5C   4          G     200.0    3000.0  1000.0      1
   7.45536962E0  1.74045229E-2 -7.95862554E-6  1.77798873E-9-1.56947583E-13    2
   4.08746552E4  -1.38471684E1   1.92352714E0  1.92435082E-2  3.45401999E-5    3
 -6.99782564E-8 3.27933293E-11   4.26697358E4   1.69582267E1                   4
C4H5-2                  H   5C   4          G     300.0    5000.0  1385.0      1
   1.03230828E1  1.17625574E-2 -4.00004665E-6 6.18727929E-10 -3.5808353E-14    2
   3.25861413E4  -2.88794317E1   2.31011292E0  2.83747046E-2 -1.63836755E-5    3
  4.46251967E-9-4.30510879E-13   3.55842945E4   1.49105965E1                   4
C4H4                    H   4C   4          G     300.0    3000.0  1000.0      1
    6.6507092E0   1.6129434E-2  -7.1938875E-6   1.4981787E-9  -1.186411E-13    2
    3.1195992E4   -9.7952118E0   -1.9152479E0   5.2750878E-2  -7.1655944E-5    3
   5.5072423E-8 -1.7286228E-11    3.2978504E4    3.1419983E1                   4
C4H3-I                  H   3C   4          G     300.0    3000.0  1000.0      1
    9.0978165E0   9.2207119E-3  -3.3878441E-6  4.9160498E-10  -1.452978E-14    2
    5.6600574E4   -1.9802597E1    2.0830412E0   4.0834274E-2  -6.2159685E-5    3
   5.1679358E-8 -1.7029184E-11    5.8005129E4    1.3617462E1                   4
C4H3-N                  H   3C   4          G     300.0    3000.0  1000.0      1
    5.4328279E0   1.6860981E-2  -9.4313109E-6   2.5703895E-9 -2.7456309E-13    2
     6.160068E4   -1.5673981E0  -3.1684113E-1     4.69121E-2   -6.809381E-5    3
   5.3179921E-8 -1.6523005E-11    6.2476199E4    2.4622559E1                   4
C4H2                    H   2C   4          G     100.0    5000.0 1061.12      1
   8.53383593E0  6.48510854E-3 -2.11585438E-6 3.35827397E-10-2.11540291E-14    2
   5.22064556E4  -2.14748326E1   2.01411625E0   3.1061966E-2 -3.68578732E-5    3
  2.21631889E-8-5.16370619E-12   5.35900904E4   1.03657992E1                   4
CH2CHCHCHCCH            H   6C   6          G     300.0    5000.0  1394.0      1
   1.71155812E1  1.35873582E-2 -4.71347534E-6 7.38927269E-10-4.31678854E-14    2
   3.34001333E4  -6.63949871E1  -1.63758241E0  6.58049292E-2 -6.19478129E-5    3
  2.95388753E-8-5.56039075E-12   3.91068149E4   3.13986448E1                   4
C4H612                  H   6C   4          G     300.0    5000.0  1392.0      1
   9.98419461E0  1.45179551E-2 -4.93059841E-6 7.61740334E-10-4.40397397E-14    2
   1.44449295E4  -2.87041308E1  8.99818731E-1  3.46981453E-2  -2.2115108E-5    3
  7.49527919E-9-1.07488909E-12   1.77465204E4   2.05248012E1                   4
C4H6-2                  H   6C   4          G    298.15    2000.0  1000.0      1
    3.2849331E0  2.56208578E-2 -1.13437876E-5  2.13794807E-9-1.05016221E-13    2
   1.53435097E4   7.73047992E0   2.65653419E0  2.30439838E-2  1.57227991E-7    3
 -1.06198653E-8 4.35705454E-12   1.57237129E4   1.20347588E1                   4
CH3CCOCH3               H   6O   1C   4     G     100.0    5000.0 2469.57      1
   1.22744139E1  1.92872849E-2 -8.23413518E-6  1.43793242E-9-9.18536887E-14    2
   1.60215753E4  -2.90936397E1   2.68338109E0  3.48218971E-2 -1.76696744E-5    3
   3.9850589E-9-3.49702758E-13     2.075876E4   2.58483453E1                   4
H2C4O                   H   2O   1C   4     G     300.0    4000.0  1000.0      1
     1.026888E1    4.896164E-3   -4.885081E-7  -2.708566E-10   5.107013E-14    2
     2.346903E4    -2.815985E1     4.810971E0    1.313999E-2    9.865073E-7    3
    -6.12072E-9   1.640003E-12     2.545803E4     2.113424E0                   4
CH2CCOCH3               H   5O   1C   4     G     100.0    5000.0 1009.08      1
   1.01301574E1  1.52017904E-2  -5.4554212E-6  9.5187623E-10-6.46431807E-14    2
   6.41528036E3   -2.4667176E1   2.02971909E0  3.87132455E-2 -2.76231239E-5    3
  7.15255867E-9 4.91353913E-13   8.48785529E3   1.66551721E1                   4
SC4H6OH-2               H   7O   1C   4     G     100.0    5000.0 1021.94      1
   1.16011772E1  1.79891688E-2 -6.47558406E-6  1.13045256E-9-7.66857186E-14    2
  -3.24465894E3   -3.2784999E1   1.57811344E0  4.77991522E-2 -3.64016197E-5    3
  1.16314071E-8-4.38619568E-13  -7.04092973E2   1.81950731E1                   4
CH3COCOCH3              H   6O   2C   4     G     100.0    5000.0 1988.34      1
   1.29515497E1  1.98279423E-2 -8.42117461E-6   1.5071177E-9-9.91824898E-14    2
  -4.62733061E4  -4.15983013E1   1.97038732E0  4.19197283E-2 -2.50876824E-5    3
  7.09536831E-9-8.01831447E-13  -4.19065816E4   1.89264805E1                   4
CH3COHOJCOCH3           H   7O   3C   4     G     100.0    5000.0  926.39      1
   2.14034406E1  9.08834838E-3 -1.05469803E-6 9.32852819E-11-9.09403696E-15    2
  -5.31467593E4   -8.0626537E1  5.56850276E-1  6.09538299E-2 -2.32680313E-5    3
  -2.8370841E-8 1.96677809E-11   -4.7647474E4   2.71869558E1                   4
CH2CCO2HCH3             H   6O   2C   4     G     100.0    5000.0  955.73      1
   7.81579719E0  2.81610969E-2 -1.31644936E-5  2.55613985E-9   -1.81092E-13    2
   5.72695425E3  -8.80268997E0   1.72666497E0   5.3645935E-2 -5.31626176E-5    3
  3.04568236E-8-7.47938574E-12   6.89086295E3   2.02981144E1                   4
C3H6CHO-1O2             H   7O   3C   4     G     300.0    5000.0  1393.0      1
   1.76307908E1  1.77434874E-2 -6.47118922E-6   1.0991564E-9-6.85650955E-14    2
  -2.63378408E4  -5.99652189E1 -1.44726948E-2  6.27634306E-2 -5.12890992E-5    3
  2.16695721E-8-3.70789338E-12  -2.06017447E4   3.34348635E1                   4
C3H6CHO-2O2             H   7O   3C   4     G     300.0    5000.0  1366.0      1
   1.83104922E1  1.79423683E-2 -6.10216813E-6 9.44908514E-10 -5.4756893E-14    2
   -2.6795087E4  -6.46618054E1   4.58791021E0  4.42780161E-2 -2.26581832E-5    3
  4.18091082E-9 5.80557748E-14  -2.14781823E4   1.10346186E1                   4
C3H6CHO-3O2             H   7O   3C   4     G     300.0    5000.0  1360.0      1
   1.80567176E1   1.8342386E-2 -6.27956292E-6 9.76597608E-10-5.67606901E-14    2
  -2.52108602E4  -6.26976062E1   5.36686428E0  4.04034632E-2 -1.70314395E-5    3
 9.61066124E-10 7.06963225E-13   -2.0036828E4   8.16284576E0                   4
C3H6COQ1                H   7O   3C   4     G     300.0    5000.0  1394.0      1
   1.80065611E1  1.84806776E-2 -7.50685255E-6  1.37789888E-9-8.99606699E-14    2
  -2.51840204E4  -6.09987511E1  4.85903573E-1  6.53580465E-2 -5.61950815E-5    3
  2.44886578E-8-4.27885474E-12  -1.97512116E4   3.08954041E1                   4
C3H5CHOQ1-3             H   7O   3C   4     G     300.0    5000.0  1394.0      1
   1.81602515E1   1.8520837E-2 -7.47583958E-6  1.36028689E-9-8.81875145E-14    2
  -1.99376163E4  -6.14297152E1 -5.69435201E-1  6.87595815E-2 -5.97787242E-5    3
  2.62378664E-8-4.60504145E-12  -1.41441927E4   3.67582812E1                   4
C3H6COQ2                H   7O   3C   4     G     300.0    5000.0  1392.0      1
   1.84872309E1  1.64895776E-2  -5.8206786E-6 9.69447452E-10-5.98644677E-14    2
  -2.52684576E4  -6.35233858E1   3.90868701E0  5.28969908E-2 -4.13170637E-5    3
  1.69715716E-8-2.85171551E-12  -2.04357784E4    1.3947676E1                   4
C3H5CHOQ2-1             H   7O   3C   4     G     300.0    5000.0  1416.0      1
   2.04137456E1  1.48247948E-2 -4.73762615E-6 7.02188194E-10-3.94326053E-14    2
  -2.80523711E4    -7.668364E1    -2.062335E0  8.26258717E-2 -8.27361297E-5    3
  4.07843322E-8-7.73505567E-12  -2.19053153E4   3.83843573E1                   4
C3H6COQ3                H   7O   3C   4     G     300.0    5000.0  1392.0      1
   1.82030915E1  1.65449087E-2 -5.72142585E-6 9.36828903E-10-5.72202312E-14    2
   -2.3600548E4  -6.12005415E1   4.21432553E0  5.11167086E-2 -3.90769436E-5    3
  1.58352754E-8-2.63755528E-12  -1.89203806E4   1.32762008E1                   4
C3H5CHOQ3-1             H   7O   3C   4     G     300.0    5000.0  1393.0      1
   1.98513657E1  1.69888286E-2 -6.62994762E-6  1.17132611E-9-7.43914327E-14    2
  -2.65661678E4  -7.42418989E1   1.00398785E0  6.70838885E-2 -5.83884632E-5    3
  2.56535997E-8-4.50346275E-12  -2.06798496E4   2.47436251E1                   4
C3H5CHOQ3-2             H   7O   3C   4     G     300.0    5000.0  1392.0      1
   1.81711113E1  1.68107624E-2 -5.80997801E-6 9.44917186E-10 -5.7314576E-14    2
  -1.88406465E4   -5.9860445E1    3.4420959E0   5.3304585E-2 -4.11043996E-5    3
  1.67410798E-8-2.79731327E-12  -1.39246845E4   1.85203577E1                   4
CH3CYC2H2OCHO           H   6O   2C   4     G     300.0    5000.0  1377.0      1
   1.53985115E1  1.64633481E-2 -5.83447618E-6 9.27587317E-10-5.47143564E-14    2
  -3.20884336E4  -5.72230801E1  -1.32566232E0  5.44608754E-2  -3.9483911E-5    3
  1.49077818E-8 -2.3623832E-12  -2.60783037E4   3.31397493E1                   4
CYC3H5OCHO              H   6O   2C   4     G     300.0    5000.0  1366.0      1
    1.4830191E1  1.71016226E-2 -6.09155616E-6 9.71758214E-10  -5.745614E-14    2
   -3.1561311E4  -5.47333707E1  -1.54724315E0   4.8868661E-2  -2.7131501E-5    3
   6.0877727E-9-2.86301384E-13  -2.51870149E4   3.55943415E1                   4
CYC2H3OCH2CHO           H   6O   2C   4     G     300.0    5000.0  1355.0      1
   1.46295067E1  1.71732309E-2 -6.09223047E-6 9.69187039E-10-5.71925922E-14    2
   -3.0313335E4  -5.18868414E1   3.91622553E0  3.17365235E-2 -7.55431845E-6    3
 -3.76467617E-9 1.55700316E-12  -2.54388359E4   9.54684554E0                   4
C3H5CHOQ1-3O2           H   7O   5C   4     G     300.0    5000.0  1393.0      1
   2.24597806E1  1.93911661E-2  -7.5315079E-6  1.33619711E-9-8.53707291E-14    2
  -3.78616232E4  -7.95559455E1   2.76918822E0  7.11743442E-2 -6.05223799E-5    3
  2.62052842E-8-4.55767005E-12  -3.16469629E4   2.40700714E1                   4
C3H5CHOQ2-1O2           H   7O   5C   4     G     300.0    5000.0  1394.0      1
   2.23377547E1  2.01125396E-2  -8.1231802E-6   1.4759107E-9-9.54655898E-14    2
  -3.93573798E4   -7.9626687E1   2.07827336E0  7.45280662E-2 -6.48274638E-5    3
  2.84617776E-8-4.99644665E-12  -3.31012889E4   2.65499029E1                   4
C3H5CHOQ3-1O2           H   7O   5C   4     G     300.0    5000.0  1393.0      1
   2.24597806E1  1.93911661E-2  -7.5315079E-6  1.33619711E-9-8.53707291E-14    2
  -3.78616232E4  -7.95559455E1   2.76918822E0  7.11743442E-2 -6.05223799E-5    3
  2.62052842E-8-4.55767005E-12  -3.16469629E4   2.40700714E1                   4
C2H4COCHOQ3             H   6O   4C   4     G     300.0    5000.0  1392.0      1
   2.02495658E1  1.59813646E-2 -5.87949055E-6 9.97435683E-10-6.18971778E-14    2
   -5.3590116E4  -7.25341009E1   3.45435154E0  5.92269849E-2 -4.92948329E-5    3
  2.10617317E-8-3.62998316E-12  -4.81786881E4    1.6212077E1                   4
CH3COCHCHOQ1            H   6O   4C   4     G     300.0    5000.0  1393.0      1
   1.91934719E1  1.70720269E-2 -6.49868544E-6  1.13389646E-9-7.16819649E-14    2
  -5.83378191E4  -6.66954418E1   1.13399307E0  6.42706934E-2 -5.45392727E-5    3
  2.35879096E-8-4.09845849E-12  -5.26015455E4   2.84625618E1                   4
CHOCH2CHCHOQ1           H   6O   4C   4     G     300.0    5000.0  1393.0      1
   1.91074231E1  1.77382588E-2 -7.10869592E-6  1.28374628E-9-8.27299115E-14    2
  -5.46346229E4  -6.48673463E1  6.65448639E-1  6.71660189E-2  -5.8532523E-5    3
  2.57314456E-8-4.52032233E-12  -4.89256755E4   3.18273749E1                   4
NC3H7CHO                H   8O   1C   4     G     300.0    5000.0  1679.0      1
   1.19789345E1  2.04894148E-2 -7.24831619E-6  1.15561709E-9-6.84119824E-14    2
   -3.0927213E4  -3.63929716E1   1.24208539E0  4.21277518E-2 -2.13832135E-5    3
  4.22614614E-9-1.03710908E-13  -2.71049353E4   2.21567167E1                   4
NC3H7CO                 H   7O   1C   4     G     300.0    5000.0  2009.0      1
   1.12985564E1  1.88433093E-2 -6.47020269E-6  1.01213996E-9-5.91651286E-14    2
  -1.11491841E4  -3.00451398E1   2.55036037E0  3.66123221E-2  -1.8336315E-5    3
  3.78113452E-9-1.51825816E-13  -8.03077767E3   1.76299131E1                   4
C3H6CHO-1               H   7O   1C   4     G     300.0    5000.0  1421.0      1
    1.4858204E1  1.53363226E-2 -5.09482447E-6 7.75576138E-10-4.43833534E-14    2
  -1.48568935E4  -5.35144849E1  -3.09238749E0  6.44148836E-2 -5.66744754E-5    3
  2.52871713E-8-4.45177226E-12  -9.44491839E3   4.01747352E1                   4
C3H6CHO-2               H   7O   1C   4     G     300.0    5000.0  1670.0      1
   1.07994524E1  1.99666357E-2 -7.02264763E-6  1.11646813E-9-6.59999601E-14    2
  -6.53228862E3  -2.72019911E1    2.1719477E0  3.46012587E-2 -1.28784825E-5    3
 2.46075165E-11  6.5457597E-13  -3.18932228E3   2.08388838E1                   4
C3H6CHO-3               H   7O   1C   4     G     300.0    5000.0  1680.0      1
   1.11057761E1  1.94829033E-2 -6.80219665E-6  1.07611215E-9-6.33985135E-14    2
  -5.79319962E3   -2.8594036E1   2.50394898E0  3.52020899E-2 -1.49538799E-5    3
  1.51842245E-9  3.2624093E-13  -2.56469857E3   1.89082252E1                   4
CH3CHOOCOCH3            H   7O   3C   4     G     300.0    5000.0  1411.0      1
   1.68056216E1  1.70791389E-2  -5.6943945E-6 8.68878944E-10-4.98008338E-14    2
  -3.06718613E4   -5.5117896E1   4.30171569E0  4.62273591E-2 -3.12564494E-5    3
  1.08627824E-8-1.51478379E-12  -2.63732146E4   1.19724375E1                   4
CH2CHOOHCOCH3           H   7O   3C   4     G     300.0    5000.0  1413.0      1
   1.78031394E1  1.60286227E-2 -5.38152372E-6  8.2524231E-10-4.74718968E-14    2
  -2.30767899E4  -5.87370258E1   4.45962223E0  4.67200276E-2 -3.15878907E-5    3
  1.06245787E-8-1.38857032E-12  -1.84720686E4   1.29655977E1                   4
C2H5COCH3               H   8O   1C   4     G     300.0    5000.0  1454.0      1
   1.28183044E1  1.79874386E-2 -5.94194784E-6 9.01636365E-10-5.14993729E-14    2
  -3.51711964E4  -4.11609193E1   2.57048052E0  3.51446793E-2 -1.23849584E-5    3
 -1.21280927E-9 1.16163555E-12  -3.10194049E4   1.61395232E1                   4
C2H5COCH2               H   7O   1C   4     G     300.0    5000.0  1396.0      1
    1.3597948E1  1.57187785E-2  -5.3520082E-6 8.28428039E-10-4.79645862E-14    2
  -1.30111973E4  -4.46215708E1   1.96643032E0  4.10271409E-2 -2.56193885E-5    3
  7.86244495E-9-9.26825962E-13  -8.80149212E3   1.84803948E1                   4
CH2CH2COCH3             H   7O   1C   4     G     300.0    5000.0  1392.0      1
   1.17915603E1  1.70296457E-2 -5.75444256E-6 8.86035114E-10-5.11070778E-14    2
  -9.70683178E3  -3.25532787E1   2.36191763E0  3.50400641E-2 -1.70487065E-5    3
   3.0907021E-9 2.80364847E-14  -6.02754073E3   1.95184512E1                   4
CH3CHCOCH3              H   7O   1C   4     G     300.0    5000.0  1438.0      1
   1.19651378E1  1.63142163E-2  -5.3987952E-6 8.20454677E-10-4.69197541E-14    2
  -1.51990676E4  -3.30142593E1   3.31082456E0  2.83712402E-2 -5.64603859E-6    3
 -4.62626296E-9 1.82954207E-12  -1.14602301E4   1.62217415E1                   4
C2H3COCH3               H   6O   1C   4     G     300.0    5000.0  1390.0      1
   1.19989844E1  1.52616304E-2 -5.26018882E-6 8.20774274E-10-4.77834528E-14    2
   -2.1217062E4  -3.71383523E1    6.559107E-1  4.19405303E-2 -3.00269693E-5    3
  1.16578089E-8-1.92100897E-12  -1.72216627E4   2.38412293E1                   4
C2H5CHCO                H   6O   1C   4     G     300.0    5000.0  2038.0      1
   1.48716368E1  1.44579209E-2 -5.41685036E-6  8.9642468E-10-5.44332329E-14    2
  -1.86152167E4  -5.51247834E1   3.07559957E0  3.89367803E-2 -2.25485467E-5    3
  5.41518777E-9-3.55064763E-13  -1.44468481E4   8.99415847E0                   4
CH3CHOOHCHCO            H   6O   3C   4     G     100.0    5000.0  794.92      1
   9.84282822E0   3.0004001E-2 -1.39499806E-5  2.63721617E-9-1.81587575E-13    2
  -2.66311234E4  -1.77221894E1  6.21559081E-1  7.95311479E-2 -1.13305796E-4    3
  9.09100357E-8-2.94989966E-11  -2.52638603E4   2.40274327E1                   4
CH3CHOCHCO              H   5O   2C   4     G     100.0    5000.0  809.45      1
    8.5060152E0  2.35281311E-2 -1.03076395E-5  1.91069515E-9-1.30716328E-13    2
   -7.3225317E3  -1.24033669E1    1.4930076E0  5.81826302E-2 -7.45240769E-5    3
  5.47978583E-8 -1.6464455E-11  -6.18715761E3   1.99480256E1                   4
OVCCVCVO                H   2O   2C   3     G     300.0    5000.0  1405.0      1
   1.29754391E1  4.85811912E-3 -1.71609606E-6 2.72356216E-10-1.60491714E-14    2
  -2.75926906E4  -4.17476181E1   1.42500218E0  3.80480755E-2 -3.85376023E-5    3
  1.87386556E-8-3.50896646E-12  -2.42467128E4   1.80096036E1                   4
C8H141-5,3-4            H  14C   8          G     300.0    5000.0  1396.0      1
    2.3069068E1  3.23154042E-2 -1.10795683E-5  1.72276354E-9-1.00052582E-13    2
  -8.91240214E3  -9.49655754E1  -2.52713194E0  9.28837673E-2 -6.67176819E-5    3
  2.53683579E-8-4.01212661E-12   -4.5596594E1   4.23180878E1                   4
C8H131-5,3-4,TA         H  13C   8          G     300.0    5000.0  1394.0      1
   2.22822575E1  3.10651867E-2 -1.06940907E-5  1.66739777E-9 -9.7024345E-14    2
   7.57680613E3  -9.19858764E1  -3.23996819E0   9.1349493E-2 -6.60037456E-5    3
  2.51706078E-8-3.99030974E-12   1.64345368E4    4.4949886E1                   4
C6H101-3,3              H  10C   6          G     300.0    5000.0  1395.0      1
   1.69678361E1  2.28868236E-2 -7.78758381E-6  1.20465198E-9-6.97080856E-14    2
  -2.97276905E3  -6.58632941E1 -3.01310455E-2  6.43105079E-2 -4.75083462E-5    3
  1.89877768E-8-3.17681035E-12   2.82367411E3   2.49254708E1                   4
C8H131-5,3-4,TAO        H  13O   1C   8     G     300.0    5000.0  1394.0      1
    2.7057905E1  2.84726632E-2 -9.66434779E-6  1.49337149E-9-8.63788413E-14    2
  -4.43111126E3  -1.12228392E2   1.00679908E0  8.90191278E-2 -6.27963646E-5    3
  2.24161585E-8 -3.2058706E-12   4.56422741E3    2.7654664E1                   4
C8H141-5,3              H  14C   8          G     300.0    5000.0  1392.0      1
   2.25173982E1  3.26748629E-2 -1.11807923E-5  1.73629966E-9-1.00752481E-13    2
   -8.9606279E3  -9.10857551E1  -1.02072126E0  8.47808555E-2 -5.47568199E-5    3
   1.8179207E-8-2.47335881E-12  -4.53248586E2   3.64247438E1                   4
C8H131-5,3,TA           H  13C   8          G     300.0    5000.0  1389.0      1
   2.16161787E1  3.14326704E-2 -1.07786324E-5  1.67632587E-9-9.73755313E-14    2
   7.60897211E3  -8.80384104E1 -5.03201172E-1  7.78854227E-2 -4.63156182E-5    3
  1.32834166E-8 -1.4262305E-12   1.58388712E4   3.26514434E1                   4
C8H131-5,3,SA           H  13C   8          G     300.0    5000.0  1392.0      1
   2.21141889E1  3.09871348E-2 -1.06198459E-5  1.65100088E-9-9.58788408E-14    2
    8.0850978E3  -9.01448021E1  -1.32185914E0  8.30473789E-2 -5.42213233E-5    3
  1.80737386E-8-2.45105483E-12   1.65183103E4   3.67169651E1                   4
C8H131-5,3,PA           H  13C   8          G     300.0    5000.0  1389.0      1
   2.32085707E1  2.97529224E-2 -1.01333635E-5  1.56925634E-9-9.09001242E-14    2
   8.95338901E3  -9.40777602E1  -1.57063382E0  8.60080913E-2 -5.83884368E-5    3
  2.02048105E-8-2.83115953E-12   1.77015232E4   3.95476224E1                   4
C8H131-5,3,TAO          H  13O   1C   8     G     300.0    5000.0  1396.0      1
    2.1663886E1  2.77253448E-2 -9.69375951E-6   1.6758212E-9-1.08059396E-13    2
  -5.70300683E3  -9.33237797E1   1.46771925E0  7.67800622E-2 -5.63189881E-5    3
  2.22689786E-8-3.64813515E-12   1.17475936E3   1.45619856E1                   4
C8H131-5,3,SAO          H  13O   1C   8     G     300.0    5000.0  1385.0      1
   2.61023602E1  3.05036647E-2 -1.06268215E-5  1.67026867E-9-9.77389024E-14    2
  -3.64744193E3  -1.06781316E2   1.60953926E0  8.39738786E-2 -5.49469234E-5    3
  1.84255257E-8-2.56040058E-12   5.33713436E3   2.62653941E1                   4
C8H131-5,3,PAO          H  13O   1C   8     G     300.0    5000.0  1374.0      1
   2.51902631E1  3.15630048E-2   -1.105683E-5  1.74424175E-9-1.02327221E-13    2
  -1.34401684E3  -1.01448477E2   3.91532442E0  7.10319966E-2 -3.55623644E-5    3
  6.98595095E-9 -1.8346584E-13   7.22911524E3   1.67145758E1                   4
C7H111-5,3,6P           H  11C   7          G     300.0    5000.0  1396.0      1
   1.95787047E1  2.54213538E-2 -8.68127275E-6  1.34629701E-9-7.80464853E-14    2
   2.58537943E4   -7.4411233E1 -6.76848821E-1  7.38082653E-2  -5.3594522E-5    3
  2.06293915E-8 -3.2970111E-12   3.28160434E4   3.40518079E1                   4
C8H142-6                H  14C   8          G     300.0    5000.0  1386.0      1
   2.20960852E1  3.27887472E-2 -1.11700037E-5  1.72970378E-9-1.00179059E-13    2
  -9.04951881E3  -8.92942652E1  3.43524821E-1   7.7235912E-2  -4.3486146E-5    3
  1.12949093E-8-9.77995416E-13  -8.37798357E2   2.98241439E1                   4
C8H132-6,SA             H  13C   8          G     300.0    5000.0  1387.0      1
   2.16167233E1  3.12260643E-2 -1.06640216E-5  1.65409816E-9-9.59112187E-14    2
   8.03384556E3   -8.7219443E1  2.20017932E-1  7.48621425E-2 -4.21239973E-5    3
  1.07414215E-8-8.66560315E-13   1.61027987E4   2.99517204E1                   4
C8H132-6,PA             H  13C   8          G     300.0    5000.0  1378.0      1
   2.29293875E1  2.97187394E-2 -1.00712335E-5  1.55505094E-9-8.99129602E-14    2
   8.77975921E3  -9.24517461E1  1.05119796E-1   7.7015035E-2 -4.48890925E-5    3
  1.19516688E-8-1.04377517E-12   1.72713386E4   3.22058738E1                   4
C8H132-6,SAO            H  13O   1C   8     G     300.0    5000.0  1381.0      1
   2.54267504E1  3.10421548E-2 -1.08045689E-5  1.69716523E-9-9.92701997E-14    2
  -3.28641768E3  -1.02872762E2   3.34168622E0  7.49917518E-2 -4.18382842E-5    3
  1.06108028E-8-8.96488454E-13   5.24458399E3   1.86128166E1                   4
C8H132-6,PAO            H  13O   1C   8     G     300.0    5000.0  2014.0      1
   1.99391776E1  3.79081645E-2 -1.37893231E-5  2.23770591E-9-1.34044177E-13    2
   1.42981257E3  -7.07923233E1   6.30807632E0  5.80374259E-2 -1.75637726E-5    3
  -2.7088776E-9 1.61702129E-12   7.07839485E3    6.2934456E0                   4
C7H111-5,1P             H  11C   7          G     300.0    5000.0  1388.0      1
   1.91915682E1  2.55013021E-2 -8.65881522E-6  1.33796943E-9-7.73784878E-14    2
   2.60946287E4  -7.21387547E1  8.16831855E-1  6.56745024E-2 -4.14490949E-5    3
  1.32234876E-8-1.69289568E-12   3.27646149E4   2.75442934E1                   4
C5H5CH3-1               H   8C   6          G     300.0    5000.0  1398.0      1
   1.50340047E1  2.04185116E-2 -6.97043123E-6  1.08100581E-9-6.26770876E-14    2
   4.36152703E3  -5.84840756E1  -4.85526203E0  7.01843167E-2 -5.64257356E-5    3
  2.45599738E-8-4.55996125E-12   1.09594237E4   4.72361312E1                   4
C5H5CH3-2               H   8C   6          G     300.0    5000.0  1397.0      1
   1.49358231E1  2.07204882E-2 -7.12075715E-6  1.10910625E-9-6.44955257E-14    2
   4.21973626E3  -5.80592282E1   -5.1067818E0  7.16988475E-2 -5.92912396E-5    3
  2.68400844E-8-5.18704752E-12   1.08372235E4   4.82757623E1                   4
C5H5CH2-1               H   7C   6          G     300.0    5000.0  1397.0      1
     1.600095E1  1.74775366E-2 -6.04888686E-6 9.46697639E-10-5.52383113E-14    2
   1.89331639E4  -6.37501499E1  -5.51494836E0  7.62865173E-2 -7.08169924E-5    3
  3.48372736E-8-7.04893103E-12   2.56380901E4   4.89742458E1                   4
C5H5CH2-2               H   7C   6          G     300.0    5000.0  1398.0      1
   1.61072691E1  1.73692888E-2  -6.0074232E-6 9.39783915E-10-5.48175033E-14    2
   2.18936092E4  -6.42898814E1  -5.23109521E0  7.55274387E-2  -6.9756157E-5    3
  3.41064092E-8-6.86051432E-12   2.85484814E4   4.75422184E1                   4
CYC6H7                  H   7C   6          G     300.0    5000.0  1397.0      1
    1.4580753E1  1.90472668E-2 -6.57818915E-6  1.02815839E-9-5.99380191E-14    2
   1.74041915E4  -5.69878049E1  -6.31362107E0  7.16680944E-2 -5.92387132E-5    3
  2.61855709E-8-4.89962261E-12   2.42993483E4   5.39513361E1                   4
C6H7-2                  H   7C   6          G     100.0    5000.0  956.84      1
   1.31801461E1  2.02036659E-2 -6.69495806E-6  1.18324786E-9-8.42554547E-14    2
    3.4630951E4  -4.13920845E1   1.67675678E0  3.91983322E-2  9.13815308E-6    3
 -4.16267941E-8 1.94040212E-11   3.81641868E4    2.0557265E1                   4
CVOCVCCOOH              H   6O   3C   4     G     100.0    5000.0   757.9      1
    5.9193646E0  3.82041214E-2 -1.98507907E-5  4.02439825E-9-2.91622556E-13    2
   -2.4518542E4   3.66984751E0   1.50726888E0  6.14898804E-2 -6.59365917E-5    3
   4.4562309E-8-1.36633296E-11  -2.38497525E4   2.37326356E1                   4
OVCCVCCOJ               H   5O   2C   4     G     100.0    5000.0  765.75      1
  7.66668974E-1   3.8459816E-2 -2.00832121E-5  4.01738329E-9-2.86185606E-13    2
  -4.65731865E3   3.08000582E1   2.20106637E0  4.64023708E-2 -6.58774741E-5    3
  7.02098452E-8-3.04906618E-11  -5.32953695E3   2.13078683E1                   4
OVCCVCCJVO              H   3O   2C   4     G     300.0    5000.0  1394.0      1
   1.50223935E1  7.87097174E-3 -2.77323288E-6 4.39238238E-10-2.58421938E-14    2
  -1.53370088E4   -5.1342034E1   1.48861249E0  4.69160041E-2 -4.70057301E-5    3
   2.3305269E-8-4.49655195E-12  -1.13474729E4    1.8763437E1                   4
C5H4CH3                 H   7C   6          G     300.0    5000.0  1400.0      1
   1.50272937E1  1.80083785E-2 -6.16578517E-6 9.57991706E-10-5.56127818E-14    2
   1.93917038E4  -5.65861279E1  -4.31656809E0  6.99979235E-2 -6.23527495E-5    3
  2.98472987E-8-5.93527478E-12   2.54948558E4   4.50458112E1                   4
C5H5CH2                 H   7C   6          G     300.0    5000.0  1402.0      1
   1.51289858E1   1.7806553E-2 -6.07089735E-6 9.40569603E-10-5.44933404E-14    2
   3.14331794E4  -5.67055395E1  -4.91289852E0   7.3236214E-2 -6.75470764E-5    3
  3.31296896E-8-6.66457544E-12   3.75966523E4   4.80335683E1                   4
OVCCVCCVO               H   4O   2C   4     G     298.0    5000.0 1368.49      1
   9.92345848E0  1.82154102E-2 -7.87166481E-6  1.53077642E-9-1.10407285E-13    2
  -2.67497425E4  -2.22242242E1    3.5134375E0  3.32704409E-2 -1.99351737E-5    3
  5.15157693E-9-3.61352551E-13  -2.47031369E4   1.18857358E1                   4
C5H11O2H-1              H  12O   2C   5     G     300.0    5000.0  1393.0      1
   2.08826791E1   2.6158738E-2 -8.96860003E-6  1.39463023E-9 -8.1003326E-14    2
  -3.71864314E4  -8.01917306E1    7.569667E-1  7.13994143E-2 -4.75006334E-5    3
  1.62337006E-8 -2.2683439E-12  -3.00009521E4   2.85558826E1                   4
C5H11O2H-2              H  12O   2C   5     G     300.0    5000.0  1400.0      1
   2.11347974E1  2.56494323E-2  -8.7265024E-6  1.34983451E-9-7.81086942E-14    2
    -3.904163E4  -8.21964012E1   1.06841342E0  7.36472213E-2 -5.31234084E-5    3
  2.02380955E-8-3.18671855E-12  -3.21746715E4   2.51901593E1                   4
C5H11O2H-3              H  12O   2C   5     G     300.0    5000.0  1400.0      1
   2.11347974E1  2.56494323E-2  -8.7265024E-6  1.34983451E-9-7.81086942E-14    2
    -3.904163E4  -8.35753644E1   1.06841342E0  7.36472213E-2 -5.31234084E-5    3
  2.02380955E-8-3.18671855E-12  -3.21746715E4   2.38111961E1                   4
C5H11O2-1               H  11O   2C   5     G     300.0    5000.0  1392.0      1
   1.99508904E1  2.48182054E-2 -8.50415197E-6  1.32191009E-9-7.67596518E-14    2
  -1.99782879E4  -7.43587406E1   1.47849612E0  6.56222617E-2 -4.24002295E-5    3
  1.39455731E-8-1.86035665E-12  -1.33065245E4   2.57184992E1                   4
C5H11O2-2               H  11O   2C   5     G     300.0    5000.0  1401.0      1
   2.01379084E1  2.43048677E-2 -8.24744582E-6  1.27344965E-9-7.35953601E-14    2
  -2.17777897E4  -7.59194124E1   1.95945265E0   6.7301265E-2 -4.74261817E-5    3
  1.76453313E-8-2.71599328E-12  -1.55102022E4   2.15326067E1                   4
C5H11O2-3               H  11O   2C   5     G     300.0    5000.0  1401.0      1
   2.01379084E1  2.43048677E-2 -8.24744582E-6  1.27344965E-9-7.35953601E-14    2
  -2.17777897E4  -7.72983757E1   1.95945265E0   6.7301265E-2 -4.74261817E-5    3
  1.76453313E-8-2.71599328E-12  -1.55102022E4   2.01536434E1                   4
C5H11O-1                H  11O   1C   5     G     300.0    5000.0  1396.0      1
   1.87118024E1  2.36054696E-2 -8.05610528E-6  1.24900841E-9-7.23989034E-14    2
  -1.84133036E4  -7.11769229E1   1.61443159E0  5.84449099E-2 -3.26027513E-5    3
  7.76525028E-9-4.48739932E-13  -1.20210227E4   2.23620687E1                   4
C5H11O-2                H  11O   1C   5     G     300.0    5000.0  1407.0      1
   1.85178187E1  2.33560329E-2 -7.87896503E-6  1.21190761E-9-6.98572825E-14    2
  -2.01488741E4  -7.05224357E1   1.80797841E0  5.95687062E-2 -3.62936785E-5    3
   1.0578566E-8-1.11086649E-12  -1.41294991E4    2.0108545E1                   4
C5H11O-3                H  11O   1C   5     G     300.0    5000.0  1407.0      1
   1.85178187E1  2.33560329E-2 -7.87896503E-6  1.21190761E-9-6.98572825E-14    2
  -2.01488741E4   -7.1901399E1   1.80797841E0  5.95687062E-2 -3.62936785E-5    3
   1.0578566E-8-1.11086649E-12  -1.41294991E4   1.87295817E1                   4
C5H10OOH1-2             H  11O   2C   5     G     300.0    5000.0  1396.0      1
   2.00795991E1  2.43589475E-2 -8.36202795E-6  1.30140406E-9 -7.5632979E-14    2
  -1.33166011E4  -7.30604965E1   2.65531081E0  6.13777489E-2  -3.7252689E-5    3
  1.10683497E-8-1.26575773E-12  -6.87569412E3   2.18610512E1                   4
C5H10OOH1-3             H  11O   2C   5     G     300.0    5000.0  1396.0      1
   1.94584083E1  2.46031733E-2 -8.38534822E-6  1.29883762E-9-7.52367289E-14    2
  -1.33548974E4  -6.90616123E1   2.21641946E0  5.96426514E-2 -3.30151174E-5    3
  7.82801873E-9-4.53626906E-13  -6.89038067E3   2.53165655E1                   4
C5H10OOH1-4             H  11O   2C   5     G     300.0    5000.0  1396.0      1
   1.94584083E1  2.46031733E-2 -8.38534822E-6  1.29883762E-9-7.52367289E-14    2
  -1.33548974E4  -6.90616123E1   2.21641946E0  5.96426514E-2 -3.30151174E-5    3
  7.82801873E-9-4.53626906E-13  -6.89038067E3   2.53165655E1                   4
C5H10OOH1-5             H  11O   2C   5     G     300.0    5000.0  1393.0      1
   2.02627427E1  2.43041392E-2 -8.36491479E-6  1.30408546E-9-7.58781596E-14    2
  -1.20792388E4  -7.41332935E1  9.60306204E-1  6.85338215E-2 -4.72580697E-5    3
  1.69913164E-8-2.53055987E-12   -5.2522721E3   2.99005842E1                   4
C5H10OOH2-1             H  11O   2C   5     G     300.0    5000.0  1401.0      1
   2.11683533E1  2.30995637E-2 -7.85421525E-6  1.21454488E-9-7.02697376E-14    2
  -1.41652579E4  -7.96524097E1   1.97482622E0  6.85026751E-2 -4.88793184E-5    3
  1.80505063E-8-2.71515676E-12  -7.58936343E3   2.31709703E1                   4
C5H10OOH2-3             H  11O   2C   5     G     300.0    5000.0  1410.0      1
    2.0359951E1   2.3644402E-2 -8.00996599E-6  1.23543694E-9-7.13457143E-14    2
  -1.51264004E4  -7.50912668E1   3.03844851E0  6.35523371E-2 -4.29455468E-5    3
  1.50665567E-8-2.16139351E-12  -9.06691319E3   1.81118164E1                   4
C5H10OOH2-4             H  11O   2C   5     G     300.0    5000.0  1410.0      1
    1.9884363E1  2.37470675E-2 -7.98273943E-6  1.22497373E-9-7.04946509E-14    2
   -1.5241305E4  -7.19593692E1   2.69411113E0  6.13272504E-2 -3.77802938E-5    3
  1.11809673E-8-1.20043769E-12  -9.09500363E3   2.11388648E1                   4
C5H10OOH2-5             H  11O   2C   5     G     300.0    5000.0  1401.0      1
   2.05595155E1   2.3592356E-2 -8.01736916E-6  1.23918525E-9 -7.1667407E-14    2
  -1.39059417E4  -7.62751847E1   1.46239008E0  7.00773603E-2  -5.1893511E-5    3
  2.03023923E-8-3.27212476E-12  -7.45896384E3   2.56255897E1                   4
C5H10OOH3-1             H  11O   2C   5     G     300.0    5000.0  1401.0      1
   2.05595155E1   2.3592356E-2 -8.01736916E-6  1.23918525E-9 -7.1667407E-14    2
  -1.39059417E4  -7.69646663E1   1.46239008E0  7.00773603E-2  -5.1893511E-5    3
  2.03023923E-8-3.27212476E-12  -7.45896384E3    2.4936108E1                   4
C5H10OOH3-2             H  11O   2C   5     G     300.0    5000.0  1410.0      1
    2.0359951E1   2.3644402E-2 -8.00996599E-6  1.23543694E-9-7.13457143E-14    2
  -1.51264004E4  -7.57807484E1   3.03844851E0  6.35523371E-2 -4.29455468E-5    3
  1.50665567E-8-2.16139351E-12  -9.06691319E3   1.74223348E1                   4
C5H10O1-2               H  10O   1C   5     G     300.0    5000.0  1424.0      1
    1.7645314E1  2.17647043E-2 -7.28831391E-6  1.11571673E-9-6.41056178E-14    2
  -2.49627812E4  -6.94780751E1  -5.22384549E0  7.95280569E-2 -6.27918049E-5    3
  2.51187341E-8-3.99106436E-12  -1.76152192E4    5.1532812E1                   4
C5H10O1-3               H  10O   1C   5     G     300.0    5000.0  1445.0      1
   1.61536944E1   2.2269922E-2 -7.20967982E-6  1.07781327E-9-6.08828236E-14    2
  -2.51216994E4  -6.18744318E1  -7.38770073E0  8.62948016E-2 -7.34565945E-5    3
  3.18221366E-8-5.43057938E-12  -1.80648633E4   6.09884425E1                   4
C5H10O1-4               H  10O   1C   5     G     300.0    5000.0  1470.0      1
   1.56838302E1  2.28597182E-2 -7.36869093E-6  1.09855828E-9-6.19425653E-14    2
   -3.5236512E4  -6.06986511E1  -7.99511075E0  8.48027993E-2 -6.84820969E-5    3
  2.79646707E-8-4.48601572E-12  -2.79347448E4   6.36835324E1                   4
C5H10O1-5               H  10O   1C   5     G     300.0    5000.0  1447.0      1
   1.58722584E1   2.4148494E-2 -8.02830905E-6  1.22306406E-9-7.00384536E-14    2
  -3.58667196E4  -6.73548909E1  -8.45066821E0  8.36041573E-2 -6.24375031E-5    3
  2.32498119E-8-3.38258239E-12  -2.79060038E4   6.19634163E1                   4
C5H10O2-3               H  10O   1C   5     G     300.0    5000.0  1415.0      1
   1.76695497E1  2.16741351E-2 -7.23760886E-6  1.10546424E-9-6.34044008E-14    2
   -2.6799974E4  -7.01762004E1  -6.83688134E0  9.00167224E-2 -8.09486382E-5    3
  3.71523167E-8-6.73312332E-12  -1.94907358E4   5.73459463E1                   4
C5H10O2-4               H  10O   1C   5     G     300.0    5000.0  1396.0      1
   1.58873476E1  2.48573824E-2 -1.03962573E-5  1.95192708E-9-1.29464891E-13    2
  -2.72224431E4  -6.26943208E1   -6.9138115E0  8.65695113E-2 -7.51445092E-5    3
  3.29307332E-8-5.77631101E-12  -2.02336617E4   5.66267224E1                   4
C5H10OOH1-2O2           H  11O   4C   5     G     300.0    5000.0  1394.0      1
   2.71105703E1  2.34082367E-2 -8.11719657E-6  1.27230537E-9-7.43221831E-14    2
   -3.4140629E4  -1.08093476E2   2.92123878E0  7.67601721E-2  -5.1011184E-5    3
  1.59643052E-8-1.82979631E-12  -2.55486792E4   2.27306226E1                   4
C5H10OOH1-3O2           H  11O   4C   5     G     300.0    5000.0  1394.0      1
   2.71105703E1  2.34082367E-2 -8.11719657E-6  1.27230537E-9-7.43221831E-14    2
   -3.4140629E4  -1.08093476E2   2.92123878E0  7.67601721E-2  -5.1011184E-5    3
  1.59643052E-8-1.82979631E-12  -2.55486792E4   2.27306226E1                   4
C5H10OOH1-4O2           H  11O   4C   5     G     300.0    5000.0  1394.0      1
   2.71105703E1  2.34082367E-2 -8.11719657E-6  1.27230537E-9-7.43221831E-14    2
   -3.4140629E4  -1.08093476E2   2.92123878E0  7.67601721E-2  -5.1011184E-5    3
  1.59643052E-8-1.82979631E-12  -2.55486792E4   2.27306226E1                   4
C5H10OOH1-5O2           H  11O   4C   5     G     300.0    5000.0  1390.0      1
    2.5821221E1  2.46140917E-2 -8.55565938E-6  1.34293065E-9-7.85178268E-14    2
  -3.17158002E4  -9.97698267E1   2.61115242E0  7.58124541E-2 -5.03939636E-5    3
  1.63241251E-8-2.04839461E-12  -2.33970141E4   2.58821117E1                   4
C5H10OOH2-1O2           H  11O   4C   5     G     300.0    5000.0  1394.0      1
   2.71105703E1  2.34082367E-2 -8.11719657E-6  1.27230537E-9-7.43221831E-14    2
   -3.4140629E4  -1.08093476E2   2.92123878E0  7.67601721E-2  -5.1011184E-5    3
  1.59643052E-8-1.82979631E-12  -2.55486792E4   2.27306226E1                   4
C5H10OOH2-3O2           H  11O   4C   5     G     300.0    5000.0  1405.0      1
   2.51554088E1  2.42476887E-2 -8.22109032E-6  1.26886123E-9-7.33157779E-14    2
  -3.49522107E4  -9.69775586E1   2.94958658E0  7.94696642E-2 -6.12300085E-5    3
  2.45360891E-8-3.99243941E-12  -2.76263457E4    2.1006618E1                   4
C5H10OOH2-4O2           H  11O   4C   5     G     300.0    5000.0  1405.0      1
   2.51554088E1  2.42476887E-2 -8.22109032E-6  1.26886123E-9-7.33157779E-14    2
  -3.49522107E4  -9.69775586E1   2.94958658E0  7.94696642E-2 -6.12300085E-5    3
  2.45360891E-8-3.99243941E-12  -2.76263457E4    2.1006618E1                   4
C5H10OOH2-5O2           H  11O   4C   5     G     300.0    5000.0  1394.0      1
   2.71105703E1  2.34082367E-2 -8.11719657E-6  1.27230537E-9-7.43221831E-14    2
   -3.4140629E4  -1.08093476E2   2.92123878E0  7.67601721E-2  -5.1011184E-5    3
  1.59643052E-8-1.82979631E-12  -2.55486792E4   2.27306226E1                   4
C5H10OOH3-1O2           H  11O   4C   5     G     300.0    5000.0  1394.0      1
   2.71105703E1  2.34082367E-2 -8.11719657E-6  1.27230537E-9-7.43221831E-14    2
   -3.4140629E4  -1.08093476E2   2.92123878E0  7.67601721E-2  -5.1011184E-5    3
  1.59643052E-8-1.82979631E-12  -2.55486792E4   2.27306226E1                   4
C5H10OOH3-2O2           H  11O   4C   5     G     300.0    5000.0  1405.0      1
   2.51554088E1  2.42476887E-2 -8.22109032E-6  1.26886123E-9-7.33157779E-14    2
  -3.49522107E4  -9.69775586E1   2.94958658E0  7.94696642E-2 -6.12300085E-5    3
  2.45360891E-8-3.99243941E-12  -2.76263457E4    2.1006618E1                   4
C5H91-2,3OOH            H  11O   4C   5     G     300.0    5000.0  1405.0      1
   2.55056147E1   2.3699032E-2 -8.07032909E-6   1.2493492E-9-7.23427367E-14    2
  -2.71353489E4  -9.69348818E1    2.9122616E0  7.95651114E-2 -6.13230261E-5    3
  2.44460527E-8 -3.9503402E-12  -1.96516956E4   2.32188202E1                   4
C5H91-2,4OOH            H  11O   4C   5     G     300.0    5000.0  1405.0      1
   2.55056147E1   2.3699032E-2 -8.07032909E-6   1.2493492E-9-7.23427367E-14    2
  -2.71353489E4  -9.69348818E1    2.9122616E0  7.95651114E-2 -6.13230261E-5    3
  2.44460527E-8 -3.9503402E-12  -1.96516956E4   2.32188202E1                   4
C5H91-2,5OOH            H  11O   4C   5     G     300.0    5000.0  1397.0      1
   2.50741397E1  2.44380043E-2 -8.40704928E-6  1.31038422E-9-7.62381905E-14    2
  -2.51871158E4  -9.38667514E1   2.56086129E0  7.80408775E-2  -5.7486333E-5    3
  2.18761227E-8 -3.3992424E-12  -1.74851061E4   2.66588551E1                   4
C5H91-3,4OOH            H  11O   4C   5     G     300.0    5000.0  1405.0      1
   2.54680852E1   2.3630742E-2 -8.02474436E-6  1.23994908E-9-7.17032304E-14    2
  -2.70635665E4   -9.6760558E1   2.48775154E0  8.15271831E-2 -6.44013124E-5    3
  2.63443736E-8-4.35804025E-12  -1.95635349E4   2.50626503E1                   4
C5H91-3,5OOH            H  11O   4C   5     G     300.0    5000.0  1397.0      1
   2.75716451E1  2.26282394E-2 -7.85651555E-6  1.23251566E-9 -7.2042692E-14    2
  -2.62702922E4   -1.0864834E2   2.50132978E0   7.9314115E-2 -5.51608762E-5    3
  1.83963651E-8-2.32880956E-12  -1.75129588E4   2.64329747E1                   4
C5H91-4,5OOH            H  11O   4C   5     G     300.0    5000.0  1397.0      1
   2.75716451E1  2.26282394E-2 -7.85651555E-6  1.23251566E-9 -7.2042692E-14    2
  -2.62702922E4   -1.0864834E2   2.50132978E0   7.9314115E-2 -5.51608762E-5    3
  1.83963651E-8-2.32880956E-12  -1.75129588E4   2.64329747E1                   4
C5H92-1,3OOH            H  11O   4C   5     G     300.0    5000.0  1413.0      1
   2.46778451E1  2.47896676E-2 -8.53168232E-6  1.33018418E-9-7.74050315E-14    2
  -2.64008851E4  -9.18794025E1   3.42922915E0  7.33174178E-2 -5.05533009E-5    3
  1.77709491E-8-2.53421378E-12  -1.89212844E4   2.26144479E1                   4
C5H92-1,4OOH            H  11O   4C   5     G     300.0    5000.0  1413.0      1
   2.46778451E1  2.47896676E-2 -8.53168232E-6  1.33018418E-9-7.74050315E-14    2
  -2.64008851E4  -9.18794025E1   3.42922915E0  7.33174178E-2 -5.05533009E-5    3
  1.77709491E-8-2.53421378E-12  -1.89212844E4   2.26144479E1                   4
C5H92-1,5OOH            H  11O   4C   5     G     300.0    5000.0  1399.0      1
   2.63836136E1  2.38373273E-2 -8.31679219E-6  1.30877666E-9-7.66591074E-14    2
  -2.52930801E4  -1.01118754E2   3.43107332E0  7.25133538E-2  -4.5339524E-5    3
  1.29499313E-8-1.26534785E-12  -1.69000809E4   2.37843821E1                   4
C5H92-3,4OOH            H  11O   4C   5     G     300.0    5000.0  1418.0      1
   2.51070211E1  2.40686276E-2  -8.2046704E-6  1.27103065E-9-7.36339262E-14    2
  -2.83591157E4  -9.49637963E1   3.76788328E0  7.47668469E-2 -5.41780015E-5    3
  2.01841133E-8-3.04867679E-12  -2.10823293E4   1.92561961E1                   4
C5H92-3,5OOH            H  11O   4C   5     G     300.0    5000.0  1413.0      1
   2.46778451E1  2.47896676E-2 -8.53168232E-6  1.33018418E-9-7.74050315E-14    2
  -2.64008851E4  -9.18794025E1   3.42922915E0  7.33174178E-2 -5.05533009E-5    3
  1.77709491E-8-2.53421378E-12  -1.89212844E4   2.26144479E1                   4
C5H92-4,5OOH            H  11O   4C   5     G     300.0    5000.0  1413.0      1
   2.47514622E1  2.41459993E-2 -8.18238994E-6  1.26250806E-9-7.29352454E-14    2
  -2.63782993E4  -9.11444444E1   4.06621416E0  7.20273834E-2 -4.95956461E-5    3
  1.70908613E-8-2.31584179E-12  -1.92523266E4    1.9931693E1                   4
C5H93-1,2OOH            H  11O   4C   5     G     300.0    5000.0  1413.0      1
   2.46778451E1  2.47896676E-2 -8.53168232E-6  1.33018418E-9-7.74050315E-14    2
  -2.64008851E4  -9.18794025E1   3.42922915E0  7.33174178E-2 -5.05533009E-5    3
  1.77709491E-8-2.53421378E-12  -1.89212844E4   2.26144479E1                   4
C5H93-1,4OOH            H  11O   4C   5     G     300.0    5000.0  1413.0      1
   2.46778451E1  2.47896676E-2 -8.53168232E-6  1.33018418E-9-7.74050315E-14    2
  -2.64008851E4  -9.18794025E1   3.42922915E0  7.33174178E-2 -5.05533009E-5    3
  1.77709491E-8-2.53421378E-12  -1.89212844E4   2.26144479E1                   4
C5H93-1,5OOH            H  11O   4C   5     G     300.0    5000.0  1399.0      1
   2.44184921E1  2.49501505E-2 -8.57440942E-6  1.33558596E-9-7.76697869E-14    2
  -2.45529807E4  -8.95288488E1   3.67511835E0  6.98557277E-2 -4.39193701E-5    3
  1.31290152E-8-1.43358803E-12  -1.70587842E4   2.30262907E1                   4
C5H93-2,4OOH            H  11O   4C   5     G     300.0    5000.0  1418.0      1
   2.51070211E1  2.40686276E-2  -8.2046704E-6  1.27103065E-9-7.36339262E-14    2
  -2.83591157E4  -9.56532779E1   3.76788328E0  7.47668469E-2 -5.41780015E-5    3
  2.01841133E-8-3.04867679E-12  -2.10823293E4   1.85667144E1                   4
C5H91-3OOH              H  10O   2C   5     G     300.0    5000.0  1401.0      1
   1.90158291E1  2.28229383E-2 -7.76211016E-6  1.20045171E-9-6.94586795E-14    2
  -2.18897784E4  -6.86510389E1   1.26334989E0  6.38810275E-2 -4.38456738E-5    3
  1.55406771E-8-2.24434767E-12  -1.57017395E4    2.6804764E1                   4
C5H91-4OOH              H  10O   2C   5     G     300.0    5000.0  1406.0      1
    1.9665356E1  2.19525153E-2  -7.3913601E-6  1.13523615E-9-6.53640738E-14    2
  -2.30658143E4  -7.30870299E1   1.49347856E0  6.78458542E-2 -5.24208427E-5    3
  2.14237845E-8-3.57854224E-12  -1.71198591E4   2.32492084E1                   4
C5H91-5OOH              H  10O   2C   5     G     300.0    5000.0  1396.0      1
   1.93234513E1  2.27882215E-2 -7.79959871E-6   1.2114038E-9-7.03011805E-14    2
  -2.12453523E4  -7.07434764E1   1.09639023E0  6.57064333E-2 -4.68410338E-5    3
  1.75671913E-8-2.72935443E-12  -1.49253029E4   2.70662757E1                   4
C5H92-1OOH              H  10O   2C   5     G     300.0    5000.0  1397.0      1
     1.902329E1  2.27743188E-2 -7.73794056E-6  1.19606138E-9-6.91828061E-14    2
  -2.13049245E4  -6.88848701E1 -1.27864261E-1   6.8685009E-2 -5.01610823E-5    3
  1.91667346E-8-3.00662516E-12  -1.47821299E4   3.35341064E1                   4
C5H92-4OOH              H  10O   2C   5     G     300.0    5000.0  1398.0      1
   1.82812213E1  2.34568927E-2 -7.98268674E-6  1.23505388E-9-7.14796007E-14    2
  -2.27966149E4  -6.49201658E1   1.56200289E0  6.03942047E-2 -3.84233649E-5    3
  1.23329413E-8-1.57636646E-12  -1.67848832E4   2.56117103E1                   4
C5H92-5OOH              H  10O   2C   5     G     300.0    5000.0  1394.0      1
   1.86072056E1  2.33641526E-2 -7.99114527E-6  1.24056478E-9-7.19693687E-14    2
  -2.21518944E4  -6.70928421E1   1.37312026E0  6.23076484E-2 -4.15352065E-5    3
  1.44020884E-8-2.06388974E-12  -1.60048772E4   2.59817201E1                   4
C5H9O1-2OOH-3           H  10O   3C   5     G     300.0    5000.0  1422.0      1
   2.40742385E1  2.10049879E-2 -7.12965508E-6  1.10196053E-9-6.37577378E-14    2
  -3.86905727E4  -9.86614868E1  -1.63458528E0  8.37428576E-2 -6.46448858E-5    3
  2.45435115E-8-3.63637746E-12  -3.02443795E4   3.81009801E1                   4
C5H9O1-2OOH-4           H  10O   3C   5     G     300.0    5000.0  1422.0      1
   2.40742385E1  2.10049879E-2 -7.12965508E-6  1.10196053E-9-6.37577378E-14    2
  -3.86905727E4  -9.86614868E1  -1.63458528E0  8.37428576E-2 -6.46448858E-5    3
  2.45435115E-8-3.63637746E-12  -3.02443795E4   3.81009801E1                   4
C5H9O1-2OOH-5           H  10O   3C   5     G     300.0    5000.0  1425.0      1
   2.31521586E1  2.15716913E-2 -7.27787584E-6  1.12021946E-9-6.46248595E-14    2
  -3.63754336E4  -9.23672941E1  -2.91502569E0  8.63720024E-2 -6.80858869E-5    3
  2.66150873E-8-4.08265327E-12  -2.79298051E4   4.58804153E1                   4
C5H9O1-3OOH-2           H  10O   3C   5     G     300.0    5000.0  1421.0      1
   2.29238871E1  2.22244781E-2 -7.50929996E-6  1.15689292E-9 -6.6779431E-14    2
  -3.93149495E4   -9.3842666E1  -4.67708778E0  9.25191737E-2 -7.56245586E-5    3
  3.08655754E-8  -4.969747E-12  -3.05178886E4   5.19807893E1                   4
C5H9O1-3OOH-4           H  10O   3C   5     G     300.0    5000.0  1421.0      1
   2.29238871E1  2.22244781E-2 -7.50929996E-6  1.15689292E-9 -6.6779431E-14    2
  -3.93149495E4   -9.3842666E1  -4.67708778E0  9.25191737E-2 -7.56245586E-5    3
  3.08655754E-8  -4.969747E-12  -3.05178886E4   5.19807893E1                   4
C5H9O1-3OOH-5           H  10O   3C   5     G     300.0    5000.0  1421.0      1
   2.21702811E1  2.28760461E-2 -7.73630997E-6  1.19254044E-9 -6.8863041E-14    2
   -3.7150293E4  -8.87113724E1  -5.55071358E0  9.29081113E-2 -7.49705054E-5    3
  3.02210571E-8-4.80852681E-12  -2.82561346E4   5.79510604E1                   4
C5H9O1-4OOH-2           H  10O   3C   5     G     300.0    5000.0  1417.0      1
    2.1726041E1  2.34146274E-2 -7.86187868E-6  1.20571561E-9-6.93653621E-14    2
  -4.90509096E4  -8.83590566E1  -9.18084516E0  1.08786371E-1 -9.86756121E-5    3
  4.49207522E-8-8.03087742E-12  -3.98013189E4   7.26760969E1                   4
C5H9O1-4OOH-3           H  10O   3C   5     G     300.0    5000.0  1417.0      1
    2.1726041E1  2.34146274E-2 -7.86187868E-6  1.20571561E-9-6.93653621E-14    2
  -4.90509096E4  -8.83590566E1  -9.18084516E0  1.08786371E-1 -9.86756121E-5    3
  4.49207522E-8-8.03087742E-12  -3.98013189E4   7.26760969E1                   4
C5H9O1-4OOH-5           H  10O   3C   5     G     300.0    5000.0  1411.0      1
   2.13868464E1  2.42467386E-2 -8.26745278E-6  1.28123479E-9-7.42527951E-14    2
  -4.72411464E4  -8.60552096E1  -9.29661331E0  1.04958911E-1 -9.00892767E-5    3
  3.89843596E-8-6.68819849E-12  -3.76382956E4   7.52773731E1                   4
C5H9O1-5OOH-2           H  10O   3C   5     G     300.0    5000.0  1407.0      1
   2.24618796E1  2.42252273E-2 -8.36381388E-6  1.30712783E-9-7.62010208E-14    2
  -5.00102121E4  -9.76835754E1  -9.63082131E0  1.06539535E-1 -8.95953916E-5    3
  3.77712411E-8  -6.322489E-12  -3.97499469E4   7.18166046E1                   4
C5H9O1-5OOH-3           H  10O   3C   5     G     300.0    5000.0  1407.0      1
   2.24618796E1  2.42252273E-2 -8.36381388E-6  1.30712783E-9-7.62010208E-14    2
  -5.00102121E4  -9.83780898E1  -9.63082131E0  1.06539535E-1 -8.95953916E-5    3
  3.77712411E-8  -6.322489E-12  -3.97499469E4   7.11220903E1                   4
C5H9O2-3OOH-1           H  10O   3C   5     G     300.0    5000.0  1436.0      1
    2.3730969E1  2.06751517E-2 -6.88444402E-6  1.05044759E-9-6.02362275E-14    2
  -3.84362991E4  -9.61945548E1  -2.95211763E0  8.90845071E-2 -7.32339295E-5    3
  2.98425405E-8-4.76173344E-12  -3.00280666E4   4.45334764E1                   4
C5H9O2-3OOH-4           H  10O   3C   5     G     300.0    5000.0  1430.0      1
   2.36691815E1  1.92560232E-2 -6.07856844E-6 8.92371727E-10-4.97448691E-14    2
  -3.96296162E4  -9.51544015E1  -4.57026018E0  1.05196229E-1 -1.05063534E-4    3
  5.15547206E-8-9.70822253E-12  -3.20442434E4   4.90445735E1                   4
C5H9O2-3OOH-5           H  10O   3C   5     G     300.0    5000.0  1436.0      1
    2.3730969E1  2.06751517E-2 -6.88444402E-6  1.05044759E-9-6.02362275E-14    2
  -3.84362991E4  -9.61945548E1  -2.95211763E0  8.90845071E-2 -7.32339295E-5    3
  2.98425405E-8-4.76173344E-12  -3.00280666E4   4.45334764E1                   4
C5H9O2-4OOH-1           H  10O   3C   5     G     300.0    5000.0  1429.0      1
   2.26534501E1  2.20609304E-2 -7.36975144E-6  1.12674313E-9-6.46941132E-14    2
  -3.91616134E4  -9.19653554E1  -5.54951868E0  9.55182117E-2 -8.01619637E-5    3
  3.35588175E-8-5.52327105E-12  -3.03610773E4    5.6417536E1                   4
C5H9O2-4OOH-3           H  10O   3C   5     G     300.0    5000.0  1427.0      1
   2.36121225E1  2.13802117E-2  -7.1643306E-6  1.09773009E-9-6.31280098E-14    2
  -4.14634634E4  -9.91050535E1  -4.69459258E0   9.4945703E-2 -7.98763001E-5    3
  3.34048886E-8-5.48568419E-12  -3.26159152E4   4.98789194E1                   4
C5H9O1-2O-5             H   9O   2C   5     G     300.0    5000.0  1421.0      1
   2.01220485E1  2.03728898E-2 -6.96642194E-6  1.08201705E-9-6.28152071E-14    2
  -1.74886279E4  -7.89086914E1 -6.46243908E-1  6.53341554E-2 -4.13295267E-5    3
  1.15534981E-8-9.90013428E-13  -1.01037208E4   3.35841975E1                   4
CH2CH2OCH2CH2CHO        H   9O   2C   5     G     300.0    5000.0  1447.0      1
   1.75698412E1  2.05459822E-2 -6.77593971E-6  1.02644892E-9-5.85405221E-14    2
  -2.62366696E4  -5.93672925E1 -6.18508829E-1  6.43128028E-2 -4.60370456E-5    3
  1.65228932E-8-2.31382679E-12  -2.02103439E4   3.75876155E1                   4
NC5KET12                H  10O   3C   5     G     300.0    5000.0  1386.0      1
    2.5695862E1  1.97581564E-2 -6.83008913E-6  1.06937987E-9 -6.2452208E-14    2
   -4.9102796E4  -1.03505108E2  -1.29174799E0  8.64138926E-2 -7.02456071E-5    3
  2.86657248E-8-4.68321816E-12  -4.01718501E4   4.00248297E1                   4
NC5KET13                H  10O   3C   5     G     300.0    5000.0  1405.0      1
   2.25901874E1  2.17812117E-2 -7.38063794E-6  1.13910638E-9-6.58295642E-14    2
  -4.92679139E4  -8.65971472E1   3.00527399E0  6.57859047E-2 -4.36348536E-5    3
  1.39803001E-8-1.68002311E-12  -4.24094861E4   1.90078452E1                   4
NC5KET14                H  10O   3C   5     G     300.0    5000.0  1405.0      1
   2.25901874E1  2.17812117E-2 -7.38063794E-6  1.13910638E-9-6.58295642E-14    2
  -4.92679139E4  -8.65971472E1   3.00527399E0  6.57859047E-2 -4.36348536E-5    3
  1.39803001E-8-1.68002311E-12  -4.24094861E4   1.90078452E1                   4
NC5KET15                H  10O   3C   5     G     300.0    5000.0  1389.0      1
   2.22256536E1  2.26347088E-2 -7.79347724E-6  1.21574025E-9-7.07808477E-14    2
  -4.74266046E4  -8.41025053E1   2.63079123E0  6.36042087E-2 -3.80050385E-5    3
  1.00772174E-8 -8.1525552E-13   -4.0220148E4   2.27068767E1                   4
NC5KET21                H  10O   3C   5     G     300.0    5000.0  1388.0      1
   2.45822715E1  2.02064434E-2 -6.87782149E-6  1.06593008E-9-6.18171916E-14    2
  -5.02288346E4  -9.64925259E1  -1.9752899E-1  7.92952922E-2 -6.01376298E-5    3
   2.2619273E-8 -3.3657258E-12   -4.1875169E4   3.59471835E1                   4
NC5KET23                H  10O   3C   5     G     300.0    5000.0  1390.0      1
   2.42608382E1  2.03281864E-2 -6.88576173E-6  1.06357099E-9-6.15324796E-14    2
  -5.21063936E4  -9.49416999E1 -4.59062579E-1   8.2336407E-2 -6.69200221E-5    3
  2.76548457E-8-4.58692734E-12  -4.40257491E4   3.61810105E1                   4
NC5KET24                H  10O   3C   5     G     300.0    5000.0  1417.0      1
   2.13557506E1   2.2005928E-2 -7.28286282E-6   1.1061054E-9-6.32057101E-14    2
  -5.23446138E4  -7.91468873E1   3.70377687E0  6.22140345E-2 -4.08903819E-5    3
  1.31907442E-8-1.60742182E-12  -4.62411438E4   1.58017148E1                   4
NC5KET25                H  10O   3C   5     G     300.0    5000.0  1395.0      1
   2.09051806E1  2.29956432E-2 -7.75343394E-6  1.19262969E-9-6.87612656E-14    2
  -5.04678003E4  -7.61623703E1   3.30376112E0  6.01763378E-2 -3.55337358E-5    3
   9.4996034E-9-7.96339342E-13  -4.40485734E4   1.96186974E1                   4
NC5KET31                H  10O   3C   5     G     300.0    5000.0  1431.0      1
   2.14962676E1   2.2065898E-2 -7.35490387E-6  1.12358588E-9-6.45028163E-14    2
  -5.08471346E4  -8.02429953E1   4.06393861E0  5.46274576E-2 -2.50666165E-5    3
  2.02312915E-9 1.00150274E-12     -4.41625E4   1.59654525E1                   4
NC5KET32                H  10O   3C   5     G     300.0    5000.0  1388.0      1
   2.43326367E1  2.02926765E-2 -6.88030752E-6  1.06352004E-9-6.15648338E-14    2
  -5.22889844E4  -9.61325613E1  3.80342038E-1  7.67072849E-2 -5.67635185E-5    3
  2.07068449E-8-2.96497951E-12  -4.41579478E4     3.210977E1                   4
NC5KET12O               H   9O   2C   5     G     300.0    5000.0  1377.0      1
   2.09367959E1  2.00874425E-2  -7.0482967E-6  1.11330293E-9-6.53771464E-14    2
  -3.04314417E4  -8.04081881E1   2.82328315E0  5.56013887E-2 -3.02956498E-5    3
  6.22735484E-9-8.25379616E-14  -2.35055878E4   1.92120018E1                   4
NC5KET13O               H   9O   2C   5     G     300.0    5000.0  1323.0      1
    2.1122512E1   1.9083024E-2 -6.52403075E-6   1.0136831E-9-5.88793478E-14    2
  -3.11151636E4  -8.21812017E1   3.92095399E0  4.94038774E-2 -1.99599619E-5    3
 -1.05666833E-9 1.70331197E-12  -2.43649054E4   1.33502699E1                   4
NC5KET14O               H   9O   2C   5     G     300.0    5000.0  1323.0      1
    2.1122512E1   1.9083024E-2 -6.52403075E-6   1.0136831E-9-5.88793478E-14    2
  -3.11151636E4  -8.21812017E1   3.92095399E0  4.94038774E-2 -1.99599619E-5    3
 -1.05666833E-9 1.70331197E-12  -2.43649054E4   1.33502699E1                   4
NC5KET15O               H   9O   2C   5     G     300.0    5000.0  1489.0      1
   1.92273388E1   2.1134859E-2  -7.3208866E-6  1.14667396E-9-6.69507752E-14    2
  -2.85866827E4  -7.08964819E1   3.41522476E0  4.72023685E-2  -1.6645322E-5    3
  -2.3954881E-9 1.83814508E-12  -2.21147912E4   1.77035103E1                   4
NC5KET21O               H   9O   2C   5     G     300.0    5000.0  1669.0      1
   1.55374345E1  2.65967153E-2 -9.82520086E-6  1.61087197E-9-9.71864472E-14    2
  -2.96220202E4  -4.97983106E1   7.57725086E0  3.09672386E-2  2.94905694E-6    3
 -1.10969895E-8 3.01674992E-12  -2.56340563E4  -2.16720088E0                   4
NC5KET23O               H   9O   2C   5     G     300.0    5000.0  1383.0      1
   1.95245872E1  2.08858647E-2  -7.2325714E-6  1.13238277E-9-6.60902126E-14    2
  -3.34926354E4  -7.21145428E1   3.56460361E0  5.18213432E-2  -2.7033079E-5    3
  5.19426451E-9 1.69499746E-14  -2.73448675E4   1.58030522E1                   4
NC5KET24O               H   9O   2C   5     G     300.0    5000.0  1382.0      1
   1.87900628E1   2.1001024E-2 -7.16188369E-6  1.11001257E-9-6.43339326E-14    2
  -3.32898658E4  -6.78862933E1   4.40946289E0  4.75586902E-2 -2.19238261E-5    3
   2.4325049E-9 5.88504938E-13  -2.76535939E4    1.1739414E1                   4
NC5KET25O               H   9O   2C   5     G     300.0    5000.0  1433.0      1
   1.81303967E1  2.13611121E-2 -7.24506108E-6  1.11897303E-9-6.47006005E-14    2
  -3.16682816E4  -6.41505194E1   4.40785464E0  4.34772079E-2 -1.40284695E-5    3
 -3.02310104E-9 1.86768676E-12  -2.60265017E4   1.28766258E1                   4
NC5KET31O               H   9O   2C   5     G     300.0    5000.0  1426.0      1
    1.9241614E1  2.07624762E-2 -7.12773261E-6  1.11092657E-9-6.46775655E-14    2
  -3.25710561E4  -7.19638232E1   5.37524822E0  3.49659305E-2  3.67920037E-6    3
 -1.56750631E-8 4.84743343E-12  -2.61248405E4   8.64755527E0                   4
NC5KET32O               H   9O   2C   5     G     300.0    5000.0  1539.0      1
   1.90206162E1  2.10022758E-2 -7.20628551E-6  1.12155484E-9-6.51936687E-14    2
  -3.33553472E4  -6.97524186E1   4.55782533E0  4.55546283E-2 -1.73485031E-5    3
-9.24152417E-10 1.38889438E-12  -2.74919397E4   1.10596626E1                   4
NC5DIONE13              H   8O   2C   5     G     300.0    5000.0  1380.0      1
   1.81672199E1  1.95477748E-2 -6.78556722E-6  1.06428037E-9-6.21973311E-14    2
  -5.11134997E4  -6.80388452E1   1.16337913E0  5.32067868E-2 -2.90297512E-5    3
  5.99807535E-9-7.60467747E-14  -4.46714058E4   2.53180917E1                   4
NC5DIONE24              H   8O   2C   5     G     300.0    5000.0  1393.0      1
   1.63259547E1  2.07678096E-2 -7.12494176E-6  1.10833798E-9-6.43882952E-14    2
   -5.3836132E4  -5.71667682E1    1.2357385E0  5.44884679E-2 -3.57895292E-5    3
  1.21944125E-8-1.71810392E-12  -4.84057706E4   2.44807388E1                   4
OCH2CHO                 H   3O   2C   2     G     300.0    5000.0  1468.0      1
   9.83472746E0  7.77895515E-3 -2.78174926E-6 4.44911597E-10 -2.6353028E-14    2
  -1.50740413E4  -2.41644767E1   6.12784775E0  6.67998271E-3  1.00125301E-5    3
 -1.06887671E-8 2.76652784E-12  -1.28216539E4 -8.09763223E-1                   4
CH2OCH2CHO              H   5O   2C   3     G     300.0    5000.0  1386.0      1
   1.11192754E1    1.279129E-2 -4.35464414E-6 6.73922275E-10-3.90118722E-14    2
  -1.79694096E4  -2.74688068E1   4.09796526E0  2.50971166E-2 -1.04380487E-5    3
 6.95156168E-10 3.93228907E-13  -1.51203149E4   1.16942054E1                   4
C2H4OCHO                H   5O   2C   3     G     300.0    5000.0  1684.0      1
   1.22682078E1  1.37336751E-2 -5.06732537E-6 8.30265992E-10-5.00728023E-14    2
  -2.09125606E4  -3.56985038E1   3.11985293E0   3.1951412E-2 -1.67508873E-5    3
  3.25914973E-9-4.96818754E-14  -1.76239471E4   1.42845094E1                   4
C5H10OOH1-3OH           H  12O   3C   5     G     300.0    5000.0  1403.0      1
   2.31192753E1  2.59986683E-2 -8.82860426E-6   1.3639572E-9-7.88606733E-14    2
  -5.79892376E4  -8.81999105E1  3.54670341E-1    8.278254E-2 -6.38327513E-5    3
  2.58589986E-8-4.28053334E-12  -5.04620388E4   3.27492018E1                   4
C5H10OOH2-4OH           H  12O   3C   5     G     300.0    5000.0  1411.0      1
   2.35162773E1   2.5143599E-2 -8.42079438E-6   1.2886761E-9 -7.4010776E-14    2
   -5.9855761E4  -9.09142876E1  7.69420941E-1  8.47002755E-2 -6.89331076E-5    3
  2.93938563E-8-5.06044347E-12  -5.26556407E4   2.88739602E1                   4
C5H10OOH3-1OH           H  12O   3C   5     G     300.0    5000.0  1406.0      1
   2.38716811E1  2.53396515E-2 -8.59895412E-6  1.32803347E-9-7.67709894E-14    2
  -5.82703781E4  -9.26845624E1  7.53538721E-1  8.16716738E-2 -6.11918401E-5    3
  2.36490302E-8-3.69940856E-12  -5.05457936E4   3.05276339E1                   4
NC5CYCPER13             H  10O   3C   5     G     300.0    5000.0  1407.0      1
   2.41561308E1  2.24095731E-2 -7.74873939E-6  1.21233645E-9-7.07323367E-14    2
  -5.55344567E4  -1.03522127E2   -4.9945389E0  9.45988114E-2 -7.58465481E-5    3
  3.02152876E-8-4.76416624E-12  -4.59881161E4   5.13024248E1                   4
NC5CYCPER24             H  10O   3C   5     G     300.0    5000.0  1408.0      1
   2.22820691E1  2.33310062E-2 -7.91636135E-6  1.22269476E-9-7.06906786E-14    2
  -5.60698326E4  -9.35418515E1  -4.25869873E0  9.26924392E-2 -7.79864322E-5    3
  3.34971276E-8-5.74390775E-12  -4.76901635E4   4.62163973E1                   4
NC5CYCPER31             H  10O   3C   5     G     300.0    5000.0  1400.0      1
   2.20861156E1  2.39837041E-2 -8.24798762E-6  1.28546679E-9-7.47886437E-14    2
  -5.42162418E4  -9.20233359E1  -4.01647605E0  8.90855731E-2 -7.09557408E-5    3
  2.89246712E-8-4.75384108E-12   -4.5627432E4   4.65938612E1                   4
NC5H12                  H  12C   5          G     300.0    5000.0  1393.0      1
   1.58289132E1  2.59344752E-2 -8.83016276E-6  1.36654986E-9-7.91029283E-14    2
  -2.59397429E4  -6.05558457E1 -2.99551806E-1  5.94963054E-2 -3.41764359E-5    3
  9.47896058E-9-9.73675086E-13  -1.98959978E4   2.75742132E1                   4
C5H11-1                 H  11C   5          G     200.0    3000.0  1000.0      1
   5.08036766E0  4.17409958E-2 -1.97742761E-5  4.52634758E-9-4.06138571E-13    2
   3.28732133E3   3.29610641E0   6.88344353E0  4.09099461E-3  9.95760946E-5    3
 -1.32562895E-7 5.31796592E-11   4.08094039E3    1.1156803E0                   4
C5H11-2                 H  11C   5          G     200.0    3000.0  1000.0      1
   2.74596473E0  4.60224688E-2 -2.29262447E-5  5.57007195E-9-5.34357074E-13    2
   2.38140633E3   1.65054212E1   7.43069285E0 -3.43209366E-3  1.15810598E-4    3
  -1.4611029E-7  5.7178996E-11    2.5557649E3  3.62389169E-1                   4
C5H11-3                 H  11C   5          G     200.0    3000.0  1000.0      1
   3.12080073E0  4.48184271E-2 -2.18476337E-5  5.18563564E-9 -4.8649265E-13    2
   2.57057812E3   1.48280271E1   7.97484659E0 -5.57786874E-3   1.1824742E-4    3
 -1.46999478E-7 5.71458171E-11   2.73614528E3  -2.03347115E0                   4
AC5H9O-A2               H   9O   1C   5     G     300.0    5000.0  1364.0      1
   1.67516787E1  2.16463662E-2 -7.61269705E-6  1.20404408E-9-7.07632803E-14    2
   -3.9584836E3  -6.08201916E1   4.66263417E0  3.89775126E-2 -1.12815501E-5    3
 -2.66550677E-9 1.40115432E-12   1.47086581E3   8.21346271E0                   4
AC5H11O2H               H  12O   2C   5     G     300.0    5000.0  1397.0      1
   2.08513274E1   2.6081103E-2 -8.91735578E-6  1.38397232E-9-8.02716539E-14    2
  -3.77194279E4  -8.04522304E1 -4.76374815E-1  7.83789321E-2 -5.91712555E-5    3
  2.38263919E-8 -3.9773227E-12  -3.05087904E4   3.32977557E1                   4
BC5H11O2H               H  12O   2C   5     G     300.0    5000.0  1389.0      1
   2.07291068E1  2.60358698E-2 -8.86783077E-6  1.37263265E-9-7.94629195E-14    2
  -4.16991829E4  -8.29348605E1  7.48347855E-1  7.54437451E-2 -5.69961198E-5    3
  2.32342064E-8-3.94363492E-12  -3.49638594E4   2.35201019E1                   4
CC5H11O2H               H  12O   2C   5     G     300.0    5000.0  1406.0      1
   2.11504126E1  2.53098885E-2   -8.537039E-6  1.31271216E-9-7.56412244E-14    2
  -3.95275084E4  -8.32515675E1 -6.30156824E-3  8.01495977E-2 -6.42108793E-5    3
  2.73711292E-8-4.76268611E-12  -3.27129034E4   2.84639321E1                   4
DC5H11O2H               H  12O   2C   5     G     300.0    5000.0  1397.0      1
   2.08513274E1   2.6081103E-2 -8.91735578E-6  1.38397232E-9-8.02716539E-14    2
  -3.77194279E4   -8.1141712E1 -4.76374815E-1  7.83789321E-2 -5.91712555E-5    3
  2.38263919E-8 -3.9773227E-12  -3.05087904E4   3.26082741E1                   4
AC5H11O2                H  11O   2C   5     G     300.0    5000.0  1396.0      1
   1.98700905E1  2.47772405E-2 -8.46413614E-6  1.31283774E-9-7.61129402E-14    2
  -2.04831687E4  -7.43156588E1  3.54375282E-1  7.21758552E-2 -5.35556462E-5    3
  2.12668171E-8-3.51577739E-12  -1.38320365E4   2.99444593E1                   4
BC5H11O2                H  11O   2C   5     G     300.0    5000.0  1386.0      1
   1.97546009E1  2.47324523E-2 -8.41611775E-6  1.30187335E-9-7.53316999E-14    2
   -2.4467182E4   -7.6841419E1   1.53424363E0  6.94504944E-2 -5.16917529E-5    3
  2.08690207E-8 -3.5255251E-12  -1.82806722E4   2.03720098E1                   4
CC5H11O2                H  11O   2C   5     G     300.0    5000.0  1405.0      1
   2.02075561E1  2.39554458E-2 -8.06286681E-6  1.23797865E-9-7.12608001E-14    2
  -2.23074093E4  -7.73358025E1  7.15981794E-1  7.44249188E-2 -5.92758872E-5    3
  2.52115515E-8-4.38572885E-12  -1.60198108E4   2.56128856E1                   4
DC5H11O2                H  11O   2C   5     G     300.0    5000.0  1396.0      1
   1.98700905E1  2.47772405E-2 -8.46413614E-6  1.31283774E-9-7.61129402E-14    2
  -2.04831687E4  -7.50051405E1  3.54375282E-1  7.21758552E-2 -5.35556462E-5    3
  2.12668171E-8-3.51577739E-12  -1.38320365E4   2.92549776E1                   4
AC5H11O                 H  11O   1C   5     G     300.0    5000.0  1400.0      1
   1.82339413E1  2.37923987E-2 -8.07056384E-6  1.24592855E-9-7.19996103E-14    2
  -1.87450473E4  -6.87958505E1  8.43924842E-1  6.29723769E-2 -4.12079336E-5    3
  1.37396229E-8-1.84097585E-12  -1.25819035E4   2.50753974E1                   4
BC5H11O                 H  11O   1C   5     G     300.0    5000.0  1378.0      1
   1.85549393E1  2.44786662E-2  -8.5192688E-6  1.33803108E-9-7.82547188E-14    2
  -2.23664355E4  -7.33946136E1   3.67366095E0  5.17139422E-2 -2.49457898E-5    3
  4.54084943E-9-3.31184982E-14     -1.63228E4   9.40461313E0                   4
CC5H11O                 H  11O   1C   5     G     300.0    5000.0  1409.0      1
   1.83213656E1  2.35429297E-2  -7.9447046E-6  1.22205357E-9-7.04356618E-14    2
  -2.06340316E4  -7.05656058E1  6.91613929E-1  6.60697133E-2 -4.75285795E-5    3
  1.81072449E-8-2.84499699E-12  -1.46546569E4   2.36233979E1                   4
DC5H11O                 H  11O   1C   5     G     300.0    5000.0  1400.0      1
   1.82339413E1  2.37923987E-2 -8.07056384E-6  1.24592855E-9-7.19996103E-14    2
  -1.87450473E4  -6.94853322E1  8.43924842E-1  6.29723769E-2 -4.12079336E-5    3
  1.37396229E-8-1.84097585E-12  -1.25819035E4   2.43859158E1                   4
AC5H10OOH-A             H  11O   2C   5     G     300.0    5000.0  1398.0      1
    2.0275916E1  2.40402125E-2 -8.21726177E-6  1.27508622E-9 -7.3947043E-14    2
  -1.25890306E4   -7.4543254E1  -8.9396786E-2   7.4808341E-2 -5.79088207E-5    3
  2.38676428E-8-4.05836117E-12  -5.79120759E3   3.37720278E1                   4
AC5H10OOH-B             H  11O   2C   5     G     300.0    5000.0  1390.0      1
    1.9036205E1  2.51437855E-2 -8.60836129E-6   1.3371566E-9-7.76005723E-14    2
  -1.49721354E4  -6.67702235E1   3.65133886E0  5.70948447E-2 -3.30634881E-5    3
  9.52430167E-9-1.08604128E-12  -9.15524576E3   1.73958096E1                   4
AC5H10OOH-C             H  11O   2C   5     G     300.0    5000.0  1402.0      1
   1.94269993E1    2.451674E-2 -8.32902433E-6  1.28716724E-9-7.44370182E-14    2
   -1.3880871E4  -6.93043169E1   1.24166589E0  6.55076365E-2 -4.30153204E-5    3
  1.43717235E-8-1.92812556E-12  -7.43857517E3   2.88519661E1                   4
AC5H10OOH-D             H  11O   2C   5     G     300.0    5000.0  1398.0      1
    2.0275916E1  2.40402125E-2 -8.21726177E-6  1.27508622E-9 -7.3947043E-14    2
  -1.25890306E4   -7.4543254E1  -8.9396786E-2   7.4808341E-2 -5.79088207E-5    3
  2.38676428E-8-4.05836117E-12  -5.79120759E3   3.37720278E1                   4
BC5H10OOH-A             H  11O   2C   5     G     300.0    5000.0  1389.0      1
   2.03178088E1  2.39005589E-2 -8.14494395E-6  1.26119353E-9-7.30298864E-14    2
  -1.66270976E4   -7.7100885E1   1.67959171E0  7.03876561E-2 -5.38977495E-5    3
  2.22634984E-8 -3.8205282E-12  -1.03820042E4    2.2063405E1                   4
BC5H10OOH-C             H  11O   2C   5     G     300.0    5000.0  1390.0      1
   1.99231299E1  2.42352995E-2 -8.26025374E-6   1.2791715E-9-7.40756855E-14    2
  -1.78272692E4  -7.57847609E1   2.66396895E0  6.53351355E-2 -4.66109297E-5    3
  1.79783399E-8-2.91993271E-12  -1.18409318E4   1.67474134E1                   4
BC5H10OOH-D             H  11O   2C   5     G     300.0    5000.0  1389.0      1
   2.01548441E1  2.39990126E-2 -8.17021719E-6  1.26424565E-9-7.31718505E-14    2
  -1.65704721E4   -7.7035745E1   1.11609641E0  7.19622376E-2  -5.5867813E-5    3
  2.33617578E-8-4.04450304E-12   -1.0243479E4   2.40826139E1                   4
CC5H10OOH-A             H  11O   2C   5     G     300.0    5000.0  1407.0      1
   2.05911398E1  2.32493648E-2 -7.82909968E-6  1.20250807E-9-6.92366559E-14    2
   -1.4404728E4  -7.67476901E1  3.28493553E-1  7.68086128E-2 -6.32799786E-5    3
  2.76118292E-8-4.88689574E-12  -7.98741223E3   2.98696048E1                   4
CC5H10OOH-B             H  11O   2C   5     G     300.0    5000.0  1403.0      1
   1.93820434E1  2.43097282E-2 -8.20157483E-6  1.26129144E-9  -7.268367E-14    2
   -1.6796938E4  -6.98331441E1   3.95783406E0  5.96255587E-2 -3.92210129E-5    3
  1.37408612E-8-2.01545549E-12  -1.13357528E4   1.33114157E1                   4
CC5H10OOH-D             H  11O   2C   5     G     300.0    5000.0  1407.0      1
   2.07406543E1  2.31706906E-2 -7.81225857E-6  1.20092134E-9-6.91854899E-14    2
  -1.44555167E4  -7.81145448E1  9.13421824E-1  7.51513908E-2 -6.12062984E-5    3
   2.6460619E-8-4.65308639E-12  -8.12947001E3   2.63697984E1                   4
DC5H10OOH-A             H  11O   2C   5     G     300.0    5000.0  1398.0      1
    2.0275916E1  2.40402125E-2 -8.21726177E-6  1.27508622E-9 -7.3947043E-14    2
  -1.25890306E4   -7.4543254E1  -8.9396786E-2   7.4808341E-2 -5.79088207E-5    3
  2.38676428E-8-4.05836117E-12  -5.79120759E3   3.37720278E1                   4
DC5H10OOH-B             H  11O   2C   5     G     300.0    5000.0  1390.0      1
   1.92228072E1  2.50236156E-2 -8.57782354E-6  1.33372065E-9-7.74604723E-14    2
  -1.51282565E4   -6.8471505E1    2.7445807E0  5.78236417E-2 -3.12391216E-5    3
  7.31571468E-9-4.50890257E-13  -8.81862238E3   2.20756898E1                   4
DC5H10OOH-C             H  11O   2C   5     G     300.0    5000.0  1402.0      1
   2.00395081E1  2.42832982E-2 -8.31027809E-6  1.29054421E-9-7.48846024E-14    2
  -1.38460294E4  -7.39591237E1   1.46801586E0  6.81101661E-2 -4.85321406E-5    3
  1.84083386E-8-2.91720161E-12  -7.38926206E3   2.57094934E1                   4
A-AC5H10O               H  10O   1C   5     G     300.0    5000.0  1452.0      1
   1.58864128E1  2.27072724E-2 -7.40383518E-6  1.11238546E-9-6.30611661E-14    2
  -2.37201682E4  -6.09113819E1  -7.03245567E0  8.38427156E-2  -6.9490108E-5    3
   2.9431545E-8-4.93197232E-12  -1.67184162E4   5.91467747E1                   4
A-BC5H10O               H  10O   1C   5     G     300.0    5000.0  1424.0      1
   1.66888391E1  2.23672932E-2 -7.44828561E-6  1.13557959E-9 -6.5051673E-14    2
  -2.63127117E4  -6.48349416E1  -2.81578161E0   7.0414995E-2   -5.235937E-5    3
   1.9992934E-8-3.05569594E-12  -1.99079507E4   3.88311343E1                   4
A-CC5H10O               H  10O   1C   5     G     300.0    5000.0  1429.0      1
   1.62176252E1  2.18775843E-2 -7.00340935E-6  1.03851279E-9-5.83155214E-14    2
  -2.60452902E4  -6.25262539E1  -7.16060704E0  8.70140494E-2 -7.59660975E-5    3
  3.37198215E-8 -5.8739287E-12  -1.92027788E4   5.89164749E1                   4
A-DC5H10O               H  10O   1C   5     G     300.0    5000.0  1453.0      1
   1.53604709E1  2.35100197E-2 -7.66793178E-6  1.15245719E-9-6.53534048E-14    2
  -3.42487879E4  -5.88396065E1  -8.99708918E0  8.81388493E-2 -7.28825964E-5    3
  3.06897382E-8-5.10685687E-12  -2.67791824E4   6.88674277E1                   4
B-CC5H10O               H  10O   1C   5     G     300.0    5000.0  1413.0      1
   1.72822083E1  2.21811831E-2 -7.45086135E-6  1.14266526E-9-6.57264262E-14    2
  -2.89756909E4  -6.99425869E1  -4.02733813E0  7.75766076E-2 -6.31068363E-5    3
  2.66344724E-8-4.52085229E-12  -2.22133168E4   4.23801047E1                   4
B-DC5H10O               H  10O   1C   5     G     300.0    5000.0  1426.0      1
   1.59398262E1  2.34035968E-2 -7.80111462E-6  1.19023227E-9 -6.8218827E-14    2
  -2.75659851E4  -6.31518634E1  -4.57207704E0  7.33362569E-2 -5.36913946E-5    3
  2.00360735E-8-2.97590047E-12  -2.07808158E4   4.60627306E1                   4
C-DC5H10O               H  10O   1C   5     G     300.0    5000.0  1415.0      1
   1.75721707E1  2.16805796E-2 -7.22379193E-6  1.10170103E-9 -6.3122244E-14    2
  -2.54336652E4  -7.01131722E1  -7.94334743E0  9.36350437E-2 -8.55713608E-5    3
  3.97013264E-8-7.24456558E-12  -1.79116899E4   6.23627456E1                   4
AC5H10OOH-AO2           H  11O   4C   5     G     300.0    5000.0  1397.0      1
   2.49284926E1  2.49502228E-2 -8.57455029E-6  1.33547829E-9-7.76537998E-14    2
  -3.17167911E4   -9.4633309E1    1.4795922E0   8.3766871E-2 -6.63705552E-5    3
  2.76480297E-8-4.71460623E-12  -2.39474084E4   2.99187562E1                   4
AC5H10OOH-BO2           H  11O   4C   5     G     300.0    5000.0  1389.0      1
   2.48032671E1  2.49329192E-2 -8.54000436E-6  1.32701219E-9-7.70333881E-14    2
  -3.56964132E4  -9.64200661E1   2.66224628E0  8.10932443E-2 -6.46324438E-5    3
  2.73538724E-8-4.75157092E-12  -2.83982547E4    2.1004188E1                   4
AC5H10OOH-CO2           H  11O   4C   5     G     300.0    5000.0  1405.0      1
   2.52420639E1  2.41694359E-2 -8.19141254E-6  1.26381882E-9 -7.3001512E-14    2
   -3.3530524E4  -9.68327377E1   1.83495697E0  8.60948213E-2 -7.22651143E-5    3
  3.17312304E-8-5.62009843E-12  -2.61355447E4   2.62902691E1                   4
AC5H10OOH-DO2           H  11O   4C   5     G     300.0    5000.0  1397.0      1
   2.49284926E1  2.49502228E-2 -8.57455029E-6  1.33547829E-9-7.76537998E-14    2
  -3.17167911E4   -9.4633309E1    1.4795922E0   8.3766871E-2 -6.63705552E-5    3
  2.76480297E-8-4.71460623E-12  -2.39474084E4   2.99187562E1                   4
BC5H10OOH-AO2           H  11O   4C   5     G     300.0    5000.0  1389.0      1
   2.48032671E1  2.49329192E-2 -8.54000436E-6  1.32701219E-9-7.70333881E-14    2
  -3.56964132E4  -9.64200661E1   2.66224628E0  8.10932443E-2 -6.46324438E-5    3
  2.73538724E-8-4.75157092E-12  -2.83982547E4    2.1004188E1                   4
BC5H10OOH-CO2           H  11O   4C   5     G     300.0    5000.0  1396.0      1
   2.51614268E1  2.40667268E-2 -8.11773937E-6  1.24830451E-9-7.19346846E-14    2
   -3.7527406E4  -9.95533661E1   2.92757922E0  8.37497935E-2 -7.09476834E-5    3
  3.16521003E-8-5.69638239E-12  -3.05708429E4   1.71231211E1                   4
BC5H10OOH-DO2           H  11O   4C   5     G     300.0    5000.0  1389.0      1
   2.48032671E1  2.49329192E-2 -8.54000436E-6  1.32701219E-9-7.70333881E-14    2
  -3.56964132E4  -9.71095477E1   2.66224628E0  8.10932443E-2 -6.46324438E-5    3
  2.73538724E-8-4.75157092E-12  -2.83982547E4   2.03147064E1                   4
CC5H10OOH-AO2           H  11O   4C   5     G     300.0    5000.0  1405.0      1
   2.52420639E1  2.41694359E-2 -8.19141254E-6  1.26381882E-9 -7.3001512E-14    2
   -3.3530524E4  -9.68327377E1   1.83495697E0  8.60948213E-2 -7.22651143E-5    3
  3.17312304E-8-5.62009843E-12  -2.61355447E4   2.62902691E1                   4
CC5H10OOH-BO2           H  11O   4C   5     G     300.0    5000.0  1396.0      1
   2.51614268E1  2.40667268E-2 -8.11773937E-6  1.24830451E-9-7.19346846E-14    2
   -3.7527406E4  -9.95533661E1   2.92757922E0  8.37497935E-2 -7.09476834E-5    3
  3.16521003E-8-5.69638239E-12  -3.05708429E4   1.71231211E1                   4
CC5H10OOH-DO2           H  11O   4C   5     G     300.0    5000.0  1405.0      1
   2.52420639E1  2.41694359E-2 -8.19141254E-6  1.26381882E-9 -7.3001512E-14    2
   -3.3530524E4  -9.75222193E1   1.83495697E0  8.60948213E-2 -7.22651143E-5    3
  3.17312304E-8-5.62009843E-12  -2.61355447E4   2.56007875E1                   4
DC5H10OOH-AO2           H  11O   4C   5     G     300.0    5000.0  1397.0      1
   2.49284926E1  2.49502228E-2 -8.57455029E-6  1.33547829E-9-7.76537998E-14    2
  -3.17167911E4   -9.4633309E1    1.4795922E0   8.3766871E-2 -6.63705552E-5    3
  2.76480297E-8-4.71460623E-12  -2.39474084E4   2.99187562E1                   4
DC5H10OOH-BO2           H  11O   4C   5     G     300.0    5000.0  1389.0      1
   2.48032671E1  2.49329192E-2 -8.54000436E-6  1.32701219E-9-7.70333881E-14    2
  -3.56964132E4  -9.71095477E1   2.66224628E0  8.10932443E-2 -6.46324438E-5    3
  2.73538724E-8-4.75157092E-12  -2.83982547E4   2.03147064E1                   4
DC5H10OOH-CO2           H  11O   4C   5     G     300.0    5000.0  1405.0      1
   2.52420639E1  2.41694359E-2 -8.19141254E-6  1.26381882E-9 -7.3001512E-14    2
   -3.3530524E4  -9.75222193E1   1.83495697E0  8.60948213E-2 -7.22651143E-5    3
  3.17312304E-8-5.62009843E-12  -2.61355447E4   2.56007875E1                   4
C5H9A-A,BOOH            H  11O   4C   5     G     300.0    5000.0  1391.0      1
   2.53148126E1  2.41050499E-2 -8.26152052E-6  1.28429464E-9-7.45769254E-14    2
  -2.78251062E4  -9.70436295E1   2.87832948E0  8.17084683E-2 -6.64693824E-5    3
   2.8554539E-8-5.00710723E-12  -2.05092635E4   2.16842979E1                   4
C5H9A-A,COOH            H  11O   4C   5     G     300.0    5000.0  1406.0      1
   2.55933245E1    2.346775E-2 -7.95418684E-6  1.22729993E-9-7.08960495E-14    2
   -2.5609612E4  -9.67335324E1   1.46543304E0  8.83867154E-2 -7.62009797E-5    3
  3.41128921E-8-6.11972135E-12  -1.81049887E4   2.97796524E1                   4
C5H9A-A,DOOH            H  11O   4C   5     G     300.0    5000.0  1399.0      1
   2.53362233E1  2.42043007E-2 -8.32306052E-6   1.2968501E-9-7.54306895E-14    2
  -2.38227509E4  -9.48747338E1   1.03378269E0  8.63930746E-2 -7.07031565E-5    3
  3.02282342E-8-5.25110249E-12  -1.59058366E4   3.37540294E1                   4
C5H9A-B,COOH            H  11O   4C   5     G     300.0    5000.0  1398.0      1
   2.56997668E1  2.32725079E-2 -7.86284471E-6  1.21047841E-9-6.98107824E-14    2
  -2.96771591E4  -9.96712347E1   3.12194965E0  8.44868328E-2 -7.28869575E-5    3
  3.29012852E-8-5.96274974E-12   -2.2679979E4   1.85842452E1                   4
C5H9A-B,DOOH            H  11O   4C   5     G     300.0    5000.0  1391.0      1
   2.53148126E1  2.41050499E-2 -8.26152052E-6  1.28429464E-9-7.45769254E-14    2
  -2.78251062E4  -9.70436295E1   2.87832948E0  8.17084683E-2 -6.64693824E-5    3
   2.8554539E-8-5.00710723E-12  -2.05092635E4   2.16842979E1                   4
C5H9A-C,DOOH            H  11O   4C   5     G     300.0    5000.0  1406.0      1
   2.55933245E1    2.346775E-2 -7.95418684E-6  1.22729993E-9-7.08960495E-14    2
   -2.5609612E4  -9.67335324E1   1.46543304E0  8.83867154E-2 -7.62009797E-5    3
  3.41128921E-8-6.11972135E-12  -1.81049887E4   2.97796524E1                   4
C5H9B-A,AOOH            H  11O   4C   5     G     300.0    5000.0  1392.0      1
   2.37032599E1  2.57553915E-2 -8.89408554E-6  1.38970172E-9-8.09866916E-14    2
  -2.62015201E4  -8.58515282E1   4.28350134E0  6.83511301E-2 -4.42293137E-5    3
  1.46614813E-8-1.99882623E-12  -1.91209818E4   1.95267791E1                   4
C5H9B-A,COOH            H  11O   4C   5     G     300.0    5000.0  1675.0      1
   2.44195505E1   2.4518296E-2 -8.32768546E-6   1.2866981E-9-7.43971425E-14    2
  -2.80210816E4  -8.93466817E1   5.06775026E0   7.1333994E-2  -5.2264913E-5    3
  2.02919064E-8-3.25625167E-12  -2.14500744E4   1.40310906E1                   4
C5H9B-A,DOOH            H  11O   4C   5     G     300.0    5000.0  1392.0      1
   2.37032599E1  2.57553915E-2 -8.89408554E-6  1.38970172E-9-8.09866916E-14    2
  -2.62015201E4  -8.51620466E1   4.28350134E0  6.83511301E-2 -4.42293137E-5    3
  1.46614813E-8-1.99882623E-12  -1.91209818E4   2.02162608E1                   4
C5H9B-C,DOOH            H  11O   4C   5     G     300.0    5000.0  1675.0      1
   2.44195505E1   2.4518296E-2 -8.32768546E-6   1.2866981E-9-7.43971425E-14    2
  -2.80210816E4   -9.0725645E1   5.06775026E0   7.1333994E-2  -5.2264913E-5    3
  2.02919064E-8-3.25625167E-12  -2.14500744E4   1.26521274E1                   4
C5H9C-A,AOOH            H  11O   4C   5     G     300.0    5000.0  1681.0      1
   2.63011187E1  2.38231644E-2 -8.29527214E-6  1.30384489E-9-7.63133641E-14    2
  -2.62801782E4  -1.01764259E2   2.40737385E0   7.3184475E-2 -4.34551328E-5    3
  1.06843813E-8-6.06073375E-13  -1.74826725E4   2.86070302E1                   4
C5H9C-A,BOOH            H  11O   4C   5     G     300.0    5000.0  1393.0      1
   2.49289305E1  2.44398284E-2 -8.37848298E-6  1.30269965E-9-7.56543783E-14    2
  -2.90312299E4  -9.50950095E1   3.83902707E0  7.67534526E-2 -5.93019661E-5    3
  2.43350243E-8-4.12011052E-12  -2.19645331E4   1.71683879E1                   4
C5H9C-A,DOOH            H  11O   4C   5     G     300.0    5000.0  1681.0      1
   2.63011187E1  2.38231644E-2 -8.29527214E-6  1.30384489E-9-7.63133641E-14    2
  -2.62801782E4  -1.01074777E2   2.40737385E0   7.3184475E-2 -4.34551328E-5    3
  1.06843813E-8-6.06073375E-13  -1.74826725E4   2.92965119E1                   4
C5H9C-B,DOOH            H  11O   4C   5     G     300.0    5000.0  1393.0      1
   2.49289305E1  2.44398284E-2 -8.37848298E-6  1.30269965E-9-7.56543783E-14    2
  -2.90312299E4  -9.57844912E1   3.83902707E0  7.67534526E-2 -5.93019661E-5    3
  2.43350243E-8-4.12011052E-12  -2.19645331E4   1.64789063E1                   4
C5H9D-A,AOOH            H  11O   4C   5     G     300.0    5000.0  1399.0      1
   2.53362233E1  2.42043007E-2 -8.32306052E-6   1.2968501E-9-7.54306895E-14    2
  -2.38227509E4  -9.55642154E1   1.03378269E0  8.63930746E-2 -7.07031565E-5    3
  3.02282342E-8-5.25110249E-12  -1.59058366E4   3.30645478E1                   4
C5H9D-A,BOOH            H  11O   4C   5     G     300.0    5000.0  1391.0      1
   2.51743725E1  2.42094413E-2  -8.2942702E-6  1.28906994E-9-7.48414448E-14    2
  -2.77836927E4  -9.64353283E1   2.27985031E0  8.34372048E-2 -6.86098141E-5    3
  2.97415611E-8-5.24930633E-12  -2.03658212E4   2.45531752E1                   4
C5H9D-A,COOH            H  11O   4C   5     G     300.0    5000.0  1406.0      1
    2.5653828E1  2.34057032E-2 -7.93032646E-6  1.22331141E-9 -7.0652862E-14    2
  -2.56105413E4  -9.68592428E1   2.13973267E0  8.63107772E-2 -7.36971527E-5    3
  3.27651712E-8-5.85073945E-12  -1.82585105E4    2.6567514E1                   4
C5H9D-B,COOH            H  11O   4C   5     G     300.0    5000.0  1398.0      1
   2.56997668E1  2.32725079E-2 -7.86284471E-6  1.21047841E-9-6.98107824E-14    2
  -2.96771591E4  -1.00360716E2   3.12194965E0  8.44868328E-2 -7.28869575E-5    3
  3.29012852E-8-5.96274974E-12   -2.2679979E4   1.78947636E1                   4
C5H9A-AOOH              H  10O   2C   5     G     300.0    5000.0  1388.0      1
   2.12338541E1  2.14695668E-2 -7.41711017E-6  1.15964346E-9-6.76214281E-14    2
  -2.22824726E4  -8.15535062E1 -5.66437031E-1  7.51592771E-2 -5.92588303E-5    3
  2.44464873E-8-4.14011509E-12  -1.49441419E4   3.46236211E1                   4
C5H9A-COOH              H  10O   2C   5     G     300.0    5000.0  1396.0      1
   2.21762503E1  2.02997794E-2 -6.93527858E-6  1.07653985E-9-6.24712973E-14    2
  -2.45061123E4  -8.96059444E1  -2.23218718E0  8.31068782E-2 -6.96695008E-5    3
  2.98090622E-8-5.11291423E-12  -1.66665651E4   3.93336979E1                   4
C5H9A-DOOH              H  10O   2C   5     G     300.0    5000.0  1393.0      1
   1.91192483E1  2.31083713E-2 -7.94263265E-6  1.23713692E-9-7.19377465E-14    2
  -2.31563003E4  -7.06976781E1  5.84051402E-1  6.61435369E-2 -4.64794214E-5    3
  1.71320929E-8 -2.6212907E-12  -1.66564666E4   2.90021482E1                   4
C5H9B-AOOH              H  10O   2C   5     G     300.0    5000.0  1385.0      1
   2.11330268E1  2.15086873E-2 -7.42113144E-6  1.15934717E-9-6.75687044E-14    2
  -2.35608139E4  -8.15040563E1  5.49656384E-1   7.0499031E-2 -5.27825801E-5    3
  2.06470792E-8-3.33664189E-12  -1.64635942E4   2.87891957E1                   4
C5H9B-DOOH              H  10O   2C   5     G     300.0    5000.0  1385.0      1
   2.11330268E1  2.15086873E-2 -7.42113144E-6  1.15934717E-9-6.75687044E-14    2
  -2.35608139E4  -8.15040563E1  5.49656384E-1   7.0499031E-2 -5.27825801E-5    3
  2.06470792E-8-3.33664189E-12  -1.64635942E4   2.87891957E1                   4
C5H9C-AOOH              H  10O   2C   5     G     300.0    5000.0  1396.0      1
   1.95116301E1   2.2772306E-2 -7.82629606E-6  1.21895173E-9-7.08783753E-14    2
  -2.27377278E4  -7.28224624E1 -1.33187657E-2  6.92568397E-2 -5.06647207E-5    3
  1.94153559E-8-3.06921462E-12  -1.60254301E4   3.17599798E1                   4
C5H9C-BOOH              H  10O   2C   5     G     300.0    5000.0  1393.0      1
   2.30088665E1  1.91355851E-2 -6.44358123E-6  9.9122512E-10-5.71817398E-14    2
  -2.66103173E4  -9.24108219E1  -1.04862343E0  8.26699722E-2  -7.1794194E-5    3
  3.18245309E-8-5.62912876E-12  -1.90383401E4   3.41116802E1                   4
C5H9OA-AOOH-B           H  10O   3C   5     G     300.0    5000.0  1421.0      1
   2.17927261E1  2.30720633E-2 -7.77386468E-6  1.19507605E-9-6.88699665E-14    2
  -3.96712246E4  -8.94813847E1  -5.49708925E0  9.47288852E-2 -8.00296268E-5    3
  3.42124943E-8-5.80022917E-12  -3.11441575E4   5.40078635E1                   4
C5H9OA-AOOH-C           H  10O   3C   5     G     300.0    5000.0  1426.0      1
   2.27244179E1  2.20779072E-2 -7.39099655E-6  1.13153303E-9-6.50287263E-14    2
  -3.78217375E4  -9.29947975E1  -6.41150803E0  9.94317564E-2 -8.58615548E-5    3
  3.70273302E-8-6.27783473E-12  -2.88551995E4   5.98124271E1                   4
C5H9OA-AOOH-D           H  10O   3C   5     G     300.0    5000.0  1411.0      1
   2.16522955E1  2.34455715E-2  -7.9566619E-6  1.22905457E-9-7.10634551E-14    2
  -3.55963177E4  -8.69264178E1  -8.39507263E0  1.05102811E-1 -9.37685656E-5    3
  4.22174145E-8-7.50607159E-12  -2.64325286E4   7.01690143E1                   4
C5H9OA-BOOH-A           H  10O   3C   5     G     300.0    5000.0  1417.0      1
   2.17022735E1  2.26119914E-2 -7.58981668E-6  1.16366327E-9 -6.6930813E-14    2
  -3.75365241E4  -8.49179287E1  -1.90416408E0  8.28866784E-2 -6.64998506E-5    3
  2.72221761E-8 -4.4471133E-12  -2.99886544E4   3.98116691E1                   4
C5H9OA-BOOH-C           H  10O   3C   5     G     300.0    5000.0  1417.0      1
   2.32822727E1  2.16339746E-2 -7.33435063E-6  1.13242966E-9 -6.5465529E-14    2
  -4.01984498E4  -9.51976254E1 -4.48273125E-1  7.90873425E-2  -5.9707986E-5    3
  2.24183926E-8-3.31048774E-12  -3.23280594E4   3.12502863E1                   4
C5H9OA-BOOH-D           H  10O   3C   5     G     300.0    5000.0  1417.0      1
   2.17022735E1  2.26119914E-2 -7.58981668E-6  1.16366327E-9 -6.6930813E-14    2
  -3.75365241E4  -8.49179287E1  -1.90416408E0  8.28866784E-2 -6.64998506E-5    3
  2.72221761E-8 -4.4471133E-12  -2.99886544E4   3.98116691E1                   4
C5H9OA-COOH-A           H  10O   3C   5     G     300.0    5000.0  1416.0      1
   2.19787258E1  2.27762232E-2 -7.64127053E-6  1.17119291E-9-6.73502124E-14    2
   -3.7940048E4  -8.78800726E1  -8.23567336E0  1.06958451E-1  -9.8017548E-5    3
  4.50653157E-8-8.12667607E-12  -2.89611267E4   6.93052953E1                   4
C5H9OA-COOH-B           H  10O   3C   5     G     300.0    5000.0  1427.0      1
   2.18581268E1  2.26582661E-2 -7.55183274E-6  1.15215111E-9-6.60356238E-14    2
  -4.18939906E4  -8.96205075E1  -6.82291569E0  1.03424198E-1 -9.51789693E-5    3
  4.41170689E-8-8.01854503E-12  -3.34508247E4   5.92928651E1                   4
C5H9OA-COOH-D           H  10O   3C   5     G     300.0    5000.0  1416.0      1
   2.19787258E1  2.27762232E-2 -7.64127053E-6  1.17119291E-9-6.73502124E-14    2
   -3.7940048E4  -8.78800726E1  -8.23567336E0  1.06958451E-1  -9.8017548E-5    3
  4.50653157E-8-8.12667607E-12  -2.89611267E4   6.93052953E1                   4
C5H9OA-DOOH-A           H  10O   3C   5     G     300.0    5000.0  1412.0      1
   2.10306351E1  2.43651936E-2 -8.26752696E-6  1.27699187E-9-7.38333381E-14    2
  -4.61055228E4  -8.36588979E1  -1.05445809E1  1.09794719E-1 -9.75108462E-5    3
  4.36190126E-8-7.70228936E-12  -3.64529482E4   8.15338458E1                   4
C5H9OA-DOOH-B           H  10O   3C   5     G     300.0    5000.0  1424.0      1
   2.09160528E1  2.42617893E-2 -8.18691855E-6  1.25968394E-9-7.26328496E-14    2
  -5.00500176E4  -8.54043566E1  -8.94627226E0  1.05725319E-1 -9.40624065E-5    3
  4.23682039E-8-7.53895269E-12  -4.09789989E4   7.06042654E1                   4
C5H9OA-DOOH-C           H  10O   3C   5     G     300.0    5000.0  1418.0      1
   2.17931949E1  2.35822973E-2 -7.96856856E-6   1.2273941E-9-7.08291072E-14    2
   -4.8248339E4  -8.87831309E1  -1.00859009E1  1.11154142E-1 -1.00718064E-4    3
   4.5740562E-8-8.16324506E-12  -3.86489157E4   7.75075179E1                   4
C5H9OB-COOH-A           H  10O   3C   5     G     300.0    5000.0  1427.0      1
   2.33660026E1  2.12967547E-2 -7.16311642E-6  1.10028483E-9-6.33839052E-14    2
  -4.02710909E4  -9.55650042E1  -2.03626914E0  8.44316222E-2 -6.63448448E-5    3
  2.58620472E-8-3.95367034E-12  -3.20450331E4   3.91516619E1                   4
C5H9OB-COOH-D           H  10O   3C   5     G     300.0    5000.0  1427.0      1
   2.33660026E1  2.12967547E-2 -7.16311642E-6  1.10028483E-9-6.33839052E-14    2
  -4.02710909E4  -9.62544859E1  -2.03626914E0  8.44316222E-2 -6.63448448E-5    3
  2.58620472E-8-3.95367034E-12  -3.20450331E4   3.84621803E1                   4
C5H9OB-DOOH-A           H  10O   3C   5     G     300.0    5000.0  1420.0      1
   2.09989877E1  2.35749161E-2 -7.91024357E-6  1.21256198E-9-6.97360491E-14    2
  -3.87964686E4  -8.27787933E1  -3.52560638E0  8.53243101E-2 -6.71300274E-5    3
  2.68114187E-8-4.26214321E-12  -3.08855835E4     4.708121E1                   4
C5H9OB-DOOH-C           H  10O   3C   5     G     300.0    5000.0  1416.0      1
   2.23010712E1  2.28353062E-2 -7.73563047E-6  1.19365671E-9-6.89722094E-14    2
  -4.13407064E4  -9.21482846E1  -3.01430534E0  8.55622233E-2 -6.67458085E-5    3
  2.61563238E-8-4.06382943E-12  -3.30739466E4   4.22585328E1                   4
C5H9OC-DOOH-A           H  10O   3C   5     G     300.0    5000.0  1424.0      1
   2.32181188E1  2.12380409E-2 -7.10087806E-6  1.08610144E-9-6.23742333E-14    2
  -3.68812122E4  -9.30381675E1  -4.71787956E0  9.63722654E-2 -8.44994419E-5    3
   3.7084959E-8-6.39906257E-12  -2.83656016E4   5.31581269E1                   4
C5H9OC-DOOH-B           H  10O   3C   5     G     300.0    5000.0  1424.0      1
    2.3159202E1  2.11055768E-2 -7.01494893E-6  1.06850406E-9-6.11803452E-14    2
  -4.08758474E4  -9.58608672E1  -3.31967698E0  9.28312807E-2 -8.14721652E-5    3
  3.59633071E-8-6.24713097E-12  -3.28520059E4   4.25342095E1                   4
CH3COCH2OCH2CH2         H   9O   2C   5     G     300.0    5000.0  1398.0      1
   1.61915801E1  2.17259962E-2 -7.18255818E-6  1.08967551E-9-6.22058703E-14    2
  -2.83312411E4  -5.06778787E1   2.46265398E0  5.31605978E-2 -3.44158813E-5    3
  1.17106545E-8-1.63587278E-12  -2.35149168E4   2.32544951E1                   4
IC5KETAA                H  10O   3C   5     G     300.0    5000.0  1396.0      1
   2.14062122E1  2.31814714E-2 -7.94585296E-6  1.23549697E-9-7.17602293E-14    2
  -4.77416322E4  -7.94699242E1   2.55453432E0  6.48725206E-2 -4.21449634E-5    3
  1.35396181E-8-1.69771989E-12  -4.09936393E4   2.25509833E1                   4
IC5KETAB                H  10O   3C   5     G     300.0    5000.0  1387.0      1
   2.54563544E1  2.01871439E-2 -7.02056943E-6   1.1029838E-9-6.45487927E-14    2
   -5.0866611E4  -1.03884759E2  -2.7664489E-1  8.19422293E-2 -6.36165752E-5    3
  2.46645924E-8-3.82375149E-12  -4.21788557E4   3.35972645E1                   4
IC5KETAC                H  10O   3C   5     G     300.0    5000.0  1530.0      1
   2.36202007E1  2.16574723E-2 -7.50493626E-6  1.17597427E-9-6.86855912E-14    2
  -5.08399014E4  -9.37964825E1    3.3836466E0  6.08702747E-2 -3.15372777E-5    3
  4.94036887E-9 4.82022927E-13   -4.3163856E4   1.74830999E1                   4
IC5KETAD                H  10O   3C   5     G     300.0    5000.0  1396.0      1
   2.14062122E1  2.31814714E-2 -7.94585296E-6  1.23549697E-9-7.17602293E-14    2
  -4.77416322E4  -7.94699242E1   2.55453432E0  6.48725206E-2 -4.21449634E-5    3
  1.35396181E-8-1.69771989E-12  -4.09936393E4   2.25509833E1                   4
IC5KETCA                H  10O   3C   5     G     300.0    5000.0  1403.0      1
   1.99169154E1  2.37975805E-2 -8.01511093E-6   1.2314006E-9-7.09187874E-14    2
   -5.1116936E4  -7.05780003E1   3.30504848E0   6.1221247E-2 -3.95733068E-5    3
  1.30417749E-8-1.72022312E-12  -4.52388966E4   1.90774795E1                   4
IC5KETCB                H  10O   3C   5     G     300.0    5000.0  1388.0      1
   2.43081284E1  2.03116947E-2 -6.88557448E-6  1.06413626E-9-6.15901378E-14    2
  -5.43890101E4    -9.762414E1  4.99341353E-1  7.79929244E-2 -6.02225926E-5    3
  2.34360987E-8-3.65044242E-12  -4.64243747E4   2.93525587E1                   4
IC5KETCD                H  10O   3C   5     G     300.0    5000.0  1394.0      1
   2.37898908E1  2.04031709E-2  -6.8416801E-6  1.04954951E-9-6.04313994E-14    2
  -5.08956742E4  -9.25390969E1 -2.83543507E-1  8.06299025E-2 -6.46191514E-5    3
  2.62468255E-8-4.26140982E-12   -4.3048617E4   3.51463538E1                   4
IC5KETDA                H  10O   3C   5     G     300.0    5000.0  1395.0      1
   2.23252658E1  2.23009872E-2 -7.62390887E-6  1.18364958E-9-6.86862585E-14    2
   -4.7995421E4  -8.50606082E1   1.31890291E0   7.0840807E-2 -4.98675222E-5    3
  1.76320223E-8-2.48535036E-12  -4.07142424E4   2.78334474E1                   4
IC5KETDB                H  10O   3C   5     G     300.0    5000.0  1381.0      1
   2.22545164E1  2.21858094E-2 -7.54539826E-6  1.16735178E-9-6.75734913E-14    2
  -5.19970461E4  -8.78431657E1   2.45036196E0  6.83213847E-2 -4.82822981E-5    3
  1.73840001E-8-2.52418883E-12  -4.51554184E4   1.84815016E1                   4
IC5KETDC                H  10O   3C   5     G     300.0    5000.0  1391.0      1
   2.57459735E1  1.95157132E-2 -6.70259887E-6   1.0449338E-9-6.08454008E-14    2
  -4.96555982E4  -1.04885682E2  -2.47013912E0  9.30872396E-2 -8.13203099E-5    3
  3.57768012E-8-6.26400503E-12  -4.06868372E4   4.38329357E1                   4
IC5KETAAO               H   9O   2C   5     G     300.0    5000.0  1670.0      1
   1.54491093E1  2.58830088E-2 -9.38194545E-6  1.51919963E-9-9.08764412E-14    2
  -2.73128942E4   -4.8934913E1   6.20340512E0  3.78488938E-2 -8.21632367E-6    3
 -4.45998794E-9  1.6910444E-12  -2.33706795E4   3.88282175E0                   4
IC5KETABO               H   9O   2C   5     G     300.0    5000.0  1680.0      1
   1.74003757E1  2.43634015E-2 -8.89217693E-6   1.4467295E-9-8.68336325E-14    2
  -2.96359315E4  -6.26150618E1   2.44492593E0   5.3998822E-2 -2.76353434E-5    3
  5.14986988E-9-2.28548561E-14  -2.42538749E4   1.91347808E1                   4
IC5KETACO               H   9O   2C   5     G     300.0    5000.0  1405.0      1
    1.8775982E1  2.09363794E-2 -7.11851372E-6  1.10072541E-9-6.36812526E-14    2
   -3.1056092E4  -6.84256552E1   3.17102493E0  5.52252992E-2 -3.48045866E-5    3
  1.07470812E-8-1.26264879E-12  -2.54634549E4   1.60763592E1                   4
IC5KETADO               H   9O   2C   5     G     300.0    5000.0  1670.0      1
   1.54491093E1  2.58830088E-2 -9.38194545E-6  1.51919963E-9-9.08764412E-14    2
  -2.73128942E4   -4.8934913E1   6.20340512E0  3.78488938E-2 -8.21632367E-6    3
 -4.45998794E-9  1.6910444E-12  -2.33706795E4   3.88282175E0                   4
IC5KETCAO               H   9O   2C   5     G     300.0    5000.0  1514.0      1
   1.72485932E1  2.16326796E-2 -7.22890702E-6  1.10467817E-9-6.33813429E-14    2
  -3.21371394E4   -5.8664329E1   4.75737279E0  4.52905574E-2  -2.0952073E-5    3
  2.65371883E-9 4.60703138E-13  -2.73333149E4   1.02325004E1                   4
IC5KETCBO               H   9O   2C   5     G     300.0    5000.0  1510.0      1
   1.93742496E1  2.06425485E-2 -7.06983683E-6  1.09902869E-9-6.38342204E-14    2
  -3.47003768E4  -7.43848166E1   4.60922258E0  4.63105317E-2 -1.85546802E-5    3
-2.86158793E-10 1.27532426E-12  -2.87895902E4   7.87701574E0                   4
IC5KETCDO               H   9O   2C   5     G     300.0    5000.0  1489.0      1
   1.78986194E1  2.13374499E-2 -7.19313241E-6  1.10668165E-9-6.38266549E-14    2
  -3.16063716E4  -6.33320448E1   7.66113508E0  3.31212888E-2 -2.76253288E-6    3
 -8.32131128E-9 2.78275744E-12  -2.68823428E4  -4.11946991E0                   4
IC5KETDAO               H   9O   2C   5     G     300.0    5000.0  1485.0      1
    1.9583565E1  2.02788959E-2 -6.90312559E-6  1.06869517E-9-6.18931202E-14    2
  -2.89934666E4  -7.27514739E1   2.77854914E0  5.49042648E-2 -3.12957279E-5    3
  7.33340136E-9-3.35699979E-13  -2.28103088E4    1.8949965E1                   4
IC5KETDBO               H   9O   2C   5     G     300.0    5000.0  1519.0      1
     2.006692E1  2.02402238E-2 -6.97500713E-6   1.0890229E-9-6.34524956E-14    2
  -3.25858999E4  -7.80517736E1    5.2102834E0  4.44018385E-2 -1.51327339E-5    3
 -2.59536762E-9 1.79445594E-12   -2.6463977E4   5.32661738E0                   4
IC5KETDCO               H   9O   2C   5     G     300.0    5000.0  1385.0      1
   2.06749614E1  2.01791491E-2 -7.04935407E-6  1.11015087E-9-6.50552099E-14    2
  -3.08738095E4  -8.00272702E1   1.74667514E0  6.15641942E-2 -4.06488995E-5    3
  1.31250854E-8-1.65755406E-12  -2.40252952E4   2.26218438E1                   4
AC5H10OH                H  11O   1C   5     G     300.0    5000.0  1396.0      1
   1.64350382E1   2.4873226E-2 -8.43959366E-6   1.3032247E-9-7.53261177E-14    2
  -2.28956938E4  -5.51681478E1   1.23496772E0  5.48298602E-2 -2.85379159E-5    3
  6.14801654E-9-2.41162327E-13  -1.70643706E4   2.84296007E1                   4
BC5H10OH                H  11O   1C   5     G     300.0    5000.0  1384.0      1
   1.69551854E1  2.50397308E-2 -8.62897621E-6  1.34632322E-9  -7.837702E-14    2
  -2.52556374E4  -6.12549178E1   2.16094248E0  5.26897228E-2 -2.56800949E-5    3
  4.72180512E-9-1.32098054E-14  -1.93564411E4   2.07680728E1                   4
CC5H10OH                H  11O   1C   5     G     300.0    5000.0  1408.0      1
   1.76376123E1  2.33184854E-2 -7.78464125E-6  1.18857749E-9-6.81463457E-14    2
  -2.21964329E4  -6.38737345E1  -1.66278849E0  7.47656913E-2 -6.14804272E-5    3
  2.69357912E-8-4.78920793E-12  -1.61297989E4   3.75225406E1                   4
AO2C5H10OH              H  11O   3C   5     G     300.0    5000.0  1391.0      1
   2.19522107E1  2.48781991E-2 -8.44297007E-6  1.30371698E-9-7.53469325E-14    2
  -4.34404184E4  -8.34515565E1   1.20882689E0  7.78602587E-2 -6.16377315E-5    3
  2.60506873E-8-4.52025263E-12  -3.66524607E4   2.64078764E1                   4
BO2C5H10OH              H  11O   3C   5     G     300.0    5000.0  1395.0      1
   2.28865971E1  2.40778073E-2 -8.16957904E-6  1.26165301E-9-7.29326115E-14    2
  -4.48764864E4  -8.92415513E1   2.71004906E0  7.28069687E-2 -5.37414655E-5    3
  2.08815586E-8-3.34176454E-12    -3.802765E4   1.85552934E1                   4
CO2C5H10OH              H  11O   3C   5     G     300.0    5000.0  1406.0      1
   2.22413769E1  2.43138793E-2 -8.17987283E-6  1.25568258E-9-7.22730962E-14    2
  -4.13059915E4  -8.36980772E1  -1.3959852E-1   8.3973294E-2 -7.03813054E-5    3
    3.103275E-8-5.52297544E-12  -3.42801244E4   3.38677944E1                   4
IC3H5COCH3              H   8O   1C   5     G     300.0    5000.0  1392.0      1
   1.49935813E1  1.97788403E-2 -6.78313207E-6   1.0548123E-9-6.12614698E-14    2
  -2.60877929E4  -5.26202086E1   1.54292407E0    5.054323E-2 -3.42434122E-5    3
  1.25252368E-8-1.95302231E-12  -2.12702785E4   1.99855884E1                   4
IC3H5COCH2              H   7O   1C   5     G     300.0    5000.0  1394.0      1
   1.62814836E1  1.63492954E-2 -5.64820836E-6 8.82756224E-10-5.14522209E-14    2
  -4.28650692E3  -5.91075528E1   1.42097745E0  5.34336638E-2 -4.21903633E-5    3
  1.76937615E-8 -3.0607529E-12    6.9108298E2    1.9952206E1                   4
AC3H4COCH3              H   7O   1C   5     G     300.0    5000.0  1384.0      1
   1.60405803E1  1.62938876E-2  -5.4927504E-6  8.4544204E-10-4.87866397E-14    2
  -8.30972832E3  -5.83003416E1  9.48806278E-1  5.17869173E-2  -3.7486762E-5    3
  1.40294881E-8-2.14698694E-12  -3.10553556E3   2.26479362E1                   4
IC5H12                  H  12C   5          G     300.0    5000.0  1397.0      1
   1.58024165E1  2.58962455E-2 -8.80211277E-6  1.36051024E-9-7.86804753E-14    2
    -2.648767E4  -6.08691324E1  -1.61700908E0  6.68962508E-2  -4.6539479E-5    3
  1.75637406E-8-2.80513304E-12  -2.03922408E4   3.27016966E1                   4
AC5H11                  H  11C   5          G     200.0    3000.0  1000.0      1
   5.08406032E0  4.21379229E-2 -2.03412961E-5  4.79474664E-9-4.47755102E-13    2
   2.72454719E3   2.40747107E0    4.9492856E0  1.81073731E-2  6.68860873E-5    3
 -1.00235748E-7 4.15206813E-11   3.66273889E3     8.273376E0                   4
BC5H11                  H  11C   5          G     200.0    3000.0  1000.0      1
   2.59577842E0  4.51506324E-2 -2.17595407E-5  5.07313884E-9-4.64601159E-13    2
   1.04704699E3   1.64413201E1   9.66169151E0 -2.02193129E-2  1.53098529E-4    3
 -1.81343515E-7 6.93980157E-11   1.01172352E3  -9.75413731E0                   4
CC5H11                  H  11C   5          G     200.0    3000.0  1000.0      1
    4.3062824E0  4.27347483E-2 -2.03817528E-5  4.71595987E-9-4.29456661E-13    2
   1.49455395E3   6.60868582E0   7.23169554E0  1.43721119E-3    1.028738E-4    3
 -1.33451945E-7 5.28550187E-11   2.01780601E3  -1.19474241E0                   4
DC5H11                  H  11C   5          G     200.0    3000.0  1000.0      1
   5.46744191E0  4.17341051E-2 -2.01273602E-5  4.73013658E-9 -4.3933191E-13    2
   2.20913086E3 -6.36702237E-1   5.74610757E0  1.41279554E-2  7.68277838E-5    3
 -1.10963748E-7  4.5626893E-11   3.12538493E3   3.61499326E0                   4
NEOC5H11O2H             H  12O   2C   5     G     300.0    5000.0  2019.0      1
   2.01975284E1  2.97380281E-2 -1.09930813E-5  1.80338361E-9-1.08851734E-13    2
  -3.95165952E4  -8.23753662E1  3.55225748E-1  6.91131421E-2 -3.61242956E-5    3
  6.97537323E-9-9.54855674E-14  -3.23388889E4    2.6110934E1                   4
NEOC5H11O2              H  11O   2C   5     G     300.0    5000.0  1682.0      1
   1.93713105E1  2.82612571E-2  -1.0467011E-5  1.71917414E-9-1.03854375E-13    2
  -2.23544131E4  -7.71662358E1   1.08144664E0  6.33534647E-2 -3.11938784E-5    3
  4.88883786E-9 2.48584189E-13  -1.56455031E4   2.32475108E1                   4
NEOC5H11O               H  11O   1C   5     G     300.0    5000.0  1374.0      1
   1.47920426E1  3.60239861E-2 -1.44548775E-5  2.47285304E-9-1.52828569E-13    2
  -2.12880602E4  -5.86605592E1   1.11399567E1  9.95551445E-3  4.37547263E-5    3
 -3.60663886E-8 8.13722634E-12  -1.57739963E4  -2.54644054E1                   4
NEOC5H10OOH             H  11O   2C   5     G     300.0    5000.0  1686.0      1
   1.98216577E1  2.74351153E-2   -1.017638E-5  1.67311287E-9-1.01142157E-13    2
  -1.44846637E4  -7.65499851E1  7.26388728E-1  6.54763558E-2 -3.46433563E-5    3
  6.82220142E-9-1.22217205E-13  -7.61522056E3   2.77840799E1                   4
NEO-C5H10O              H  10O   1C   5     G     300.0    5000.0  1465.0      1
   1.88696363E1  2.18446364E-2 -7.48656898E-6   1.1657418E-9-6.78305009E-14    2
  -2.76538327E4  -8.33848438E1  -5.80125483E0  7.19986445E-2 -4.12060995E-5    3
  8.52947622E-9 2.15532151E-14  -1.85918283E4   5.13449073E1                   4
NEOC5H10OOH-O2          H  11O   4C   5     G     300.0    5000.0  2038.0      1
   2.43460937E1  2.84840536E-2 -1.05961421E-5  1.74545495E-9-1.05654571E-13    2
  -3.35348323E4  -9.58566184E1   2.12490773E0    7.515481E-2 -4.39349794E-5    3
  1.09212325E-8-8.06703541E-13  -2.57458785E4    2.4716526E1                   4
NEOC5H9Q2               H  11O   4C   5     G     300.0    5000.0  2050.0      1
   2.48112747E1  2.76461534E-2 -1.03017544E-5   1.6988489E-9-1.02912689E-13    2
  -2.56663214E4  -9.64118626E1   1.90419491E0  7.68023849E-2 -4.67666506E-5    3
  1.25175307E-8-1.11211508E-12  -1.77393477E4   2.75076242E1                   4
NEOC5KET                H  10O   3C   5     G     300.0    5000.0  1396.0      1
   2.11457411E1  2.34263362E-2 -8.03514708E-6  1.24990645E-9-7.26173329E-14    2
  -4.99812693E4  -8.04502172E1   1.99299705E0  6.63799852E-2 -4.41434233E-5    3
  1.47656228E-8-1.97164356E-12  -4.31727732E4   2.30090729E1                   4
NEOC5KETOX              H   9O   2C   5     G     300.0    5000.0  1677.0      1
   1.62834087E1  2.47667618E-2 -8.89982283E-6  1.43325482E-9-8.54232652E-14    2
  -2.99100005E4  -5.60198008E1   3.76958673E0  4.84037082E-2 -2.22215659E-5    3
   2.9825147E-9  2.9806495E-13   -2.5299397E4   1.27918996E1                   4
NEOC5KEJOL              H   9O   2C   5     G     300.0    5000.0  1402.0      1
   1.78858167E1  2.12423369E-2 -7.21947714E-6  1.11609095E-9-6.45625691E-14    2
  -3.87680922E4  -6.36233643E1   1.30298806E0  5.84132694E-2 -3.81961088E-5    3
  1.24622441E-8-1.59437417E-12  -3.28976593E4   2.59154966E1                   4
IC4H6Q2-II              H   8O   4C   4     G     300.0    5000.0  1386.0      1
   2.50360805E1  1.60230197E-2 -5.70704966E-6 9.10412038E-10-5.38294659E-14    2
  -2.84196401E4  -9.67186452E1  2.16408482E-1  8.25572149E-2 -7.64540445E-5    3
  3.58211787E-8-6.67718658E-12  -2.05694845E4   3.36943223E1                   4
NEOC5H9O-OOH            H  10O   3C   5     G     300.0    5000.0  1429.0      1
   2.34301312E1    2.264738E-2 -7.84730788E-6  1.22994662E-9-7.18633905E-14    2
  -3.86378493E4  -1.00093171E2  -4.33879286E0  8.23095013E-2 -5.24634537E-5    3
  1.40859094E-8-1.00626405E-12  -2.87630624E4   5.04065995E1                   4
NEOC5H12                H  12C   5          G     300.0    5000.0  1459.0      1
   2.13410465E1  2.32500105E-2 -8.36387815E-6  1.34306692E-9-7.97752777E-14    2
  -3.18056043E4  -1.00649903E2  8.60482114E-1  4.63444251E-2  2.26557531E-6    3
 -1.91739545E-8  6.0729152E-12  -2.24020628E4    1.7823595E1                   4
NEOC5H11                H  11C   5          G     300.0    5000.0  1375.0      1
   1.17983312E1  3.59579648E-2 -1.44108662E-5  2.46307665E-9-1.52118262E-13    2
  -3.86101387E3  -4.41297337E1   9.68072098E0  7.07718151E-3  4.53301778E-5    3
 -3.61952123E-8 8.06654396E-12   1.05116941E3  -1.94358274E1                   4
C5H81-2                 H   8C   5          G     200.0    3000.0  1000.0      1
   4.64348492E0  3.43849985E-2 -1.68140472E-5  4.00773292E-9 -3.7732162E-13    2
   1.39041715E4   3.35216937E0   5.71236212E0  8.93701088E-3  6.58093976E-5    3
 -9.19674851E-8 3.73535619E-11   1.44657677E4    2.6639109E0                   4
C5H81-3                 H   8C   5          G     200.0    3000.0  1000.0      1
    6.8396737E0  3.12295067E-2  -1.4913234E-5  3.47246715E-9-3.19638795E-13    2
   5.58219016E3  -1.05913717E1   4.04984587E0  1.50138236E-2  6.82395372E-5    3
 -1.07020603E-7 4.60261713E-11   7.11637471E3   8.56394457E0                   4
C5H8OH13-2O2            H   9O   3C   5     G     300.0    5000.0  1404.0      1
   1.96180007E1  2.20998529E-2  -7.4681667E-6  1.15011137E-9-6.63526404E-14    2
  -2.45746425E4  -6.67453703E1   1.87753744E0  6.34054943E-2 -4.38224209E-5    3
  1.55133047E-8-2.21315366E-12   -1.8450704E4   2.84941087E1                   4
C5H83OOH2-1O            H   9O   3C   5     G     300.0    5000.0  1411.0      1
   2.06925227E1  2.14138646E-2 -7.28149377E-6  1.12616482E-9-6.51681078E-14    2
  -1.50486584E4  -7.34239559E1   4.04273046E0  5.65279958E-2 -3.33234001E-5    3
  8.73699281E-9-6.77987084E-13  -8.98138427E3   1.71794004E1                   4
C5H8D14                 H   8C   5          G     200.0    3000.0  1000.0      1
   4.62582074E0  3.40878566E-2 -1.64583391E-5  3.86075298E-9-3.56864733E-13    2
   9.65264295E3   3.18383391E0   5.28538772E0  9.02478938E-3  6.74295537E-5    3
 -9.42123503E-8  3.8231846E-11   1.03625123E4   4.79068416E0                   4
C5H82-3                 H   8C   5          G     200.0    3000.0  1000.0      1
   3.89235191E0  3.51432627E-2 -1.70608744E-5  4.01911173E-9-3.72675201E-13    2
   1.31635741E4   7.63971228E0   6.47289995E0  4.62100238E-3  6.95992428E-5    3
 -9.03978685E-8 3.53259001E-11   1.34219805E4 -4.46197388E-1                   4
C5H8-1                  H   8C   5          G     200.0    3000.0  1000.0      1
   5.43543877E0  3.30341711E-2 -1.58717011E-5  3.70583385E-9-3.41004265E-13    2
   1.40358116E4    -1.241353E0   3.71837234E0  2.23012845E-2   3.7280173E-5    3
 -6.60052789E-8 2.86681872E-11   1.50279698E4   1.07614107E1                   4
C5H8-2                  H   8C   5          G     200.0    3000.0  1000.0      1
   4.13150249E0  3.55276772E-2 -1.73157909E-5   4.1004648E-9-3.82720841E-13    2
   1.24107008E4   6.93865723E0   6.04096763E0  8.61887858E-3  6.27338967E-5    3
 -8.53015032E-8  3.3968893E-11    1.2752575E4   1.84524671E0                   4
CH3CYC3H3CH3-3          H   9C   5          G     200.0    3000.0  1000.0      1
   4.18593807E0  3.80585349E-2  -1.8447433E-5  4.33452267E-9-4.00354785E-13    2
   2.48438858E4   2.99248355E0   5.44596539E0  4.79409129E-3  8.91045953E-5    3
 -1.19443874E-7 4.78304305E-11   2.56638465E4   2.97872202E0                   4
CH3CYC3H3CH3            H   9C   5          G     200.0    3000.0  1000.0      1
   3.83359167E0  3.87421725E-2 -1.89529862E-5  4.50572129E-9-4.22323145E-13    2
   2.32546733E4   6.63919144E0   5.97920638E0  4.14855018E-4  9.94320184E-5    3
 -1.29505807E-7 5.13859038E-11   2.39522859E4   2.67107816E0                   4
CH2CYC3H4CH3            H   9C   5          G     200.0    3000.0  1000.0      1
   5.88150228E0   3.5617505E-2 -1.70887764E-5  3.99851847E-9-3.69824285E-13    2
   1.85205381E4  -4.78909316E0   3.13920534E0  2.47916518E-2  4.49228226E-5    3
  -7.9573436E-8 3.47586812E-11   1.98725161E4   1.30492684E1                   4
CYC3H4C2H5-1            H   9C   5          G     200.0    3000.0  1000.0      1
   4.51905853E0  3.77033279E-2 -1.82851876E-5  4.30421038E-9 -3.9912528E-13    2
   2.39957274E4   4.05868298E0   5.67982921E0  1.16688962E-3  1.02666407E-4    3
 -1.36756098E-7 5.50852561E-11   2.49541785E4   5.25001164E0                   4
CYC3H4C2H5-2            H   9C   5          G     200.0    3000.0  1000.0      1
   5.57500334E0  3.62586952E-2 -1.74749733E-5   4.0946255E-9-3.78526221E-13    2
   2.50213557E4  -2.68633492E0    3.8847873E0  1.37172566E-2  7.77824297E-5    3
 -1.16058007E-7 4.87483585E-11   2.64426046E4   1.16711574E1                   4
CYC3H5CHCH3             H   9C   5          G     200.0    3000.0  1000.0      1
   3.84172241E0  3.90356382E-2 -1.94156469E-5  4.72063177E-9-4.53941919E-13    2
   1.93106623E4   7.74588244E0   4.77241034E0  3.63841604E-3   1.0025573E-4    3
 -1.36267903E-7 5.53297495E-11   2.02785217E4   9.92870678E0                   4
CYC4H6-2-CH3            H   9C   5          G     200.0    3000.0  1000.0      1
    4.3027562E0  3.91504819E-2 -1.93282619E-5  4.62906668E-9-4.36118582E-13    2
   2.00449661E4   2.64466797E0   4.47165391E0  4.48910564E-3  1.03310435E-4    3
 -1.41769187E-7 5.78159164E-11   2.12763472E4   9.05640062E0                   4
CYC4H6-3-CH3            H   9C   5          G     200.0    3000.0  1000.0      1
   4.42085895E0  3.90582211E-2 -1.92884961E-5  4.62015303E-9 -4.3542631E-13    2
   1.98296891E4   1.37284758E0   4.36816442E0  4.67264504E-3  1.04149257E-4    3
 -1.43410832E-7  5.8596076E-11   2.11306997E4   8.98933394E0                   4
CYC5H9                  H   9C   5          G     298.0    5000.0 1395.31      1
   6.89653674E0  3.29606477E-2 -1.37499396E-5  2.61118751E-9 -1.8524588E-13    2
   8.97770745E3  -1.52147813E1  -7.61748974E0  7.54251668E-2 -6.06647437E-5    3
  2.59450588E-8-4.61382247E-12   1.29472597E4   5.93647984E1                   4
CH2CYC3H3CH3            H   8C   5          G     200.0    3000.0  1000.0      1
   4.66392031E0  3.49633314E-2 -1.70741376E-5  4.05073501E-9-3.78465356E-13    2
   1.61909501E4  3.61149306E-1    3.0511053E0  1.74641523E-2  5.88784494E-5    3
 -9.20823765E-8 3.89140532E-11   1.74105997E4    1.3246207E1                   4
CYC3H3-1C2H5            H   8C   5          G     200.0    3000.0  1000.0      1
   3.76878236E0  3.60603652E-2 -1.80519905E-5  4.41837395E-9-4.28153753E-13    2
   2.33690153E4    7.2159109E0   5.72857923E0  1.95405229E-3  8.81525829E-5    3
 -1.16898543E-7 4.68307058E-11   2.39383077E4   3.30639737E0                   4
CYC3H3-3C2H5            H   8C   5          G     200.0    3000.0  1000.0      1
   4.83014953E0  3.42385844E-2 -1.67551928E-5  3.99578192E-9-3.76651663E-13    2
   2.46865296E4   1.70901721E0   3.84942708E0  1.46948816E-2  6.12596085E-5    3
 -9.25767175E-8 3.87054717E-11   2.57608698E4   1.14402122E1                   4
CYC3H4CHCH3             H   8C   5          G     200.0    3000.0  1000.0      1
   4.22502724E0  3.55268326E-2   -1.738267E-5   4.1331013E-9-3.87210901E-13    2
   1.60867014E4    2.3414089E0   4.55662587E0  5.79259265E-3  8.58843028E-5    3
 -1.18150238E-7 4.80317972E-11   1.70869317E4    6.8079214E0                   4
CYC3H5CHCH2             H   8C   5          G     200.0    3000.0  1000.0      1
   4.89638198E0  3.43772033E-2 -1.66543636E-5  3.92614967E-9-3.65195595E-13    2
   1.16993632E4 -4.47531518E-1   5.41743271E0  2.01440702E-3  9.40935901E-5    3
 -1.26253625E-7 5.09083715E-11   1.27339565E4   3.51686362E0                   4
C5H7-13-2               H   7C   5          G     200.0    3000.0  1000.0      1
   5.46013952E0  3.09922767E-2 -1.52407882E-5  3.64465682E-9   -3.43528E-13    2
   3.06953951E4  -1.10765621E0   4.48621778E0  1.87295094E-2  3.62694754E-5    3
 -6.07569532E-8 2.57845074E-11    3.1505408E4   7.06278679E0                   4
C5H7-13-3               H   7C   5          G     200.0    3000.0  1000.0      1
    5.7227355E0  3.01851468E-2 -1.45368606E-5   3.3921187E-9-3.11099727E-13    2
    3.0986557E4  -2.42713683E0   4.19435761E0  1.94803565E-2  3.56919961E-5    3
 -6.09873391E-8 2.60726694E-11   3.19424884E4   8.58476245E0                   4
CVCCJCVC                H   7C   5          G     200.0    3000.0  1000.0      1
   5.86851076E0  3.08634054E-2 -1.50886736E-5  3.59004361E-9-3.36867228E-13    2
   2.06538155E4  -6.26163911E0   2.85573896E0   1.9846387E-2  4.89861925E-5    3
 -8.24914232E-8 3.56995236E-11   2.21298963E4    1.3214161E1                   4
C5H7-14-1               H   7C   5          G     200.0    3000.0  1000.0      1
   5.57502457E0  3.00860935E-2 -1.47413716E-5  3.52436964E-9-3.32990916E-13    2
   3.91270234E4  3.17374896E-1    4.5880744E0  1.77508472E-2  3.74788593E-5    3
 -6.20787698E-8 2.63721141E-11   3.99346169E4   8.55155292E0                   4
C5H7-14-1O2             H   7O   2C   5     G     100.0    5000.0 1055.84      1
   1.33339782E1  2.30087817E-2 -8.72859209E-6  1.56914009E-9-1.08105988E-13    2
   1.56298397E4  -3.51911745E1   1.07314642E0  5.67133235E-2 -3.85050187E-5    3
  8.93750687E-9 8.54262791E-13   1.89293383E4   2.79906351E1                   4
CVCCVCCOJ               H   7O   1C   5     G     300.0    5000.0  1665.0      1
   1.84798895E1  1.69205741E-2 -6.38125084E-6  1.06059607E-9-6.45951684E-14    2
   1.03312927E4  -7.29016935E1   1.90894428E0  5.19545086E-2 -3.14520834E-5    3
  7.88109403E-9-5.51243426E-13   1.60756909E4   1.68752049E1                   4
CVCCVCCOO               H   8O   2C   5     G     300.0    5000.0  1407.0      1
   1.97014187E1  1.74498816E-2 -5.88564251E-6 9.05410614E-10-5.22009221E-14    2
  -7.79101446E3  -7.34775134E1  -2.29214376E0  7.84173713E-2 -7.14623941E-5    3
  3.29890494E-8-6.00608537E-12   -1.1761257E3   4.11318745E1                   4
CVCCVCCVO               H   6O   1C   5     G     300.0    5000.0  1395.0      1
    1.6268299E1  1.43327751E-2 -4.97440692E-6 7.79901086E-10 -4.5558768E-14    2
  -1.07808971E4  -6.04089377E1  -1.68197134E0  6.60378564E-2  -6.5507948E-5    3
  3.43065232E-8-7.27907398E-12    -5.371738E3   3.28440452E1                   4
CVCC(OJ)CVC             H   7O   1C   5     G     300.0    5000.0  1683.0      1
   1.73416264E1  2.27019148E-2 -9.67982933E-6  1.73070741E-9-1.10484606E-13    2
   1.07362546E4  -6.93078801E1   1.08557866E1  1.36153694E-2  2.55063284E-5    3
 -2.43031286E-8 5.65047483E-12   1.52685889E4  -2.58550326E1                   4
CVCC(OO)CVC             H   8O   2C   5     G     298.0    5000.0 1409.58      1
   1.35788679E1  2.83332124E-2 -1.19841277E-5  2.29641247E-9-1.63907461E-13    2
  -8.66740451E2  -3.86049843E1   1.20025536E0   6.6405105E-2 -5.67468243E-5    3
  2.61978267E-8-5.04966199E-12   2.39622558E3   2.44657338E1                   4
C5H9O1-3                H   9O   1C   5     G     300.0    5000.0  1410.0      1
    1.7015929E1  1.99601639E-2 -6.70700016E-6  1.02886842E-9-5.91938016E-14    2
  -4.21738235E3  -6.14046081E1   2.45310693E0  5.25270826E-2  -3.3550602E-5    3
  1.06156518E-8-1.28945649E-12   9.24132016E2   1.72176744E1                   4
C5H9O2-1                H   9O   1C   5     G     300.0    5000.0  1475.0      1
   2.23842351E1   1.7364609E-2 -6.25665509E-6  1.00576087E-9-5.97844843E-14    2
  -5.43575175E3  -9.51141327E1   3.23639358E0  4.73206072E-2 -1.39196825E-5    3
 -5.92408707E-9 2.87110459E-12   2.52564124E3   1.26917806E1                   4
C5H9O2-4                H   9O   1C   5     G     300.0    5000.0  1407.0      1
   1.62392024E1  2.06163491E-2 -6.93203743E-6  1.06381647E-9-6.12201833E-14    2
  -5.09957939E3  -5.74137607E1   2.73688691E0  4.91498151E-2 -2.84055838E-5    3
   7.6217358E-9-6.73709304E-13  -1.57394756E2   1.60872362E1                   4
C5H91-1O2               H   9O   2C   5     G     300.0    5000.0  1395.0      1
   1.97091859E1  2.05012319E-2 -7.04812188E-6  1.09809115E-9-6.38675351E-14    2
  -5.14304415E3  -7.29172944E1   1.65319286E0  6.27924203E-2 -4.50282313E-5    3
  1.66848477E-8-2.53104389E-12   1.11342147E3   2.40100658E1                   4
C5H91-2O2               H   9O   2C   5     G     300.0    5000.0  1410.0      1
   1.76459095E1  2.02890674E-2 -6.55903595E-6 9.79834775E-10-5.53279763E-14    2
   -6.7702615E3  -5.93209227E1   1.63216207E0  6.14801794E-2  -4.7297691E-5    3
  1.92848649E-8-3.18907367E-12  -1.66534089E3   2.52092937E1                   4
C5H91-3O2               H   9O   2C   5     G     300.0    5000.0  1400.0      1
   1.80833628E1  2.14507648E-2 -7.27996039E-6  1.12428772E-9-6.49877372E-14    2
  -4.67175613E3  -6.27892157E1   2.01030677E0  5.80659419E-2 -3.87799974E-5    3
  1.32968323E-8-1.84795665E-12   9.87017739E2     2.383499E1                   4
C5H91-4O2               H   9O   2C   5     G     300.0    5000.0  1406.0      1
    1.8729982E1  2.05857431E-2 -6.91180037E-6  1.05955777E-9 -6.0924861E-14    2
  -5.84847027E3  -6.72128182E1    2.2195494E0  6.21013922E-2 -4.74489091E-5    3
  1.92358731E-8-3.19437834E-12  -4.27290248E2   2.03810748E1                   4
C5H91-5O2               H   9O   2C   5     G     300.0    5000.0  1395.0      1
   1.83500355E1  2.14696853E-2 -7.33958171E-6  1.13903063E-9-6.60632613E-14    2
  -4.00906372E3  -6.46448628E1    1.9084353E0  5.96163111E-2 -4.14055613E-5    3
  1.51165309E-8-2.29065727E-12   1.75339446E3    2.3792965E1                   4
C5H92-1O2               H   9O   2C   5     G     300.0    5000.0  1395.0      1
   1.81657732E1  2.12944106E-2 -7.21021262E-6  1.11200906E-9-6.42243782E-14    2
  -4.11301909E3  -6.34379275E1  6.58513602E-1  6.27595489E-2 -4.49230615E-5    3
  1.67944681E-8-2.57799119E-12   1.89849569E3   3.03660465E1                   4
C5H92-2O2               H   9O   2C   5     G     300.0    5000.0  1406.0      1
   1.70464547E1  2.07267261E-2 -6.69716885E-6  1.00028104E-9-5.64800035E-14    2
  -7.73141007E3  -5.63544058E1   1.88858345E0  5.81604479E-2 -4.20107728E-5    3
  1.60829907E-8-2.50946628E-12  -2.74214087E3   2.42129835E1                   4
C5H92-3O2               H   9O   2C   5     G     300.0    5000.0  1406.0      1
   1.70464547E1  2.07267261E-2 -6.69716885E-6  1.00028104E-9-5.64800035E-14    2
  -7.73141007E3  -5.63544058E1   1.88858345E0  5.81604479E-2 -4.20107728E-5    3
  1.60829907E-8-2.50946628E-12  -2.74214087E3   2.42129835E1                   4
C5H92-4O2               H   9O   2C   5     G     300.0    5000.0  1384.0      1
   1.77187169E1  2.15580572E-2  -7.2811384E-6  1.12142433E-9-6.47186407E-14    2
  -6.26199231E3  -6.11995154E1    1.8222721E0  5.67240866E-2 -3.66019813E-5    3
  1.21298371E-8-1.64377918E-12  -5.24779258E2   2.49074825E1                   4
C5H92-5O2               H   9O   2C   5     G     300.0    5000.0  1393.0      1
   1.76492895E1   2.2033901E-2 -7.52747658E-6  1.16766758E-9-6.77029661E-14    2
  -4.92389226E3  -6.10885285E1   2.13518287E0  5.64287285E-2 -3.63828677E-5    3
  1.21131986E-8 -1.6589453E-12   6.81532783E2   2.29414412E1                   4
C5H91OO2-3              H   9O   2C   5     G     300.0    5000.0  1424.0      1
   2.12121416E1   1.7881629E-2 -5.76993205E-6 8.60813464E-10-4.85614397E-14    2
   3.69385491E2  -8.71241086E1  -7.28783354E0  1.03580809E-1 -1.03780903E-4    3
  5.08592257E-8-9.57322237E-12   8.15842955E3   5.88238401E1                   4
C5H91OO2-4              H   9O   2C   5     G     100.0    5000.0  898.11      1
   1.76610707E1  1.88425008E-2 -2.56795129E-6 1.71252638E-10 -8.6681735E-15    2
  -2.82910133E3  -6.53502659E1   1.23152163E0  4.23472006E-2  4.11321423E-5    3
 -9.38469105E-8 4.33040659E-11   2.12514864E3   2.32992877E1                   4
C5H91OO2-5              H   9O   2C   5     G     100.0    5000.0  901.14      1
   1.74316703E1  1.93441221E-2  -2.6680295E-6 1.95245977E-10-1.11722128E-14    2
  -2.38358373E3  -6.57334165E1   1.37069301E0  3.79777706E-2  5.39685242E-5    3
  -1.0655151E-7 4.75935678E-11   2.64909764E3   2.19426973E1                   4
C5H92OO1-3              H   9O   2C   5     G     100.0    5000.0  900.67      1
   1.47446118E1  2.39210864E-2 -5.45685067E-6  7.3034446E-10-4.62649539E-14    2
   -2.0190915E3  -4.79677062E1   1.33673042E0  4.37011406E-2  2.78282133E-5    3
 -7.29273848E-8 3.40055798E-11   2.00906347E3   2.42689702E1                   4
C5H92OO1-4              H   9O   2C   5     G     300.0    5000.0  1420.0      1
   2.03881708E1  1.99709745E-2 -6.60437068E-6  1.00248357E-9-5.72600434E-14    2
  -8.86712925E3  -8.74508446E1  -1.13537558E1  1.12726319E-1 -1.10317267E-4    3
  5.30306273E-8-9.84989398E-12   9.98159977E1   7.60925992E1                   4
C5H92OO1-5              H   9O   2C   5     G     100.0    5000.0   909.9      1
   3.53634597E1 -1.27545312E-2  1.44510947E-5 -2.93242332E-9 1.87683787E-13    2
  -7.28617048E3  -1.64224137E2   1.41695393E0  7.22367283E-3  1.94596971E-4    3
 -2.91043402E-7  1.2224334E-10   4.24193901E3   2.57447222E1                   4
C5H92OO3-4              H   9O   2C   5     G     300.0    5000.0  1428.0      1
    1.8865814E1   2.0488741E-2 -6.79845016E-6  1.03431796E-9-5.91737347E-14    2
   4.36533617E2  -7.27078028E1  -5.28375452E0  8.43639514E-2 -7.12956294E-5    3
  3.03788601E-8-5.10757465E-12   7.88960332E3   5.40272274E1                   4
C5H92OO3-5              H   9O   2C   5     G     100.0    5000.0  900.67      1
   1.47446118E1  2.39210864E-2 -5.45685067E-6  7.3034446E-10-4.62649539E-14    2
   -2.0190915E3  -4.79677062E1   1.33673042E0  4.37011406E-2  2.78282133E-5    3
 -7.29273848E-8 3.40055798E-11   2.00906347E3   2.42689702E1                   4
C5H93OO1-2              H   9O   2C   5     G     100.0    5000.0 1677.17      1
   1.06413115E1  3.59715317E-2 -1.55613927E-5  2.86222108E-9-1.93987508E-13    2
   9.12465337E3  -2.61567961E1   1.46640798E0  5.78534418E-2 -3.51318161E-5    3
  1.06413809E-8-1.35355608E-12   1.22022222E4   2.28512073E1                   4
C5H93OO2-4              H   9O   2C   5     G     100.0    5000.0  901.18      1
   1.61696261E1  2.14497398E-2 -4.05133997E-6 4.64374119E-10-2.88673533E-14    2
  -4.04110109E3  -5.77923033E1   1.32802693E0    4.159299E-2  3.85420922E-5    3
 -8.73572331E-8  3.9955808E-11   4.90946743E2   2.25690121E1                   4
C5H93OO2-5              H   9O   2C   5     G     100.0    5000.0  904.26      1
    1.5941221E1  2.19497222E-2 -4.15049555E-6 4.88153446E-10-3.13538891E-14    2
  -3.59601677E3  -5.74879375E1   1.46737731E0  3.72208935E-2  5.13909042E-5    3
 -1.00083569E-7 4.42576827E-11   1.01488818E3   2.19049591E1                   4
C5H9O1-2O-3             H   9O   2C   5     G     100.0    5000.0  875.32      1
   1.41362028E1   2.5447659E-2 -6.47608423E-6 8.84967809E-10-5.28490926E-14    2
   -1.4436934E4  -4.34965645E1  9.26780414E-1  5.84984296E-2 -1.63087501E-5    3
 -2.72740218E-8 1.81709494E-11  -1.10780907E4   2.44491571E1                   4
C5H9O1-2O-4             H   9O   2C   5     G     100.0    5000.0  875.32      1
   1.41362028E1   2.5447659E-2 -6.47608423E-6 8.84967809E-10-5.28490926E-14    2
   -1.4436934E4  -4.34965645E1  9.26780414E-1  5.84984296E-2 -1.63087501E-5    3
 -2.72740218E-8 1.81709494E-11  -1.10780907E4   2.44491571E1                   4
C5H9O2-3O-1             H   9O   2C   5     G     100.0    5000.0  865.27      1
   9.51436481E0  3.36515901E-2  -1.1243967E-5  1.82328726E-9-1.16932368E-13    2
  -1.35770245E4  -1.79055182E1   1.12551785E0  5.97491505E-2 -3.44994028E-5    3
  2.80103484E-9 4.49499282E-12  -1.16505312E4   2.40953209E1                   4
C5H9O2-3O-4             H   9O   2C   5     G     100.0    5000.0  881.43      1
   1.55696817E1  2.29607966E-2 -5.06115186E-6   6.166888E-10 -3.5254767E-14    2
  -1.64621607E4  -5.26750057E1  9.11947821E-1  5.64701069E-2 -5.91347976E-6    3
 -4.12247789E-8 2.38825093E-11  -1.25959473E4   2.34638667E1                   4
C5H9O2-3O-5             H   9O   2C   5     G     100.0    5000.0  865.27      1
   9.51436481E0  3.36515901E-2  -1.1243967E-5  1.82328726E-9-1.16932368E-13    2
  -1.35770245E4  -1.79055182E1   1.12551785E0  5.97491505E-2 -3.44994028E-5    3
  2.80103484E-9 4.49499282E-12  -1.16505312E4   2.40953209E1                   4
C5H81OOH3-1             H   9O   2C   5     G     300.0    5000.0  1401.0      1
   1.94686224E1   2.0081683E-2 -6.85931458E-6  1.06402642E-9-6.16981135E-14    2
   7.59189001E3   -6.9685423E1   1.94263371E0  6.13188821E-2 -4.38272074E-5    3
  1.60803075E-8-2.39248816E-12   1.36145917E4   2.42768815E1                   4
C5H81OOH3-4             H   9O   2C   5     G     300.0    5000.0  1399.0      1
   1.82405763E1  2.09679558E-2 -7.12987625E-6  1.10255816E-9-6.37906628E-14    2
   1.97175216E3  -6.16714209E1   3.08637785E0  5.41554749E-2 -3.39845474E-5    3
   1.0574863E-8-1.27805452E-12   7.43585305E3   2.04662692E1                   4
C5H81OOH3-5             H   9O   2C   5     G     300.0    5000.0  1402.0      1
   1.84445429E1  2.07877189E-2 -7.06601326E-6  1.09240285E-9-6.31914711E-14    2
   3.23617432E3  -6.27777026E1   1.61265986E0   6.0484801E-2 -4.28470077E-5    3
  1.57528946E-8-2.36498323E-12   9.02133529E3   2.74469255E1                   4
C5H81OOH4-1             H   9O   2C   5     G     300.0    5000.0  1403.0      1
   2.02914865E1  1.92937549E-2 -6.56776485E-6   1.0164548E-9-5.88445107E-14    2
   6.23854494E3  -7.53648566E1   2.47204835E0  6.31014409E-2 -4.80788382E-5    3
  1.89973851E-8-3.05000928E-12   1.21715787E4    1.9499458E1                   4
C5H81OOH4-2             H   9O   2C   5     G     300.0    5000.0  1405.0      1
   1.95109019E1  1.96552629E-2 -6.62600222E-6  1.01863747E-9-5.86924463E-14    2
   4.83409477E3  -7.05819712E1   2.73107005E0  6.16562937E-2 -4.73630542E-5    3
  1.91387001E-8-3.15653005E-12   1.03553524E4   1.84971659E1                   4
C5H81OOH4-3             H   9O   2C   5     G     300.0    5000.0  1408.0      1
   1.93362551E1  2.01250681E-2 -6.76510991E-6  1.03795133E-9-5.97196244E-14    2
  -6.10454275E3  -7.12191223E1  9.76863553E-1    6.799054E-2 -5.52731509E-5    3
  2.35514937E-8-4.05758068E-12   -2.6256478E2   2.55538793E1                   4
C5H81OOH4-5             H   9O   2C   5     G     300.0    5000.0  1407.0      1
   1.92549804E1  1.98145557E-2 -6.66715995E-6  1.02355146E-9-5.89151344E-14    2
   2.00593421E3  -6.79528005E1   2.39767382E0  6.29101759E-2 -4.95058155E-5    3
  2.05676901E-8-3.48080215E-12   7.46611406E3   2.12233953E1                   4
C5H81OOH5-2             H   9O   2C   5     G     300.0    5000.0  1394.0      1
    1.9140273E1  2.05187885E-2 -7.04422765E-6  1.09637615E-9-6.37206365E-14    2
   6.67222755E3  -6.80608392E1   2.44212953E0  5.90754338E-2 -4.11673486E-5    3
  1.49131737E-8-2.22686307E-12   1.25325347E4   2.18053914E1                   4
C5H81OOH5-3             H   9O   2C   5     G     300.0    5000.0  1398.0      1
   1.89860228E1  2.09708109E-2 -7.17720297E-6  1.11474151E-9-6.46932158E-14    2
  -4.27859194E3  -6.88240161E1  5.85967039E-1  6.58477217E-2 -4.97094581E-5    3
  1.97122283E-8-3.21301126E-12   1.93040669E3   2.93372534E1                   4
C5H81OOH5-4             H   9O   2C   5     G     300.0    5000.0  1392.0      1
   1.85969465E1  2.08956982E-2 -7.15436145E-6  1.11140275E-9-6.45050316E-14    2
   2.70784184E3  -6.32289388E1   4.39108882E0  5.15528463E-2  -3.1866308E-5    3
  9.97312569E-9-1.25974191E-12   7.93010141E3   1.40216198E1                   4
C5H82OOH1-3             H   9O   2C   5     G     300.0    5000.0  1394.0      1
   1.89070944E1  2.04030983E-2 -6.93887667E-6  1.07342424E-9-6.21304617E-14    2
   6.58451017E3  -6.65813255E1   1.22555493E0  6.20134574E-2  -4.4400833E-5    3
  1.64398443E-8-2.48557619E-12   1.26745908E4   2.82383155E1                   4
C5H82OOH1-4             H   9O   2C   5     G     300.0    5000.0  1399.0      1
    1.8692077E1  2.09562132E-2 -7.11644911E-6  1.09966913E-9-6.35960754E-14    2
  -4.34447197E3   -6.7009768E1 -6.64852326E-1  6.89072105E-2  -5.3113457E-5    3
  2.13526811E-8-3.49815766E-12   2.07856822E3   3.59357013E1                   4
C5H82OOH4-2             H   9O   2C   5     G     300.0    5000.0  1395.0      1
   1.80975882E1  2.12286528E-2 -7.25032338E-6  1.12451608E-9-6.51962948E-14    2
   5.10870303E3  -6.22658286E1   2.82934513E0  5.40700733E-2 -3.31698253E-5    3
  9.94930703E-9-1.13791373E-12   1.06858969E4     2.072242E1                   4
C5H82OOH5-2             H   9O   2C   5     G     300.0    5000.0  1391.0      1
   1.84438756E1  2.10849834E-2 -7.23402169E-6  1.12543328E-9-6.53897225E-14    2
   5.75391202E3  -6.45342769E1   2.63669876E0  5.60265584E-2 -3.63387202E-5    3
  1.20268933E-8 -1.6207559E-12   1.14655972E4   2.11034933E1                   4
C5H82OOH5-3             H   9O   2C   5     G     300.0    5000.0  1391.0      1
   1.84438756E1  2.10849834E-2 -7.23402169E-6  1.12543328E-9-6.53897225E-14    2
   5.75391202E3  -6.45342769E1   2.63669876E0  5.60265584E-2 -3.63387202E-5    3
  1.20268933E-8 -1.6207559E-12   1.14655972E4   2.11034933E1                   4
C5H81-3,4OOH            H  10O   4C   5     G     300.0    5000.0  1402.0      1
   2.38289371E1  2.31145958E-2  -7.8940432E-6  1.22446194E-9-7.09998378E-14    2
  -3.50772101E4  -8.87455916E1   2.13682527E0  7.54856587E-2  -5.6342007E-5    3
  2.16204409E-8-3.36053914E-12  -2.77680681E4   2.70602704E1                   4
C5H81O-3-4OOH           H   9O   3C   5     G     300.0    5000.0  1419.0      1
   2.22637031E1  1.95194865E-2 -6.50502835E-6 9.92213023E-10-5.68541987E-14    2
   -1.7217742E4  -8.32228024E1   3.41252713E0  6.89518822E-2 -5.64052643E-5    3
  2.38599696E-8 -4.0413775E-12  -1.13039337E4   1.59466984E1                   4
C5H81-3,5OOH            H  10O   4C   5     G     300.0    5000.0  1392.0      1
   2.56364889E1   2.2219552E-2 -7.73091675E-6   1.2144846E-9-7.10556154E-14    2
  -3.46036102E4  -1.01287863E2   2.37208823E0  7.26705177E-2  -4.7124757E-5    3
  1.40216117E-8-1.44937673E-12  -2.62605278E4   2.48288553E1                   4
C5H81O-3-5OOH           H   9O   3C   5     G     300.0    5000.0  1407.0      1
    2.1826846E1  2.04547256E-2 -6.94986916E-6  1.07418493E-9-6.21285216E-14    2
  -1.53403816E4  -8.02972582E1   3.25837209E0  6.58928128E-2  -4.9635524E-5    3
  1.93325188E-8-3.05177268E-12    -9.150186E3   1.86065838E1                   4
C5H82-1,4OOH            H  10O   4C   5     G     300.0    5000.0  1402.0      1
    2.3632932E1  2.32347584E-2 -7.92563372E-6  1.22839633E-9-7.11895339E-14    2
  -3.36422259E4  -8.88566321E1   1.40072249E0  7.75526049E-2 -5.89239657E-5    3
  2.30639037E-8-3.65667918E-12  -2.62162429E4   2.96032264E1                   4
C5H82O-4-1OOH           H   9O   3C   5     G     300.0    5000.0  1412.0      1
   2.15944937E1   2.0274893E-2 -6.80963286E-6  1.04455433E-9-6.01024349E-14    2
  -1.54107365E4  -7.87708967E1    2.6329135E0  6.62384215E-2 -4.90238785E-5    3
  1.84552849E-8-2.77422397E-12  -9.09862048E3   2.22937702E1                   4
C5H82-4,5OOH            H  10O   4C   5     G     300.0    5000.0  1390.0      1
   2.45610766E1  2.30422718E-2 -7.99355281E-6  1.25318839E-9-7.32136982E-14    2
  -3.53154409E4  -9.54526834E1   2.72439889E0  6.93492345E-2 -4.29536446E-5    3
   1.1983291E-8-1.09131603E-12  -2.73581377E4   2.33316517E1                   4
C5H82O-4-5OOH           H   9O   3C   5     G     300.0    5000.0  1395.0      1
    2.0670172E1   2.1698212E-2 -7.43755757E-6  1.15650802E-9-6.71752859E-14    2
  -1.63705072E4  -7.47583793E1   3.23108922E0  5.94632351E-2 -3.73082515E-5    3
  1.12611792E-8-1.26741154E-12  -1.00572762E4   1.98868556E1                   4
C5H81O2-4               H   8O   1C   5     G     300.0    5000.0  1419.0      1
   1.41708331E1    2.002816E-2 -6.58786548E-6 9.95503876E-10-5.66558452E-14    2
  -1.11018813E4   -4.9772375E1  -5.49035838E0  7.56811251E-2 -6.74161101E-5    3
  3.10595881E-8-5.66277131E-12  -5.32178474E3   5.22408713E1                   4
C5H81O3-4               H   8O   1C   5     G     300.0    5000.0  1417.0      1
   1.63871962E1   1.8188332E-2 -6.05689377E-6 9.23451295E-10-5.28997384E-14    2
  -1.10194514E4  -6.24617165E1  -5.98234079E0   8.1497772E-2 -7.51420995E-5    3
  3.49936793E-8  -6.392827E-12   -4.4568497E3   5.35846077E1                   4
C5H81O3-5               H   8O   1C   5     G     300.0    5000.0  1425.0      1
   1.46291649E1  1.92307945E-2 -6.22709299E-6 9.30605835E-10-5.25400852E-14    2
  -9.06749882E3  -5.24325671E1  -6.51150222E0  8.16061701E-2 -7.66438529E-5    3
  3.65501449E-8-6.80044183E-12  -3.14102243E3   5.62989462E1                   4
C5H81O4-5               H   8O   1C   5     G     300.0    5000.0  1450.0      1
   1.62618415E1  1.70872996E-2 -5.42630368E-6 8.00123271E-10-4.47479751E-14    2
  -8.58034658E3  -5.98137263E1  -3.53217224E0  7.31250288E-2 -6.55898905E-5    3
  2.96519232E-8-5.23080606E-12  -2.88659098E3   4.26772854E1                   4
C5H82O1-4               H   8O   1C   5     G     300.0    5000.0  1412.0      1
   1.77500839E1   1.8169317E-2 -6.20820342E-6 9.63518029E-10-5.58987391E-14    2
  -2.22224033E4  -7.50605429E1  -6.25547999E0  8.13579346E-2  -7.0251318E-5    3
  3.04457257E-8-5.22022722E-12  -1.47210346E4   5.11328645E1                   4
C5H82O2-4               H   8O   1C   5     G     300.0    5000.0  1414.0      1
   1.36455323E1     2.03925E-2  -6.7866231E-6  1.03392944E-9-5.91863329E-14    2
  -1.20968482E4  -4.72485917E1  -4.80361223E0  7.05382577E-2 -5.97376452E-5    3
  2.65185511E-8-4.72096332E-12  -6.43929629E3   4.92564267E1                   4
C5H82O3-5               H   8O   1C   5     G     300.0    5000.0  1412.0      1
   1.30137182E1  2.14280807E-2 -7.15937364E-6  1.09366106E-9-6.27248354E-14    2
  -1.00180766E4  -4.31233222E1  -5.20767061E0  6.98326827E-2 -5.72294939E-5    3
  2.47936383E-8-4.34406457E-12  -4.30337449E3    5.2613088E1                   4
C5H82O4-5               H   8O   1C   5     G     300.0    5000.0  1433.0      1
   1.54008302E1  1.88745365E-2   -6.264599E-6 9.53199937E-10 -5.4534424E-14    2
  -9.90542664E3  -5.65042963E1  -4.19764019E0  6.86553367E-2 -5.42294004E-5    3
  2.16850333E-8-3.43354941E-12  -3.65702455E3   4.70664588E1                   4
C5H81OOH3-4O2           H   9O   4C   5     G     300.0    5000.0  1402.0      1
   2.28685218E1  2.18075534E-2 -7.44293374E-6  1.15399056E-9  -6.689324E-14    2
  -1.78533719E4  -8.27395852E1   2.92540483E0  6.94778467E-2 -5.09822031E-5    3
  1.92091671E-8-2.93096209E-12   -1.1085438E4   2.38991492E1                   4
C5H81OOH3-5O2           H   9O   4C   5     G     300.0    5000.0  1394.0      1
   2.24268642E1  2.25516382E-2 -7.78085526E-6  1.21517138E-9-7.07960089E-14    2
  -1.59066513E4  -7.96239058E1   2.52557049E0  6.80662934E-2 -4.72696927E-5    3
  1.67052342E-8 -2.3933787E-12  -8.90844303E3   2.75865091E1                   4
C5H81OOH4-3O2           H   9O   4C   5     G     300.0    5000.0  1402.0      1
   2.28685218E1  2.18075534E-2 -7.44293374E-6  1.15399056E-9  -6.689324E-14    2
  -1.78533719E4  -8.27395852E1   2.92540483E0  6.94778467E-2 -5.09822031E-5    3
  1.92091671E-8-2.93096209E-12   -1.1085438E4   2.38991492E1                   4
C5H81OOH4-5O2           H   9O   4C   5     G     300.0    5000.0  1406.0      1
   2.37543703E1  2.08162724E-2 -7.04755078E-6  1.08665909E-9 -6.2743934E-14    2
   -1.7067814E4  -8.73429546E1    3.3326593E0  7.38012191E-2 -6.04926059E-5    3
  2.57964439E-8-4.43901183E-12  -1.05422002E4   2.03955527E1                   4
C5H81OOH5-3O2           H   9O   4C   5     G     300.0    5000.0  1394.0      1
   2.24268642E1  2.25516382E-2 -7.78085526E-6  1.21517138E-9-7.07960089E-14    2
  -1.59066513E4  -7.96239058E1   2.52557049E0  6.80662934E-2 -4.72696927E-5    3
  1.67052342E-8 -2.3933787E-12  -8.90844303E3   2.75865091E1                   4
C5H81OOH5-4O2           H   9O   4C   5     G     300.0    5000.0  1406.0      1
   2.37543703E1  2.08162724E-2 -7.04755078E-6  1.08665909E-9 -6.2743934E-14    2
   -1.7067814E4  -8.73429546E1    3.3326593E0  7.38012191E-2 -6.04926059E-5    3
  2.57964439E-8-4.43901183E-12  -1.05422002E4   2.03955527E1                   4
C5H82OOH4-1O2           H   9O   4C   5     G     300.0    5000.0  1402.0      1
   2.26909574E1  2.18790101E-2 -7.45090364E-6  1.15356577E-9-6.68030939E-14    2
  -1.59191884E4  -8.04293764E1   2.12865331E0  7.18025934E-2 -5.39499807E-5    3
  2.08795105E-8-3.27415376E-12  -9.02073494E3   2.92423873E1                   4
C5H82OOH5-1O2           H   9O   4C   5     G     300.0    5000.0  1397.0      1
   2.31293411E1  2.15984263E-2 -7.37537545E-6  1.14406585E-9-6.63449359E-14    2
  -1.53098411E4  -8.32252314E1     1.787345E0  7.43400432E-2 -5.78231291E-5    3
  2.32946431E-8-3.81423691E-12   -8.2169512E3   3.03206618E1                   4
C5H83OH1Q2              H  10O   3C   5     G     300.0    5000.0  1404.0      1
   2.05064667E1  2.35563682E-2  -7.9890008E-6   1.2332509E-9-7.12657733E-14    2
  -4.17790402E4  -7.23672487E1   1.19205113E0  6.89973918E-2 -4.86326919E-5    3
  1.76557445E-8-2.59798526E-12  -3.51499302E4   3.11697127E1                   4
C5H84OH1Q2              H  10O   3C   5     G     300.0    5000.0  1410.0      1
   2.18856526E1  2.20888679E-2 -7.41770302E-6  1.13732618E-9-6.54081017E-14    2
  -4.20580767E4  -8.05370822E1   1.17730762E0  7.61514839E-2 -6.21488837E-5    3
  2.64592835E-8-4.54152116E-12  -3.54914274E4   2.85655042E1                   4
C5H82OH2Q1              H  10O   3C   5     G     300.0    5000.0  1412.0      1
   2.10102886E1  2.10682262E-2 -6.69848004E-6 9.88549794E-10-5.53197916E-14    2
  -4.46424234E4   -7.5115464E1 -9.25819327E-1  8.64460894E-2 -8.15583644E-5    3
  3.94696418E-8-7.46575135E-12  -3.85165133E4   3.75480119E1                   4
C5H83OH2Q1              H  10O   3C   5     G     300.0    5000.0  1404.0      1
   2.09963464E1  2.29547324E-2 -7.74077711E-6  1.19029268E-9-6.85947338E-14    2
  -4.29790205E4   -7.5922271E1    1.1334712E0  7.29176478E-2 -5.65030735E-5    3
  2.30327079E-8-3.82978974E-12  -3.64651343E4   2.94416108E1                   4
C5H84OH2Q1              H  10O   3C   5     G     300.0    5000.0  1407.0      1
   2.17022393E1  2.23079292E-2  -7.5074344E-6  1.15282168E-9-6.63710497E-14    2
  -4.20689389E4   -7.9472481E1  6.59753422E-1  7.72684459E-2 -6.33283485E-5    3
  2.71246242E-8 -4.6904862E-12  -3.53826208E4   3.14093144E1                   4
C5H81KET34              H   8O   3C   5     G     300.0    5000.0  1385.0      1
   2.33451759E1  1.71825995E-2 -5.95976026E-6 9.35115065E-10-5.46894061E-14    2
  -3.62326364E4  -9.04035053E1  1.36257817E-1  7.43819628E-2 -6.04011655E-5    3
  2.47044651E-8-4.05791655E-12  -2.85217369E4   3.31043652E1                   4
C5H81KET35              H   8O   3C   5     G     300.0    5000.0  1383.0      1
   2.00213735E1  1.98024989E-2 -6.80860205E-6  1.06113421E-9-6.17415996E-14    2
  -3.46075061E4  -7.18089473E1   3.93730518E0  5.20541507E-2 -2.87543568E-5    3
   6.3774146E-9-2.27792267E-13  -2.85504827E4   1.63591093E1                   4
C5H81KET43              H   8O   3C   5     G     300.0    5000.0  2049.0      1
   2.24947136E1  2.02078253E-2 -7.60278592E-6   1.2616554E-9-7.67584583E-14    2
  -3.37897794E4   -8.7776188E1   2.39838666E0  6.45006231E-2 -4.18286684E-5    3
  1.21335375E-8-1.23929146E-12  -2.69599765E4   2.04991652E1                   4
C5H81KET45              H   8O   3C   5     G     300.0    5000.0  1386.0      1
   2.60660543E1  1.57780418E-2 -5.67209741E-6 9.10451826E-10-5.40647796E-14    2
  -3.47731324E4  -1.06008858E2  -2.72714038E0  8.89220445E-2 -7.77615451E-5    3
  3.35452058E-8-5.74235466E-12   -2.5429713E4   4.64348163E1                   4
C5H81KET53              H   8O   3C   5     G     300.0    5000.0  1403.0      1
   2.04076477E1  1.92175516E-2 -6.55134254E-6  1.01530266E-9-5.88464972E-14    2
  -3.21465878E4  -7.28297389E1   3.17460374E0  5.59292974E-2 -3.40949933E-5    3
  9.20150807E-9-7.46392081E-13  -2.59270517E4   2.07793562E1                   4
C5H81KET54              H   8O   3C   5     G     300.0    5000.0  1389.0      1
   2.40926652E1  1.64721764E-2 -5.69889917E-6  8.9282035E-10-5.21650602E-14    2
  -3.31399226E4  -9.38050599E1 -8.89866504E-1  8.04914891E-2 -6.92350124E-5    3
  2.97784438E-8-5.09409554E-12   -2.5107314E4   3.82340156E1                   4
C5H82KET41              H   8O   3C   5     G     300.0    5000.0  1391.0      1
   1.92905215E1  2.04938324E-2 -7.05912684E-6  1.10121352E-9-6.41059327E-14    2
  -3.43808221E4  -6.68175183E1   2.28231594E0  5.90229527E-2 -4.02396009E-5    3
  1.40732853E-8-2.01370267E-12  -2.83400757E4   2.49771745E1                   4
C5H82KET51              H   8O   3C   5     G     300.0    5000.0  1381.0      1
   2.38875394E1  1.75817383E-2 -6.28272521E-6  1.00446288E-9-5.94828235E-14    2
  -3.22463965E4   -9.5201422E1 -7.74237765E-1   7.4628426E-2 -5.62360465E-5    3
  2.07373815E-8-3.03505936E-12  -2.36857368E4   3.73517744E1                   4
C5H82KET45              H   8O   3C   5     G     300.0    5000.0  1385.0      1
   2.26351674E1  1.78215217E-2 -6.18537947E-6 9.70673449E-10-5.67675428E-14    2
  -3.49417932E4  -8.56312636E1 -3.34855517E-2  7.30438533E-2 -5.80726066E-5    3
  2.33321305E-8-3.77766035E-12  -2.73375474E4   3.52441518E1                   4
C5H81KET34O             H   7O   2C   5     G     300.0    5000.0  1370.0      1
   1.82227168E1  1.77511728E-2 -6.24763175E-6 9.88755574E-10-5.81389086E-14    2
  -1.74437274E4  -6.52485105E1   4.23977425E0  4.29351016E-2 -1.99200622E-5    3
  2.22230774E-9  5.0129545E-13  -1.18284328E4   1.25231382E1                   4
C5H81KET35O             H   7O   2C   5     G     300.0    5000.0  1676.0      1
    1.7751509E1  1.96770886E-2 -7.33680045E-6  1.21029244E-9 -7.3330031E-14    2
  -1.40228178E4  -6.30146553E1   5.16331514E0  4.24783263E-2 -1.88859443E-5    3
  1.62483502E-9 5.43040775E-13  -9.27314055E3   6.58155717E0                   4
C5H81KET43O             H   7O   2C   5     G     100.0    5000.0 1662.32      1
   1.44926425E1  2.19958313E-2 -8.68310857E-6  1.53355826E-9-1.01622466E-13    2
  -1.41205169E4  -4.22433779E1   1.16764947E0   5.4059053E-2 -3.76151176E-5    3
  1.31364839E-8-1.84659137E-12  -9.69038344E3   2.88141213E1                   4
C5H81KET45O             H   7O   2C   5     G     100.0    5000.0 1999.71      1
   1.96071553E1  1.79837606E-2 -8.27138345E-6  1.52890715E-9-1.01902249E-13    2
  -1.32288939E4  -7.55548492E1   1.15246095E0    5.489763E-2 -3.59601463E-5    3
  1.07596152E-8-1.25588082E-12  -5.84791215E3   2.62679625E1                   4
C5H81KET53O             H   7O   2C   5     G     300.0    5000.0  1381.0      1
   1.84201409E1  1.63630637E-2 -5.50735344E-6 8.46623652E-10-4.88072807E-14    2
  -1.45635496E4  -6.58217412E1   4.33824049E0  4.35572078E-2 -2.15633526E-5    3
  2.70817711E-9 5.68365192E-13  -9.26496967E3   1.15583856E1                   4
C5H81KET54O             H   7O   2C   5     G     300.0    5000.0  1375.0      1
   1.92530208E1  1.68383232E-2 -5.92518279E-6 9.37701301E-10-5.51390616E-14    2
  -1.45031902E4  -7.03716809E1   3.22055592E0  4.85013605E-2 -2.69047369E-5    3
  5.69816584E-9-1.15357887E-13  -8.40529956E3   1.77065164E1                   4
C5H82KET41O             H   7O   2C   5     G     300.0    5000.0  1574.0      1
   2.03719807E1  1.63346181E-2 -5.85535637E-6 9.38029472E-10-5.56251418E-14    2
   -1.7332027E4  -7.92546147E1   6.09514044E0  3.62895459E-2 -7.24982191E-6    3
 -6.80771266E-9 2.63726399E-12  -1.10842089E4   2.09702111E0                   4
C5H82KET51O             H   7O   2C   5     G     300.0    5000.0  1373.0      1
   2.25297108E1  1.77935631E-2 -7.12910714E-6  1.21910145E-9-7.53491624E-14    2
  -1.44900714E4  -9.44692658E1   3.00883514E0  5.20057556E-2 -2.55082146E-5    3
  3.23451819E-9 4.81283277E-13  -6.41207716E3   1.46810509E1                   4
C5H10OH21               H  11O   1C   5     G     300.0    5000.0  1403.0      1
   1.83853941E1   2.2822578E-2 -7.64460261E-6  1.16996774E-9-6.71948144E-14    2
   -2.1380967E4  -6.67708766E1   1.46502426E0  6.48215982E-2 -4.82040287E-5    3
  1.92150607E-8-3.16465272E-12  -1.57518643E4   2.32232969E1                   4
C5H10OH22               H  11O   1C   5     G     300.0    5000.0  1395.0      1
   1.78871636E1  2.36146622E-2 -7.99848515E-6  1.23353515E-9-7.12310497E-14    2
  -2.51755088E4  -6.46540197E1   1.65550008E0  6.06560822E-2 -4.03444934E-5    3
  1.41445978E-8-2.06350001E-12   -1.9422754E4   2.28770046E1                   4
C5H10OH23               H  11O   1C   5     G     300.0    5000.0  1402.0      1
   1.75237468E1  2.33111605E-2  -7.7625754E-6  1.18336465E-9-6.77794147E-14    2
  -2.23230949E4  -6.16589904E1   1.57671537E0  6.11672776E-2 -4.22201264E-5    3
   1.5483187E-8-2.34663575E-12  -1.68613734E4    2.3743813E1                   4
C5H10OH25               H  11O   1C   5     G     300.0    5000.0  1407.0      1
    1.7877617E1  2.30096382E-2 -7.66030672E-6  1.16773561E-9-6.68876794E-14    2
  -2.17206124E4  -6.40502519E1 -6.11511496E-1    6.857482E-2 -5.07877147E-5    3
  1.97511236E-8 -3.1302597E-12   -1.5594874E4   3.43072707E1                   4
C5H10OH32               H  11O   1C   5     G     300.0    5000.0  1402.0      1
   1.75237468E1  2.33111605E-2  -7.7625754E-6  1.18336465E-9-6.77794147E-14    2
  -2.23230949E4  -6.16589904E1   1.57671537E0  6.11672776E-2 -4.22201264E-5    3
   1.5483187E-8-2.34663575E-12  -1.68613734E4    2.3743813E1                   4
O2C5H10OH21             H  11O   3C   5     G     300.0    5000.0  1403.0      1
   2.21564894E1    2.464846E-2 -8.35302027E-6  1.28869916E-9-7.44372437E-14    2
   -4.0754415E4  -8.21531298E1   1.17115115E0  7.66730583E-2 -5.83784836E-5    3
  2.33930002E-8-3.83723947E-12  -3.37839415E4   2.94556811E1                   4
O2C5H10OH23             H  11O   3C   5     G     300.0    5000.0  1413.0      1
   2.25663309E1  2.36960784E-2 -7.89320309E-6  1.20343029E-9-6.89316529E-14    2
  -4.25964462E4   -8.4872963E1    1.4829299E0  7.92100619E-2 -6.45238925E-5    3
  2.75597603E-8-4.74651399E-12  -3.59663215E4   2.60236189E1                   4
O2C5H10OH32             H  11O   3C   5     G     300.0    5000.0  1413.0      1
   2.25663309E1  2.36960784E-2 -7.89320309E-6  1.20343029E-9-6.89316529E-14    2
  -4.25964462E4   -8.4872963E1    1.4829299E0  7.92100619E-2 -6.45238925E-5    3
  2.75597603E-8-4.74651399E-12  -3.59663215E4   2.60236189E1                   4
C5H10OOH2-1O            H  11O   3C   5     G     300.0    5000.0  1413.0      1
   2.35346179E1  2.34722862E-2 -7.94776963E-6  1.22562706E-9-7.07764677E-14    2
  -3.12413772E4  -9.05213665E1   3.59931598E0  6.97303823E-2 -4.81110105E-5    3
  1.66633403E-8 -2.2760564E-12  -2.43831559E4   1.64907485E1                   4
C5H10OOH1-2O            H  11O   3C   5     G     300.0    5000.0  1399.0      1
   2.34744091E1  2.40289087E-2 -8.24957196E-6  1.28401429E-9 -7.4627689E-14    2
  -3.14288055E4  -9.04874276E1    2.2762658E0  7.41677471E-2 -5.37102267E-5    3
  2.00876552E-8 -3.0656284E-12  -2.41478738E4   2.31073065E1                   4
C5H10OOH2-3O            H  11O   3C   5     G     300.0    5000.0  1422.0      1
   2.37039661E1  2.28944277E-2 -7.65396504E-6  1.17004168E-9-6.71498252E-14    2
  -3.30935488E4  -9.19037151E1   3.52101067E0  7.27990609E-2 -5.45969132E-5    3
  2.10575994E-8-3.25724347E-12  -2.64753038E4   1.53171528E1                   4
C5H10OOH3-2O            H  11O   3C   5     G     300.0    5000.0  1422.0      1
   2.37039661E1  2.28944277E-2 -7.65396504E-6  1.17004168E-9-6.71498252E-14    2
  -3.30935488E4  -9.19037151E1   3.52101067E0  7.27990609E-2 -5.45969132E-5    3
  2.10575994E-8-3.25724347E-12  -2.64753038E4   1.53171528E1                   4
C5H9OH2-1               H  10O   1C   5     G     300.0    5000.0  1393.0      1
   1.79632769E1  1.96261013E-2  -6.9455295E-6  1.16998015E-9-7.31076475E-14    2
  -3.43975167E4  -6.71427512E1   1.15379835E0  6.14754406E-2 -4.76417883E-5    3
  1.94812837E-8-3.26380194E-12  -2.88071871E4   2.22378076E1                   4
C5H9OH2-2               H  10O   1C   5     G     300.0    5000.0  1393.0      1
   1.73420529E1  1.98672053E-2 -6.84827375E-6  1.12853971E-9-6.95367723E-14    2
  -3.53067253E4  -6.39342517E1    1.0617565E0  5.99229234E-2 -4.53382296E-5    3
    1.826474E-8-3.03057217E-12  -2.98359947E4   2.28159483E1                   4
C5H9OH2-3               H  10O   1C   5     G     300.0    5000.0  1404.0      1
   1.63202131E1  2.21187964E-2 -7.33446788E-6  1.11504811E-9-6.37490605E-14    2
  -3.18694826E4  -5.76995691E1 -1.36026247E-1  6.18254995E-2 -4.39977979E-5    3
  1.64952091E-8 -2.5308879E-12  -2.63259212E4   3.01555739E1                   4
C5H9OH3-1               H  10O   1C   5     G     300.0    5000.0  1407.0      1
   1.70524829E1  2.14807216E-2  -7.1112154E-6  1.07990418E-9-6.16917578E-14    2
  -3.09579957E4  -6.14085679E1 -4.00576532E-1  6.51854571E-2 -4.92465698E-5    3
  1.95952916E-8-3.17430732E-12  -2.52486385E4   3.11853383E1                   4
C5H9OH3-2               H  10O   1C   5     G     300.0    5000.0  1393.0      1
   1.73420529E1  1.98672053E-2 -6.84827375E-6  1.12853971E-9-6.95367723E-14    2
  -3.53067253E4  -6.39342517E1    1.0617565E0  5.99229234E-2 -4.53382296E-5    3
    1.826474E-8-3.03057217E-12  -2.98359947E4   2.28159483E1                   4
C5H9OH1Q2-1             H  11O   3C   5     G     300.0    5000.0  1401.0      1
   2.37879334E1   2.3216151E-2 -7.94405983E-6   1.2338479E-9-7.16108087E-14    2
  -3.64368316E4  -9.11172296E1   2.34789216E0  7.38707732E-2 -5.34807426E-5    3
  1.97477739E-8-2.94205883E-12  -2.91046004E4   2.37314926E1                   4
C5H9OH1Q2-3             H  11O   3C   5     G     300.0    5000.0  1398.0      1
    2.2281156E1  2.43747251E-2 -8.31537329E-6  1.28873434E-9-7.46784781E-14    2
  -3.41721221E4  -8.06285061E1   3.38964538E0  6.71053164E-2 -4.47338908E-5    3
  1.51994925E-8-2.08454402E-12  -2.74871659E4   2.12997831E1                   4
C5H9OH1Q2-4             H  11O   3C   5     G     300.0    5000.0  1387.0      1
   2.27388505E1  2.41642034E-2 -8.28644892E-6  1.28910803E-9 -7.4908651E-14    2
  -3.48063231E4  -8.37769305E1   4.25166981E0  5.96701942E-2 -2.99605013E-5    3
  4.76080533E-9 3.77099881E-13  -2.77160089E4   1.80710554E1                   4
C5H9OH1Q2-5             H  11O   3C   5     G     300.0    5000.0  1407.0      1
   2.33109323E1  2.32800076E-2 -7.89120678E-6  1.21784538E-9-7.03667105E-14    2
  -3.31455192E4  -8.68637379E1   1.10229114E0  7.82809522E-2 -6.01916843E-5    3
  2.38463457E-8-3.81365209E-12   -2.5822784E4   3.11713836E1                   4
C5H9OH2Q1-2             H  11O   3C   5     G     300.0    5000.0  1396.0      1
    2.2731438E1  2.41671483E-2  -8.2810309E-6  1.28714199E-9-7.47347188E-14    2
  -3.63460665E4  -8.38051234E1   3.01751654E0  7.13418814E-2 -5.21779727E-5    3
  2.01906306E-8-3.24039693E-12  -2.95765124E4   2.17313001E1                   4
C5H9OH2Q1-3             H  11O   3C   5     G     300.0    5000.0  1402.0      1
   2.22535463E1  2.40987741E-2 -8.15298926E-6  1.25631105E-9-7.25017354E-14    2
  -3.34577645E4  -8.01949324E1   2.88307039E0  7.21478341E-2 -5.45452562E-5    3
   2.1904551E-8-3.62040515E-12  -2.70079896E4   2.28460908E1                   4
C5H9OH2Q1-4             H  11O   3C   5     G     300.0    5000.0  1404.0      1
   2.29935717E1  2.34361206E-2 -7.91684189E-6  1.21866052E-9-7.02774535E-14    2
  -3.24527106E4  -8.57123373E1   2.94424495E0   7.4859003E-2 -5.94311826E-5    3
  2.49892506E-8-4.28826961E-12  -2.59518218E4   2.03303632E1                   4
C5H9OH2Q1-5             H  11O   3C   5     G     300.0    5000.0  1404.0      1
   2.25596118E1  2.39370202E-2 -8.11998611E-6   1.2536194E-9-7.24472773E-14    2
   -3.2866417E4  -8.23875584E1  7.33259174E-1  7.92443021E-2 -6.26093305E-5    3
  2.59205837E-8-4.36579803E-12  -2.57430863E4   3.32581561E1                   4
C5H9OH2Q3-1             H  11O   3C   5     G     300.0    5000.0  1411.0      1
   2.40575423E1  2.22237573E-2 -7.43296754E-6  1.13649325E-9-6.52307037E-14    2
  -3.46335266E4  -9.12246862E1   2.96765375E0  7.83999427E-2 -6.55234377E-5    3
  2.85615321E-8-5.00076173E-12  -2.80570049E4   1.94926067E1                   4
C5H9OH2Q3-2             H  11O   3C   5     G     100.0    5000.0  874.32      1
   1.16650946E1  4.49402847E-2 -2.04952436E-5  3.91267419E-9-2.73869594E-13    2
  -3.37959322E4  -2.38679401E1 -2.58909659E-1  9.94934538E-2 -1.14089482E-4    3
  7.52793928E-8-2.06806086E-11  -3.17108929E4   3.20567609E1                   4
C5H9OH2Q3-4             H  11O   3C   5     G     300.0    5000.0  1413.0      1
   2.22905151E1  2.35071339E-2 -7.82793543E-6  1.19319952E-9-6.83331469E-14    2
  -3.57584405E4  -8.11934723E1   3.13721888E0  7.26007344E-2 -5.65137257E-5    3
  2.32458223E-8-3.88767363E-12  -2.95953181E4   2.00357208E1                   4
C5H9OH2Q3-5             H  11O   3C   5     G     300.0    5000.0  1412.0      1
   2.29611413E1  2.30732838E-2 -7.70830762E-6  1.17765675E-9-6.75549644E-14    2
   -3.4733475E4  -8.51198609E1   1.14210454E0  8.11957199E-2 -6.77591321E-5    3
   2.9481524E-8-5.15032874E-12  -2.79360371E4    2.9413527E1                   4
C5H9OH3Q2-1             H  11O   3C   5     G     300.0    5000.0  1412.0      1
   2.26751705E1  2.32312308E-2 -7.74353614E-6  1.18111227E-9-6.76722598E-14    2
  -3.45638686E4  -8.31660032E1    2.2137808E0  7.74046098E-2  -6.3439751E-5    3
  2.73404322E-8-4.75451857E-12   -2.8146335E4   2.43747383E1                   4
C5H9OH3Q2-3             H  11O   3C   5     G     300.0    5000.0  1404.0      1
   2.31097821E1  2.33043036E-2 -7.86437407E-6   1.2097672E-9-6.97319372E-14    2
  -3.81892064E4  -8.63815551E1   3.27297674E0  7.40576699E-2 -5.85396762E-5    3
  2.45053696E-8-4.18785232E-12   -3.1748411E4   1.85751953E1                   4
C5H9OH3Q2-4             H  11O   3C   5     G     300.0    5000.0  1400.0      1
   2.31443893E1  2.24966393E-2 -7.42729211E-6  1.12607715E-9 -6.4264813E-14    2
  -3.65418683E4  -8.57072045E1    3.1305473E0  7.47954362E-2  -6.0616176E-5    3
  2.59339982E-8 -4.4966442E-12  -3.01830587E4   1.97502894E1                   4
C5H9OH3Q2-5             H  11O   3C   5     G     300.0    5000.0  1413.0      1
   2.34233331E1  2.24619438E-2 -7.44916802E-6  1.13218704E-9-6.47043544E-14    2
  -3.43146595E4  -8.81600115E1   3.27971551E0  7.71702173E-2 -6.51698881E-5    3
  2.88934033E-8-5.14069149E-12   -2.8134331E4   1.72224146E1                   4
CH3COCOHCH2             H   6O   2C   4     G     300.0    5000.0  1402.0      1
   1.53830086E1  1.41536476E-2 -4.79752203E-6 7.40059372E-10-4.27362894E-14    2
  -4.40165669E4  -5.33915258E1  8.59057199E-1  5.69428355E-2 -5.43753744E-5    3
  2.68751657E-8 -5.2291647E-12   -3.9790614E4    2.1580851E1                   4
C5H9OH1O1-2             H  10O   2C   5     G     300.0    5000.0  1423.0      1
   1.99098964E1  2.18541357E-2 -7.29500582E-6   1.1142649E-9-6.39205988E-14    2
  -4.87036233E4  -7.69621973E1  -1.26972384E0  7.44551235E-2 -5.68443223E-5    3
  2.20695095E-8 -3.4099448E-12  -4.18061985E4   3.54312588E1                   4
C5H9OH1O2-3             H  10O   2C   5     G     300.0    5000.0  1424.0      1
   2.07151252E1   2.1327796E-2 -7.15025965E-6  1.09566151E-9-6.30037967E-14    2
  -4.62713503E4  -8.26793359E1   -5.1844684E0  8.85578682E-2 -7.37180591E-5    3
  3.08050676E-8-5.08233556E-12  -3.81438044E4   5.37040013E1                   4
C5H9OH1O2-4             H  10O   2C   5     G     300.0    5000.0  1420.0      1
   1.93090226E1  2.26533706E-2 -7.54092262E-6  1.14957147E-9-6.58525186E-14    2
  -4.67312437E4   -7.6257008E1  -9.09006293E0  1.01649227E-1 -9.20563662E-5    3
   4.2003501E-8-7.52658231E-12  -3.82958719E4   7.15010122E1                   4
C5H9OH1O2-5             H  10O   2C   5     G     300.0    5000.0  1428.0      1
   1.76612188E1  2.36877377E-2 -7.72845823E-6   1.1616231E-9-6.58696123E-14    2
  -5.41684252E4  -6.69313112E1  -1.08364908E1  1.04994098E-1 -9.64854758E-5    3
   4.4692769E-8-8.09242048E-12  -4.59421002E4   8.05579412E1                   4
C5H9OH2O1-2             H  10O   2C   5     G     300.0    5000.0  1411.0      1
   1.89964469E1  2.30363276E-2 -7.78922856E-6  1.20014742E-9-6.92668421E-14    2
  -4.81393304E4  -7.28172714E1 -5.59193471E-1  6.78019158E-2 -4.58359905E-5    3
  1.53660013E-8-2.00054784E-12  -4.13590931E4   3.23600218E1                   4
C5H9OH2O1-3             H  10O   2C   5     G     300.0    5000.0  1420.0      1
   1.93090226E1  2.26533706E-2 -7.54092262E-6  1.14957147E-9-6.58525186E-14    2
  -4.67312437E4   -7.6257008E1  -9.09006293E0  1.01649227E-1 -9.20563662E-5    3
   4.2003501E-8-7.52658231E-12  -3.82958719E4   7.15010122E1                   4
C5H9OH2O1-4             H  10O   2C   5     G     300.0    5000.0  1433.0      1
   1.91152222E1   2.2015092E-2 -7.06383466E-6  1.04944077E-9-5.90168325E-14    2
  -5.64870102E4  -7.55984831E1  -1.04820505E1  1.08378869E-1 -1.02919395E-4    3
  4.85988118E-8-8.89148354E-12   -4.8176901E4   7.68311682E1                   4
C5H9OH2O1-5             H  10O   2C   5     G     300.0    5000.0  1461.0      1
   1.84435999E1   2.3403851E-2 -7.62971249E-6  1.14680509E-9-6.50516771E-14    2
  -5.67759613E4  -7.64901576E1  -8.77798521E0  9.46902923E-2 -7.81353441E-5    3
  3.22657697E-8-5.21797585E-12  -4.83807284E4   6.64894379E1                   4
C5H9OH2O2-3             H  10O   2C   5     G     300.0    5000.0  1421.0      1
    1.9180674E1  2.24310828E-2 -7.48333452E-6   1.1424464E-9-6.55091716E-14    2
   -5.0004872E4  -7.43006786E1 -8.08043264E-1  7.14724138E-2  -5.3099299E-5    3
  2.01903738E-8 -3.0685745E-12  -4.34210828E4   3.20096122E1                   4
C5H9OH2O3-4             H  10O   2C   5     G     300.0    5000.0  1445.0      1
   1.93571399E1  2.03302847E-2 -6.34963572E-6 9.24561219E-10-5.12165973E-14    2
  -4.69120286E4  -7.37669702E1  -3.85371941E0  8.89716896E-2 -8.31241015E-5    3
  3.91259662E-8-7.14556635E-12  -4.05195113E4   4.53909664E1                   4
C5H9OH2O3-5             H  10O   2C   5     G     300.0    5000.0  1420.0      1
   1.93090226E1  2.26533706E-2 -7.54092262E-6  1.14957147E-9-6.58525186E-14    2
  -4.67312437E4   -7.6257008E1  -9.09006293E0  1.01649227E-1 -9.20563662E-5    3
   4.2003501E-8-7.52658231E-12  -3.82958719E4   7.15010122E1                   4
C5H9OH3O1-2             H  10O   2C   5     G     300.0    5000.0  1424.0      1
   2.07151252E1   2.1327796E-2 -7.15025965E-6  1.09566151E-9-6.30037967E-14    2
  -4.62713503E4  -8.26793359E1   -5.1844684E0  8.85578682E-2 -7.37180591E-5    3
  3.08050676E-8-5.08233556E-12  -3.81438044E4   5.37040013E1                   4
C5H9OH3O2-3             H  10O   2C   5     G     300.0    5000.0  1421.0      1
    1.9180674E1  2.24310828E-2 -7.48333452E-6   1.1424464E-9-6.55091716E-14    2
   -5.0004872E4  -7.43006786E1 -8.08043264E-1  7.14724138E-2  -5.3099299E-5    3
  2.01903738E-8 -3.0685745E-12  -4.34210828E4   3.20096122E1                   4
C5H9OH3O2-4             H  10O   2C   5     G     300.0    5000.0  1424.0      1
   1.98283792E1  2.19084535E-2 -7.22061294E-6  1.09326675E-9-6.23276891E-14    2
  -4.88031192E4    -8.051785E1  -8.89239537E0   1.0299828E-1 -9.49576155E-5    3
  4.38282281E-8-7.90288997E-12   -4.0420747E4   6.84404388E1                   4
C5H9OH3O2-5             H  10O   2C   5     G     300.0    5000.0  1433.0      1
   1.91152222E1   2.2015092E-2 -7.06383466E-6  1.04944077E-9-5.90168325E-14    2
  -5.64870102E4  -7.55984831E1  -1.04820505E1  1.08378869E-1 -1.02919395E-4    3
  4.85988118E-8-8.89148354E-12   -4.8176901E4   7.68311682E1                   4
C5H9OH1Q2-3O2           H  11O   5C   5     G     300.0    5000.0  1407.0      1
   2.72199086E1  2.46296759E-2 -8.35712877E-6  1.29066748E-9-7.46126014E-14    2
  -5.39810908E4  -1.03741857E2   2.54155624E0  8.67682056E-2 -6.86501115E-5    3
  2.79708096E-8-4.59245399E-12  -4.59431626E4   2.70624325E1                   4
C5H9OH1Q2-4O2           H  11O   5C   5     G     300.0    5000.0  1407.0      1
   2.72199086E1  2.46296759E-2 -8.35712877E-6  1.29066748E-9-7.46126014E-14    2
  -5.39810908E4  -1.03741857E2   2.54155624E0  8.67682056E-2 -6.86501115E-5    3
  2.79708096E-8-4.59245399E-12  -4.59431626E4   2.70624325E1                   4
C5H9OH1Q2-5O2           H  11O   5C   5     G     300.0    5000.0  1400.0      1
   2.67874127E1   2.5387729E-2 -8.70380225E-6  1.35355693E-9-7.86266655E-14    2
  -5.20267253E4  -1.00659737E2   2.18663648E0  8.53871944E-2 -6.50895513E-5    3
   2.5593277E-8-4.08641354E-12  -4.37798088E4   3.04904805E1                   4
C5H9OH2Q1-3O2           H  11O   5C   5     G     300.0    5000.0  1412.0      1
   2.81785412E1  2.35694769E-2 -7.93878476E-6  1.22002236E-9-7.02870618E-14    2
  -5.41360173E4  -1.08579002E2   2.57675878E0  9.05236856E-2 -7.54777832E-5    3
  3.22196909E-8-5.49190988E-12  -4.60732603E4   2.61910515E1                   4
C5H9OH2Q1-4O2           H  11O   5C   5     G     300.0    5000.0  1412.0      1
   2.81785412E1  2.35694769E-2 -7.93878476E-6  1.22002236E-9-7.02870618E-14    2
  -5.41360173E4  -1.08579002E2   2.57675878E0  9.05236856E-2 -7.54777832E-5    3
  3.22196909E-8-5.49190988E-12  -4.60732603E4   2.61910515E1                   4
C5H9OH2Q1-5O2           H  11O   5C   5     G     300.0    5000.0  1401.0      1
   2.81949996E1  2.43166169E-2 -8.36382002E-6  1.30371738E-9-7.58602899E-14    2
  -5.25684278E4  -1.08556939E2   2.24007022E0  8.71364898E-2 -6.64306122E-5    3
  2.56412218E-8 -3.9713326E-12  -4.38668245E4   2.99046167E1                   4
C5H9OH2Q3-1O2           H  11O   5C   5     G     300.0    5000.0  1412.0      1
   2.81785412E1  2.35694769E-2 -7.93878476E-6  1.22002236E-9-7.02870618E-14    2
  -5.41360173E4  -1.08579002E2   2.57675878E0  9.05236856E-2 -7.54777832E-5    3
  3.22196909E-8-5.49190988E-12  -4.60732603E4   2.61910515E1                   4
C5H9OH2Q3-4O2           H  11O   5C   5     G     300.0    5000.0  1421.0      1
    2.8909671E1  2.23737417E-2 -7.40554022E-6  1.12469002E-9-6.42612815E-14    2
  -5.61653693E4  -1.13264564E2   3.03287586E0  9.20251338E-2 -7.93243703E-5    3
  3.46901156E-8-5.99630534E-12  -4.82697964E4   2.21573701E1                   4
C5H9OH2Q3-5O2           H  11O   5C   5     G     300.0    5000.0  1412.0      1
   2.81785412E1  2.35694769E-2 -7.93878476E-6  1.22002236E-9-7.02870618E-14    2
  -5.41360173E4  -1.08579002E2   2.57675878E0  9.05236856E-2 -7.54777832E-5    3
  3.22196909E-8-5.49190988E-12  -4.60732603E4   2.61910515E1                   4
C5H9OH3Q2-1O2           H  11O   5C   5     G     300.0    5000.0  1412.0      1
   2.81785412E1  2.35694769E-2 -7.93878476E-6  1.22002236E-9-7.02870618E-14    2
  -5.41360173E4  -1.08579002E2   2.57675878E0  9.05236856E-2 -7.54777832E-5    3
  3.22196909E-8-5.49190988E-12  -4.60732603E4   2.61910515E1                   4
C5H9OH3Q2-4O2           H  11O   5C   5     G     300.0    5000.0  1421.0      1
    2.8909671E1  2.23737417E-2 -7.40554022E-6  1.12469002E-9-6.42612815E-14    2
  -5.61653693E4  -1.13264564E2   3.03287586E0  9.20251338E-2 -7.93243703E-5    3
  3.46901156E-8-5.99630534E-12  -4.82697964E4   2.21573701E1                   4
C5H9OH3Q4-1O2           H  11O   5C   5     G     300.0    5000.0  1412.0      1
   2.81785412E1  2.35694769E-2 -7.93878476E-6  1.22002236E-9-7.02870618E-14    2
  -5.41360173E4  -1.08579002E2   2.57675878E0  9.05236856E-2 -7.54777832E-5    3
  3.22196909E-8-5.49190988E-12  -4.60732603E4   2.61910515E1                   4
C5H8OH1KET2-3           H  10O   4C   5     G     300.0    5000.0  1379.0      1
   2.65156989E1  2.12210188E-2 -7.34198593E-6   1.1499892E-9-6.71727026E-14    2
  -7.03490878E4  -1.02956289E2   2.44172046E0  7.73698292E-2 -5.74306591E-5    3
   2.1556666E-8-3.28001906E-12  -6.19994441E4   2.63400711E1                   4
C5H8OH1KET2-4           H  10O   4C   5     G     300.0    5000.0  1372.0      1
    2.5729964E1  2.21882573E-2 -7.74148194E-6  1.21917462E-9 -7.1476614E-14    2
  -7.20389125E4  -1.00786575E2    2.1961126E0  7.29949018E-2 -4.81492713E-5    3
  1.52328827E-8-1.85004917E-12  -6.34677706E4   2.70587796E1                   4
C5H8OH1KET2-5           H  10O   4C   5     G     300.0    5000.0  1362.0      1
   2.46318446E1  2.28934413E-2 -7.93560184E-6  1.24444424E-9 -7.2746902E-14    2
  -6.95590488E4  -9.32229664E1   4.50933869E0  6.13556612E-2 -3.19404933E-5    3
  5.84137976E-9 1.16878612E-13  -6.17425531E4   1.78402071E1                   4
C5H8OH2KET1-3           H  10O   4C   5     G     300.0    5000.0  1394.0      1
   2.60073068E1  2.19295605E-2 -7.63412611E-6  1.19953195E-9-7.01855241E-14    2
  -7.02415454E4  -1.01385341E2   1.81828794E0  7.96636551E-2 -6.03983857E-5    3
  2.31661609E-8-3.58270872E-12  -6.20131243E4   2.80079478E1                   4
C5H8OH2KET1-4           H  10O   4C   5     G     300.0    5000.0  1394.0      1
   2.60073068E1  2.19295605E-2 -7.63412611E-6  1.19953195E-9-7.01855241E-14    2
  -7.02415454E4  -1.01385341E2   1.81828794E0  7.96636551E-2 -6.03983857E-5    3
  2.31661609E-8-3.58270872E-12  -6.20131243E4   2.80079478E1                   4
C5H8OH2KET1-5           H  10O   4C   5     G     300.0    5000.0  1388.0      1
   2.54257398E1  2.26911835E-2 -7.95703472E-6  1.25627921E-9-7.37487415E-14    2
  -6.82324122E4  -9.74340728E1   1.30867609E0  7.85094156E-2 -5.73076662E-5    3
  2.11504287E-8-3.16681654E-12  -5.98102498E4   3.22676216E1                   4
C5H8OH2KET3-1           H  10O   4C   5     G     300.0    5000.0  1389.0      1
   2.40223147E1  2.31048019E-2 -7.92937628E-6  1.23436557E-9-7.17651904E-14    2
  -7.13545081E4   -8.9711247E1   2.67262039E0  7.04298347E-2 -4.66408413E-5    3
  1.50167009E-8-1.85355414E-12   -6.3755333E4   2.57379916E1                   4
C5H8OH2KET3-4           H  10O   4C   5     G     300.0    5000.0  1387.0      1
   2.73999676E1  2.04073095E-2 -7.04876747E-6  1.10301974E-9-6.43925327E-14    2
  -7.30115003E4  -1.08634172E2    -1.046326E0  9.22303882E-2 -7.73514752E-5    3
  3.27034785E-8-5.53465196E-12  -6.37347067E4   4.21313909E1                   4
C5H8OH2KET3-5           H  10O   4C   5     G     300.0    5000.0  1389.0      1
   2.40223147E1  2.31048019E-2 -7.92937628E-6  1.23436557E-9-7.17651904E-14    2
  -7.13545081E4   -8.9711247E1   2.67262039E0  7.04298347E-2 -4.66408413E-5    3
  1.50167009E-8-1.85355414E-12   -6.3755333E4   2.57379916E1                   4
C5H8OH3KET2-1           H  10O   4C   5     G     300.0    5000.0  1389.0      1
   2.74983143E1  2.02793808E-2 -6.99505452E-6  1.09365541E-9-6.38081652E-14    2
  -7.08388259E4  -1.07995919E2  -1.50223875E0  9.43188759E-2 -8.03243043E-5    3
   3.4424206E-8-5.88938492E-12  -6.14692759E4   4.54066342E1                   4
C5H8OH3KET2-4           H  10O   4C   5     G     300.0    5000.0  1401.0      1
   2.38770733E1  2.30617393E-2 -7.87125135E-6  1.22027793E-9-7.07261061E-14    2
  -7.28755456E4  -8.86283963E1   2.62291307E0  7.64919613E-2  -6.0220797E-5    3
  2.48633207E-8-4.18880944E-12  -6.58761243E4   2.41713245E1                   4
C5H8OH3KET2-5           H  10O   4C   5     G     300.0    5000.0  1391.0      1
   2.39938849E1  2.35597022E-2 -8.17703245E-6  1.28211604E-9 -7.4902366E-14    2
  -7.13028313E4  -8.90610645E1   2.25143837E0  7.37098762E-2  -5.2427174E-5    3
  1.91138536E-8-2.85028185E-12  -6.36766897E4   2.79564578E1                   4
IC6D3                   H  12C   6          G     300.0    5000.0  1393.0      1
   1.72910901E1  2.73390384E-2 -9.33634788E-6   1.4478138E-9-8.39256365E-14    2
  -1.68542605E4  -6.74423636E1  -4.6932745E-1  6.51169119E-2 -3.90470828E-5    3
  1.16822072E-8 -1.3788989E-12   -1.0272735E4   2.93282834E1                   4
IC6D3-2                 H  11C   6          G     300.0    5000.0  1389.0      1
   1.63991884E1  2.60813732E-2  -8.9271905E-6  1.38657582E-9-8.04681497E-14    2
   6.71050324E1  -6.37524141E1  1.99366847E-2  5.83749136E-2 -3.08388249E-5    3
  6.92388211E-9-3.60162828E-13   6.37507923E3   2.63689044E1                   4
IC6D3-2O                H  11O   1C   6     G     300.0    5000.0  1375.0      1
   2.02095421E1   2.5688215E-2 -8.95199188E-6  1.40724505E-9-8.23541164E-14    2
  -1.22535474E4  -8.04625768E1    4.9192871E0  5.24205841E-2 -2.32170605E-5    3
  2.89250453E-9 3.76995132E-13  -5.91746856E3   5.05842854E0                   4
I3C6D1                  H  12C   6          G     300.0    5000.0  1395.0      1
   1.77667979E1  2.69756406E-2 -9.21989087E-6  1.43055518E-9-8.29577133E-14    2
  -1.56836997E4  -6.87930377E1  -1.28061255E0  6.97935486E-2 -4.59082978E-5    3
  1.57564454E-8-2.24229481E-12  -8.85710162E3   3.41707239E1                   4
I3C6D1-3                H  11C   6          G     300.0    5000.0  1382.0      1
   1.79450895E1  2.41816489E-2 -8.15643147E-6  1.25534181E-9-7.24184612E-14    2
   5.24649176E2  -6.96176883E1 -5.43272512E-1  6.35261882E-2 -3.84755357E-5    3
   1.1111223E-8-1.16714536E-12   7.29460409E3   3.09831599E1                   4
I3C6D1-3O               H  11O   1C   6     G     300.0    5000.0  1386.0      1
   2.18759437E1  2.30094771E-2  -7.7616513E-6  1.19472056E-9-6.89294471E-14    2
  -1.12728406E4  -8.74691903E1   2.39169991E0  6.52692776E-2 -4.09431423E-5    3
  1.21625236E-8-1.30140435E-12  -4.26723511E3   1.81850542E1                   4
C5H10-1                 H  10C   5          G     200.0    3000.0  1000.0      1
   4.80571242E0  3.93322437E-2 -1.86770756E-5  4.30209091E-9 -3.9019387E-13    2
  -5.95876737E3   2.28979639E0   7.29669123E0 -6.61181039E-4  1.02370104E-4    3
 -1.31781286E-7 5.21484493E-11  -5.28897818E3  -3.22097598E0                   4
C5H10-2                 H  10C   5          G     200.0    3000.0  1000.0      1
   3.20177642E0  4.19399771E-2 -2.04073772E-5  4.82552052E-9-4.49688453E-13    2
  -6.77474387E3   1.06588082E1   6.38890629E0  5.17821802E-3  8.38243423E-5    3
 -1.08917745E-7  4.2636487E-11  -6.50631935E3  4.31672439E-1                   4
C5H91-1                 H   9C   5          G     200.0    3000.0  1000.0      1
   5.05920235E0  3.64736061E-2 -1.76644591E-5  4.15548041E-9-3.85048342E-13    2
   2.37015989E4    2.7763549E0   5.33717043E0  1.25910913E-2  6.55534406E-5    3
 -9.47082812E-8 3.88653602E-11    2.4491447E4   6.27176932E0                   4
C5H91-2                 H   9C   5          G     200.0    3000.0  1000.0      1
   5.16601511E0  3.59353868E-2 -1.71053381E-5  3.93526759E-9-3.55399257E-13    2
   2.18877783E4   2.64001388E0    6.6638262E0  3.15486786E-3  8.76777048E-5    3
 -1.16766675E-7  4.6846209E-11   2.25877099E4   1.11607791E0                   4
C5H91-3                 H   9C   5          G     200.0    3000.0  1000.0      1
   4.58009725E0  3.78909114E-2  -1.8676163E-5  4.50631744E-9-4.31097589E-13    2
   1.04362358E4   3.50786106E0   4.92813299E0  1.07601889E-2  7.53109763E-5    3
 -1.06704866E-7 4.35756334E-11   1.13259646E4   7.30957998E0                   4
C5H91-4                 H   9C   5          G     200.0    3000.0  1000.0      1
    3.7485791E0  3.80727038E-2  -1.8472963E-5  4.33400847E-9 -3.9858161E-13    2
   1.77334204E4   1.15246465E1   7.04080013E0 -3.24769017E-3  1.02690615E-4    3
 -1.30532374E-7 5.13323955E-11   1.80839371E4   1.54411064E0                   4
C5H91-5                 H   9C   5          G     200.0    3000.0  1000.0      1
   5.26984301E0  3.61772106E-2 -1.75518655E-5  4.14065007E-9-3.84330867E-13    2
   1.88081273E4   3.09091826E0   7.22285748E0  7.33114839E-4  9.44776346E-5    3
 -1.25088414E-7 5.03063153E-11    1.9403131E4 -5.66988623E-1                   4
C5H92-2                 H   9C   5          G     200.0    3000.0  1000.0      1
    3.5088208E0  3.88526391E-2 -1.92439706E-5  4.65337749E-9-4.45384245E-13    2
   2.14319089E4   1.07418825E1   7.04396007E0  1.56957396E-3  8.38906304E-5    3
 -1.06558814E-7 4.13801325E-11   2.15980465E4  -1.34787842E0                   4
C5H92-3                 H   9C   5          G     200.0    3000.0  1000.0      1
   3.66126945E0   3.8504388E-2 -1.89566189E-5  4.54794306E-9-4.31244914E-13    2
   2.14927539E4   9.98790637E0   7.44219247E0 -1.86130682E-3  9.37623697E-5    3
 -1.17957718E-7 4.59402002E-11   2.16738085E4  -2.88122479E0                   4
C5H92-4                 H   9C   5          G     200.0    3000.0  1000.0      1
   3.50856731E0  3.93554954E-2 -1.94327955E-5  4.67381006E-9-4.43922581E-13    2
   9.36571475E3   8.82328906E0   7.45118476E0 -6.34795939E-3  1.10654308E-4    3
 -1.37728518E-7 5.36321402E-11   9.69782654E3  -3.80301707E0                   4
C5H92-5                 H   9C   5          G     200.0    3000.0  1000.0      1
   3.93599627E0  3.82388853E-2 -1.89453375E-5  4.59117331E-9-4.40452868E-13    2
   1.78011953E4   1.00624567E1   7.25185352E0  1.65230845E-3   8.4675525E-5    3
   -1.090008E-7  4.2801378E-11   1.79879662E4  -1.01299452E0                   4
AC5H9O-C                H   9O   1C   5     G     300.0    5000.0  1382.0      1
   1.76789601E1  2.05915073E-2 -7.18764438E-6  1.13116483E-9-6.62505034E-14    2
  -6.25146818E3  -6.62131721E1   2.04951318E0  5.36584877E-2  -3.3508671E-5    3
  1.06174235E-8-1.39224338E-12  -3.85112518E2   1.91077262E1                   4
CC5H9O-B                H   9O   1C   5     G     300.0    5000.0  1377.0      1
   1.86974377E1  1.84542537E-2 -6.18682537E-6 9.48850967E-10 -5.4620398E-14    2
  -7.15897769E3  -7.26540429E1   2.75614808E0  5.20514036E-2 -3.10966938E-5    3
  8.25895065E-9-6.59917121E-13  -1.35162741E3   1.40990119E1                   4
BC5H10                  H  10C   5          G     200.0    3000.0  1000.0      1
   2.43604039E0  4.26698394E-2 -2.06096382E-5  4.81426739E-9-4.41304814E-13    2
  -7.87742644E3   1.40425561E1   6.97870495E0 -2.46912236E-3  1.01782898E-4    3
 -1.25790376E-7 4.83670989E-11  -7.75864233E3  -2.06158545E0                   4
BC5H9-C                 H   9C   5          G     200.0    3000.0  1000.0      1
   3.25602933E0    3.883562E-2 -1.90450777E-5  4.55327743E-9-4.30459769E-13    2
   2.00111293E4   1.15355687E1    7.5418267E0  7.35880854E-4  7.99444741E-5    3
 -9.85237034E-8  3.7470911E-11   1.99676553E4  -4.58105653E0                   4
CC5H10                  H  10C   5          G     200.0    3000.0  1000.0      1
   4.29132105E0  4.06138804E-2 -1.97856072E-5  4.70348359E-9 -4.4207255E-13    2
  -6.74886731E3   3.92259413E0   4.76118317E0  1.51965058E-2  6.76895718E-5    3
 -9.89517389E-8 4.06854834E-11  -5.98014071E3   6.62653844E0                   4
CC5H9-A                 H   9C   5          G     200.0    3000.0  1000.0      1
   5.83974771E0  3.49881529E-2 -1.67524047E-5  3.92283254E-9-3.64251695E-13    2
    1.7933898E4   -1.0479906E0   6.56971524E0  8.12068272E-3  7.37100718E-5    3
 -1.02655391E-7 4.18889988E-11   1.86774127E4  5.08566424E-1                   4
CC5H9-B                 H   9C   5          G     200.0    3000.0  1000.0      1
   3.55190233E0  3.93832461E-2 -1.95502604E-5  4.73737367E-9-4.53931285E-13    2
   8.59512853E3   8.30767598E0   5.00482525E0  9.57632035E-3  7.41540743E-5    3
 -1.01857602E-7 4.07907126E-11    9.2107054E3   6.44649604E0                   4
CC5H9-C                 H   9C   5          G     200.0    3000.0  1000.0      1
    5.0864782E0   3.6587639E-2 -1.78871515E-5   4.2702093E-9-4.03391097E-13    2
   2.11400954E4   1.39595995E0   4.96190292E0  1.60680623E-2  5.70031607E-5    3
 -8.62482826E-8 3.58689405E-11   2.19361783E4   6.43566385E0                   4
CC5H9-D                 H   9C   5          G     200.0    3000.0  1000.0      1
   5.43093594E0  3.60811047E-2 -1.75615578E-5  4.16999653E-9 -3.9161106E-13    2
   2.26620902E4  -6.2768226E-1    3.9753341E0  2.36310392E-2  3.94728859E-5    3
 -6.92077543E-8 2.98573632E-11   2.36258863E4   1.02571091E1                   4
B2E2M1OJ                H   9O   1C   5     G     300.0    5000.0  2003.0      1
   1.35666458E1  2.56547934E-2 -9.37226256E-6  1.52518398E-9-9.15378763E-14    2
  -3.58767067E3  -4.27272791E1   5.64762692E0  3.43609862E-2 -5.60649548E-6    3
 -5.19111402E-9 1.73155461E-12  -6.65737793E0   3.13825267E0                   4
AC5H10                  H  10C   5          G     200.0    3000.0  1000.0      1
    3.5081941E0  4.19588686E-2 -2.07434721E-5  5.02272513E-9 -4.8268103E-13    2
  -7.45892729E3   8.24526165E0   5.10075206E0  1.14618232E-2  7.48325605E-5    3
 -1.03973288E-7 4.18417876E-11  -6.87753037E3   5.70417752E0                   4
AC5H9-A1                H   9C   5          G     200.0    3000.0  1000.0      1
   4.23280533E0  3.77837982E-2 -1.86201269E-5  4.47956997E-9 -4.2585436E-13    2
   2.23978958E4   6.60131402E0   5.62699225E0  1.46361104E-2   5.2691468E-5    3
 -7.63986026E-8 3.08942241E-11   2.27625485E4   3.59187354E0                   4
AC5H9-A2                H   9C   5          G     200.0    3000.0  1000.0      1
   5.37402088E0  3.63068025E-2 -1.74550924E-5   4.0884189E-9-3.78421042E-13    2
   1.00932639E4  -9.2875034E-1   3.16228179E0  2.22903987E-2  5.13102202E-5    3
 -8.56813875E-8 3.68542155E-11   1.13873582E4   1.45982591E1                   4
AC5H9-C                 H   9C   5          G     200.0    3000.0  1000.0      1
   4.15484073E0  3.80769147E-2  -1.8506506E-5  4.37669296E-9-4.08431646E-13    2
   9.33380689E3   5.11111559E0   4.35273311E0  1.34532681E-2  6.70816888E-5    3
 -9.66735514E-8  3.9479372E-11   1.02033398E4   9.28513653E0                   4
AC5H9-D                 H   9C   5          G     200.0    3000.0  1000.0      1
   5.26091299E0  3.59766702E-2 -1.73817646E-5  4.09954178E-9-3.82548445E-13    2
   1.70052975E4  4.82353983E-1    4.3805134E0  2.30528317E-2  3.65824123E-5    3
 -6.37776586E-8  2.7334713E-11   1.77854052E4   8.20210699E0                   4
B2E3M1OJ                H   9O   1C   5     G     300.0    5000.0  2003.0      1
   1.35666458E1  2.56547934E-2 -9.37226256E-6  1.52518398E-9-9.15378763E-14    2
  -3.58767067E3  -4.27272791E1   5.64762692E0  3.43609862E-2 -5.60649548E-6    3
 -5.19111402E-9 1.73155461E-12  -6.65737793E0   3.13825267E0                   4
B13DE2M                 H   8C   5          G     300.0    5000.0  1397.0      1
   1.40757545E1  1.82375566E-2 -6.20747687E-6 9.60350919E-10-5.55741525E-14    2
   2.40033881E3  -5.12988284E1 -4.72170009E-1  5.59413257E-2 -4.50458826E-5    3
  1.96181377E-8-3.52009647E-12   7.14960489E3   2.56276807E1                   4
B13DE2MJ                H   7C   5          G     300.0    5000.0  1393.0      1
   1.48413344E1  1.52425753E-2 -5.13559858E-6  7.8978726E-10-4.55353492E-14    2
    2.0266157E4  -5.54474955E1 -8.98037227E-1  5.65174321E-2 -4.76107829E-5    3
  2.09672106E-8-3.73076319E-12   2.52881763E4   2.74966602E1                   4
B12DE3M                 H   8C   5          G     300.0    5000.0  1388.0      1
   1.37093177E1  1.85726726E-2 -6.33115904E-6 9.80719059E-10-5.68099894E-14    2
   8.59518752E3  -4.88749621E1   1.27860173E0  4.54917474E-2 -2.82334169E-5    3
  8.98449372E-9-1.17220042E-12   1.31637341E4   1.87039373E1                   4
O2C4H8CHO               H   9O   3C   5     G     300.0    5000.0  1395.0      1
   2.12629904E1  2.14072282E-2 -7.38342949E-6  1.15281523E-9-6.71508438E-14    2
  -3.16854524E4  -7.99828703E1   1.91847699E0  6.67245869E-2 -4.80871046E-5    3
   1.7858869E-8 -2.7116388E-12  -2.49837984E4   2.38577867E1                   4
O2HC4H8CO               H   9O   3C   5     G     300.0    5000.0  1394.0      1
    2.3821963E1  1.91411448E-2 -6.67919154E-6  1.05127303E-9-6.15876805E-14    2
  -3.23093973E4  -9.42580755E1   1.82607262E0  6.93466111E-2  -4.9312514E-5    3
   1.6984834E-8-2.26117657E-12  -2.46578311E4   2.41167544E1                   4
TC4H8CHO                H   9O   1C   5     G     300.0    5000.0  1397.0      1
   1.79663933E1  1.94207117E-2 -6.67409451E-6  1.03969221E-9-6.04702651E-14    2
  -1.33368585E4  -6.79819424E1 -9.58078294E-1  6.42003258E-2 -4.70776827E-5    3
  1.75737698E-8-2.64896151E-12  -6.86582501E3   3.33781112E1                   4
PC4H8CHO-1O2            H   9O   3C   5     G     300.0    5000.0  1385.0      1
   2.46719452E1  1.85504127E-2  -6.4220984E-6  1.00647312E-9-5.88171032E-14    2
  -3.18555321E4  -9.71440808E1 -4.63291072E-1  8.02504798E-2 -6.47236563E-5    3
  2.62037194E-8-4.25127975E-12  -2.34955268E4   3.66761324E1                   4
PC4H8CHO-2O2            H   9O   3C   5     G     300.0    5000.0  1404.0      1
    2.1672512E1  2.03883823E-2  -6.8902542E-6  1.06159257E-9-6.12789415E-14    2
  -3.20581874E4  -8.08233009E1   3.75698588E0  5.99220385E-2  -3.8471137E-5    3
  1.16653123E-8-1.26664695E-12   -2.5720712E4   1.60217605E1                   4
PC4H8CHO-3O2            H   9O   3C   5     G     300.0    5000.0  1404.0      1
    2.1672512E1  2.03883823E-2  -6.8902542E-6  1.06159257E-9-6.12789415E-14    2
  -3.20581874E4  -8.08233009E1   3.75698588E0  5.99220385E-2  -3.8471137E-5    3
  1.16653123E-8-1.26664695E-12   -2.5720712E4   1.60217605E1                   4
PC4H8CHO-4O2            H   9O   3C   5     G     300.0    5000.0  1385.0      1
   2.12856144E1  2.12771293E-2 -7.31814716E-6  1.14082494E-9 -6.6390004E-14    2
  -3.02079416E4  -7.82029614E1   3.37850952E0  5.77659231E-2 -3.28975023E-5    3
  7.80995858E-9-4.14571925E-13  -2.35309122E4   1.97380195E1                   4
C4H7CHO-2               H   8O   1C   5     G     300.0    5000.0  1390.0      1
   1.62588601E1  1.87787531E-2 -6.45805165E-6  1.00641261E-9-5.85466414E-14    2
  -2.44023233E4  -5.96450353E1  3.69688874E-4  5.71382743E-2 -4.15287925E-5    3
  1.58289787E-8-2.49867087E-12  -1.87655817E4   2.75869712E1                   4
C4H7CHO-3               H   8O   1C   5     G     300.0    5000.0  1372.0      1
   1.85624452E1  1.77488565E-2 -6.31409537E-6  1.00644898E-9-5.94751763E-14    2
   -2.1907195E4  -7.39093473E1 -5.56352278E-1  5.72529209E-2 -3.54056789E-5    3
  9.77878171E-9-8.99111821E-13  -1.47673655E4   3.05783957E1                   4
C4H7CHO-4               H   8O   1C   5     G     300.0    5000.0  1384.0      1
   1.58576532E1  1.86534921E-2  -6.3181181E-6 9.74987341E-10-5.63441964E-14    2
  -2.03331041E4  -5.56987444E1   1.79333973E0  4.64360031E-2 -2.44058281E-5    3
  4.71900615E-9 3.47453977E-14  -1.50194128E4   2.15047883E1                   4
C4H7CO1-4               H   7O   1C   5     G     300.0    5000.0  1378.0      1
   1.54637001E1  1.64158685E-2 -5.54672481E-6 8.55055295E-10 -4.9392875E-14    2
  -8.55858619E2  -5.10065564E1   2.09347005E0  4.59484008E-2 -3.00651488E-5    3
  9.99306335E-9-1.34709811E-12    3.9665937E3   2.14210959E1                   4
C4H6CHO-3,1             H   7O   1C   5     G     300.0    5000.0  1370.0      1
   1.82128893E1  1.54976186E-2 -5.53773292E-6  8.8530286E-10-5.24233304E-14    2
  -2.95615612E3  -7.03513763E1 -4.36035476E-2   5.3736134E-2 -3.42933689E-5    3
  9.87849217E-9-9.84553336E-13   3.79679433E3   2.92190034E1                   4
C4H6CHO-3,2             H   7O   1C   5     G     300.0    5000.0  1374.0      1
   1.82374968E1  1.58987808E-2 -5.67555464E-6 9.06759473E-10-5.36704677E-14    2
  -4.94227138E3  -7.20543838E1  -1.12851462E0  5.76267995E-2 -3.85680931E-5    3
  1.20687243E-8-1.40739761E-12   2.09873632E3   3.31436267E1                   4
C4H6CHO-2,4O            H   7O   2C   5     G     300.0    5000.0  1412.0      1
   1.86797213E1  1.58488448E-2 -5.26854752E-6 8.03211186E-10-4.60389076E-14    2
  -1.61898706E4  -6.74721986E1   3.97585609E0  4.80413632E-2 -3.02836687E-5    3
  8.65490146E-9-7.96226456E-13  -1.10064507E4   1.20300434E1                   4
C4H6CHO-4,3             H   7O   1C   5     G     300.0    5000.0  1389.0      1
   1.55363938E1  1.68169228E-2 -5.68864604E-6 8.77226212E-10-5.06741077E-14    2
  -3.37619739E3  -5.38773344E1   1.28637968E0  4.65369681E-2 -2.71924042E-5    3
  6.80709326E-9-4.36046605E-13   1.83643986E3   2.37648966E1                   4
PC4H7CHOQ1-3            H   9O   3C   5     G     100.0    5000.0 1347.31      1
   1.15315932E1  3.86195695E-2 -1.73031859E-5  3.27953498E-9-2.28263801E-13    2
  -2.13802477E4  -2.11830469E1  8.76269124E-1    7.025433E-2 -5.25235388E-5    3
  2.07072456E-8-3.46210167E-12  -1.85090786E4   3.33990582E1                   4
CH3CYC3H4OCHO           H   8O   2C   5     G     100.0    5000.0  908.41      1
   1.52699433E1  1.93727703E-2 -3.26720032E-6 3.58758217E-10-2.43397744E-14    2
  -3.44419006E4  -5.22570641E1   1.87058512E0   2.7250395E-2  6.81425351E-5    3
 -1.14000359E-7  4.8497791E-11  -2.98980943E4   2.27102779E1                   4
PC4H7CHOQ2-1            H   9O   3C   5     G     100.0    5000.0 1003.98      1
   2.07278726E1  2.36982274E-2   -8.993483E-6  1.68526793E-9-1.21707764E-13    2
   -3.0655677E4    -7.574199E1 -1.50253526E-1  7.71894285E-2 -4.45535517E-5    3
 -4.15709985E-9 8.66765185E-12  -2.49670752E4    3.2517945E1                   4
C2H5CYC2H2OCHO          H   8O   2C   5     G     100.0    5000.0  899.68      1
   1.54561248E1  1.96657854E-2 -3.69240984E-6 4.15404199E-10-2.53871916E-14    2
  -3.34228489E4  -5.15793869E1   1.46062319E0  4.03087969E-2  3.12170044E-5    3
 -7.68238139E-8 3.57123901E-11  -2.92217021E4   2.38137576E1                   4
PC4H7CHOQ2-4            H   9O   3C   5     G     100.0    5000.0  812.38      1
   8.56026814E0  4.51098077E-2 -2.14737615E-5  4.17921834E-9-2.95654279E-13    2
   -1.8830668E4  -5.91286523E0  4.28642711E-1  8.51487376E-2 -9.54034415E-5    3
  6.48490336E-8-1.89662333E-11  -1.75094872E4   3.16277993E1                   4
CYC3H5OCH2CHO           H   8O   2C   5     G     100.0    5000.0  897.83      1
    9.9798837E0  2.90527476E-2 -8.78302842E-6  1.37606336E-9-8.86980956E-14    2
  -3.11035108E4  -2.23094685E1   1.64314338E0  4.34830963E-2  5.05239227E-6    3
 -3.70721133E-8  1.8462524E-11   -2.8691143E4   2.21097137E1                   4
PC4H7CHOQ3-1            H   9O   3C   5     G     100.0    5000.0 1027.33      1
   1.97844391E1  2.53059005E-2 -9.72726613E-6  1.79464647E-9-1.26927243E-13    2
  -3.02286399E4  -7.09893661E1 -2.11935901E-1  8.05416663E-2 -5.73467868E-5    3
  1.12623478E-8 2.78506532E-12  -2.49262951E4   3.18307981E1                   4
PC4H8COQ1               H   9O   3C   5     G     100.0    5000.0 1378.35      1
   1.68861693E1  2.95421922E-2 -1.24149075E-5  2.29634476E-9-1.58102346E-13    2
  -2.72340317E4  -5.19924249E1  1.64443586E-1  7.80688763E-2 -6.52243284E-5    3
  2.78386256E-8-4.79085608E-12  -2.26243434E4    3.4046059E1                   4
PC4H8COQ2               H   9O   3C   5     G     100.0    5000.0  831.03      1
   9.79111933E0  4.21667135E-2 -1.96212197E-5  3.77480035E-9-2.65132572E-13    2
  -2.45321861E4  -1.29447885E1  2.70328015E-1  8.79951522E-2 -1.02344614E-4    3
   7.0139802E-8-2.02306762E-11  -2.29498417E4   3.12249181E1                   4
PC4H8COQ3               H   9O   3C   5     G     100.0    5000.0  831.03      1
   9.79111933E0  4.21667135E-2 -1.96212197E-5  3.77480035E-9-2.65132572E-13    2
  -2.45321861E4  -1.29447885E1  2.70328015E-1  8.79951522E-2 -1.02344614E-4    3
   7.0139802E-8-2.02306762E-11  -2.29498417E4   3.12249181E1                   4
PC4H9CHO                H  10O   1C   5     G     300.0    5000.0  1383.0      1
   1.71928366E1  2.24205079E-2 -7.66524563E-6  1.18999819E-9-6.90481012E-14    2
   -3.6204845E4   -6.3926545E1   1.55168051E0  5.17580624E-2 -2.47521866E-5    3
  3.39585733E-9 4.54214964E-13  -3.01104924E4   2.25340321E1                   4
PC4H9CO                 H   9O   1C   5     G     300.0    5000.0  1380.0      1
   1.67761337E1  2.02898448E-2 -6.94418179E-6  1.07888297E-9-6.26360391E-14    2
  -1.72426942E4  -6.00185187E1   2.32674439E0   4.6956799E-2 -2.17002843E-5    3
  2.33166983E-9 6.15109331E-13  -1.15824032E4   1.99866279E1                   4
PC4H8CHO-1              H   9O   1C   5     G     300.0    5000.0  1391.0      1
   1.73203841E1  2.00050584E-2 -6.88462599E-6  1.07357298E-9-6.24869113E-14    2
   -1.6087944E4  -6.51443168E1  8.84469923E-1  5.26232725E-2 -2.83373818E-5    3
  5.66303879E-9-3.63459101E-15  -9.89241254E3   2.50250388E1                   4
PC4H8CHO-2              H   9O   1C   5     G     300.0    5000.0  1426.0      1
   1.58456286E1  2.08430527E-2 -7.08562851E-6  1.09605491E-9-6.34445999E-14    2
  -1.24300179E4  -5.32908403E1   3.19129086E0  3.91487154E-2 -8.88573585E-6    3
   -5.863404E-9 2.44961462E-12  -7.02633915E3   1.84682536E1                   4
PC4H8CHO-3              H   9O   1C   5     G     300.0    5000.0  1426.0      1
   1.58456286E1  2.08430527E-2 -7.08562851E-6  1.09605491E-9-6.34445999E-14    2
  -1.24300179E4  -5.32908403E1   3.19129086E0  3.91487154E-2 -8.88573585E-6    3
   -5.863404E-9 2.44961462E-12  -7.02633915E3   1.84682536E1                   4
PC4H8CHO-4              H   9O   1C   5     G     300.0    5000.0  1383.0      1
   1.66333143E1  2.03619734E-2 -6.95844731E-6  1.08002411E-9  -6.265916E-14    2
   -1.1082493E4  -5.81167187E1   1.89962807E0  4.83598549E-2   -2.373815E-5    3
  3.58762168E-9 3.40201608E-13  -5.38702187E3   2.31840311E1                   4
AC3H5CHO                H   6O   1C   4     G     200.0    3000.0  1000.0      1
   4.11177934E0   2.8984584E-2 -1.45399322E-5  3.57066568E-9-3.47430372E-13    2
   -1.1855833E4   8.01249221E0   6.31334754E0 -8.24892617E-4  7.36799562E-5    3
 -9.48724083E-8 3.74836637E-11  -1.15147427E4   1.86071484E0                   4
AC3H5CO                 H   5O   1C   4     G     300.0    5000.0  1389.0      1
    1.1864659E1  1.28852832E-2 -4.45460888E-6 6.96613045E-10 -4.0621549E-14    2
   3.86957822E3  -3.32914428E1  7.33691342E-1  3.92117703E-2 -2.94730676E-5    3
  1.23983669E-8-2.33130379E-12   7.76212794E3   2.65015931E1                   4
NC52ONEO2-3             H   9O   3C   5     G     300.0    5000.0  1389.0      1
    2.3238489E1  1.91383699E-2 -6.48795686E-6  1.00265179E-9-5.80286197E-14    2
  -3.48643643E4  -8.86014914E1  3.67212944E-1  7.61782682E-2 -6.13904833E-5    3
  2.51922695E-8-4.15673555E-12   -2.7349075E4   3.28428407E1                   4
NC52ONEO2-4             H   9O   3C   5     G     300.0    5000.0  1419.0      1
   2.05185681E1  2.04863743E-2 -6.73858014E-6  1.01931995E-9-5.80865415E-14    2
  -3.51672453E4  -7.38258122E1   4.46745059E0  5.62677767E-2 -3.55388942E-5    3
  1.07130185E-8-1.15039744E-12   -2.9553632E4   1.27650471E1                   4
NC52ONEO2-5             H   9O   3C   5     G     300.0    5000.0  1388.0      1
    2.0057697E1  2.15456046E-2 -7.24499615E-6  1.11255956E-9-6.40750213E-14    2
  -3.33006712E4  -7.08203167E1   4.08984713E0  5.40452788E-2 -2.97970958E-5    3
  6.76825508E-9-2.84375003E-13  -2.73624576E4   1.64944454E1                   4
NC53ONEO2-1             H   9O   3C   5     G     300.0    5000.0  1472.0      1
   2.08297563E1  2.14528808E-2 -7.34744816E-6  1.14331164E-9-6.64861408E-14    2
  -3.41829302E4   -7.6952685E1     4.517234E0  4.63561824E-2 -1.26143575E-5    3
 -5.62683827E-9 2.63012314E-12  -2.73321757E4   1.51181731E1                   4
NC53ONEO2-2             H   9O   3C   5     G     300.0    5000.0  1386.0      1
   2.33146573E1  1.91100357E-2 -6.48744531E-6  1.00363367E-9-5.81318155E-14    2
  -3.50527575E4  -8.98266438E1   1.18594239E0  7.06410637E-2 -5.13727958E-5    3
  1.83400895E-8-2.55856018E-12  -2.74781465E4    2.8867364E1                   4
NC52ONE-3               H   8O   1C   5     G     300.0    5000.0  1388.0      1
   1.48312595E1  2.01259287E-2 -6.94970483E-6  1.08573546E-9-6.32625551E-14    2
  -2.65938915E4  -5.14361841E1  8.18407003E-1  5.17195551E-2  -3.4785225E-5    3
  1.26179448E-8-1.96289033E-12  -2.15095891E4   2.44001463E1                   4
NC52ONE-4               H   8O   1C   5     G     300.0    5000.0  1395.0      1
   1.45047399E1   1.9995472E-2  -6.8151948E-6  1.05547414E-9-6.11274397E-14    2
  -2.26071842E4  -4.74948237E1  2.46588134E-1  5.27913864E-2 -3.58755256E-5    3
  1.29117478E-8 -1.9428539E-12  -1.75679347E4   2.93219925E1                   4
NC53ONE-1               H   8O   1C   5     G     300.0    5000.0  1388.0      1
   1.54699471E1  1.94419026E-2  -6.6848715E-6  1.04158457E-9-6.05841804E-14    2
  -2.56037925E4  -5.50815753E1    1.0684551E0  4.97050279E-2 -2.97718118E-5    3
  8.51066096E-9-8.95411427E-13  -2.02580056E4   2.34730078E1                   4
NC3H7COCH3              H  10O   1C   5     G     300.0    5000.0  1387.0      1
   1.59632618E1  2.26394805E-2 -7.56430418E-6  1.15632032E-9-6.63757297E-14    2
  -3.92822369E4  -5.65033421E1   2.22465879E0  4.82791863E-2 -2.21019858E-5    3
  2.64029906E-9 5.23720489E-13   -3.3937906E4   1.94495002E1                   4
C2H5COC2H5              H  10O   1C   5     G     300.0    5000.0  1421.0      1
   1.65155931E1  2.18966306E-2 -7.26184066E-6   1.1053753E-9-6.32910022E-14    2
  -3.96722497E4  -6.11243728E1   3.04335984E0  4.24811577E-2 -1.12087588E-5    3
 -5.05051822E-9 2.35367193E-12  -3.40615638E4   1.48305047E1                   4
NC3H7COCH2              H   9O   1C   5     G     300.0    5000.0  1393.0      1
   1.72611127E1  1.91828746E-2 -6.41680319E-6 9.82027213E-10-5.64270287E-14    2
  -1.74829806E4  -6.30397964E1   2.14964962E0  5.09715972E-2 -2.97744827E-5    3
  7.64275255E-9-5.47753503E-13  -1.19838512E4   1.91969246E1                   4
CH3CH2CHCOCH3           H   9O   1C   5     G     300.0    5000.0  1428.0      1
   1.53040392E1  2.03924168E-2 -6.74389287E-6  1.02444156E-9-5.85693457E-14    2
   -1.9576501E4  -4.96835091E1   3.62180151E0  3.78869197E-2 -9.52099354E-6    3
 -4.70140858E-9 2.11456934E-12  -1.46643385E4   1.63246571E1                   4
CH3CHCH2COCH3           H   9O   1C   5     G     300.0    5000.0  1313.0      1
   1.45647685E1  2.10276788E-2 -6.95711397E-6  1.05654321E-9-6.03737583E-14    2
  -1.54618001E4  -4.55117654E1   3.82775077E0  3.59153332E-2 -6.78571299E-6    3
 -6.24819689E-9 2.43917244E-12  -1.08496104E4   1.55399306E1                   4
CH2CH2CH2COCH3          H   9O   1C   5     G     300.0    5000.0  2010.0      1
   1.36121876E1  2.29083157E-2 -7.89568575E-6  1.23743112E-9-7.24018569E-14    2
  -1.31339181E4  -4.00994585E1   2.03928898E0  4.76715898E-2 -2.60373643E-5    3
  6.44110554E-9-5.11322699E-13   -9.1424304E3   2.25010591E1                   4
CH2CH2COC2H5            H   9O   1C   5     G     300.0    5000.0  1418.0      1
   1.58030158E1  2.00450814E-2  -6.6410202E-6  1.01015297E-9-5.78091691E-14    2
  -1.44839773E4  -5.37408145E1   3.36988365E0  3.93333507E-2 -1.08692381E-5    3
 -4.28049004E-9 2.08635748E-12  -9.33794632E3   1.62475992E1                   4
CH3CHCOC2H5             H   9O   1C   5     G     300.0    5000.0  1426.0      1
   1.52590939E1  2.06874083E-2 -6.90185396E-6  1.05491074E-9-6.05775562E-14    2
  -1.97701234E4   -5.0340445E1    4.2615043E0  3.32446421E-2 -1.19632509E-6    3
 -1.01813061E-8 3.34232716E-12  -1.47673892E4   1.31662371E1                   4
C5H10OH-2O2             H  11O   3C   5     G     300.0    5000.0  1406.0      1
   2.28162462E1  2.40750309E-2 -8.15387271E-6  1.25759554E-9-7.26292545E-14    2
  -4.09893865E4  -8.60865796E1   1.54218231E0  7.57844091E-2 -5.63028041E-5    3
    2.163746E-8-3.37143496E-12  -3.38651232E4   2.73478003E1                   4
C5H10OH-3O2             H  11O   3C   5     G     300.0    5000.0  1406.0      1
   2.28162462E1  2.40750309E-2 -8.15387271E-6  1.25759554E-9-7.26292545E-14    2
  -4.09893865E4  -8.60865796E1   1.54218231E0  7.57844091E-2 -5.63028041E-5    3
    2.163746E-8-3.37143496E-12  -3.38651232E4   2.73478003E1                   4
C5H10OH-4O2             H  11O   3C   5     G     300.0    5000.0  1406.0      1
   2.28162462E1  2.40750309E-2 -8.15387271E-6  1.25759554E-9-7.26292545E-14    2
  -4.09893865E4  -8.60865796E1   1.54218231E0  7.57844091E-2 -5.63028041E-5    3
    2.163746E-8-3.37143496E-12  -3.38651232E4   2.73478003E1                   4
C5H10OH-5O2             H  11O   3C   5     G     300.0    5000.0  1397.0      1
   2.21449702E1  2.49621926E-2 -8.52928879E-6   1.3233661E-9-7.67473293E-14    2
    -3.894676E4  -8.16310639E1   1.13788816E0  7.41287041E-2 -5.25165329E-5    3
  1.92381362E-8-2.87963457E-12  -3.16767835E4   3.11292521E1                   4
C5H9OH1-1               H  10O   1C   5     G     300.0    5000.0  1403.0      1
   1.75079316E1  2.16282601E-2 -7.27208145E-6  1.11583782E-9-6.42027887E-14    2
   -3.1870734E4  -6.52360421E1 -6.90735141E-1  6.92485774E-2 -5.61398036E-5    3
  2.42367215E-8-4.26419373E-12  -2.60504168E4   3.07069354E1                   4
C5H9OH1-2               H  10O   1C   5     G     300.0    5000.0  1675.0      1
   1.78045419E1  2.48925071E-2 -9.29301946E-6  1.53425395E-9-9.30112211E-14    2
  -2.99235353E4  -6.84092104E1   1.47322264E0  5.46113342E-2 -2.45313375E-5    3
  2.22407257E-9 6.77287378E-13  -2.37768206E4   2.18284831E1                   4
C5H9OH1-3               H  10O   1C   5     G     300.0    5000.0  1397.0      1
[truncated: 1,072,182 more chars]
