# Supplementary material for: Developing a Detailed Chemical Kinetic Model for Combustion of Iso-Cetane Based on Ignition and Oxidation
Source: Molecules. 2026 Apr 23;31(9):1403. doi: 10.3390/molecules31091403 (PMC13164612; doi:10.3390/molecules31091403)
Supplement: Supplementary file 1 [file molecules-31-01403-s001.zip › File S1 HMN-MECH.txt]

!-------------------------------------------NUIGMech1.3-August 2022-----------------------------------------------------!
!
!NUIGMech1.3 Developed over NUIGMech1.2 and Published first in citation #1 below. Please cite all papers below when referencing it.
!
!For Hydrogen/methane blend cite reference #2
!For Propane/NOx blend cite reference #1
!For 1-butyne and 2-butyne please cite reference #3 and #4
!For 1,3-butadiene please cite reference #5
!
! Paper to be cited
!1. A. A. El-Sabor. Mohamed, A. B. Sahu, S. Panigrahy, M. Baigmohammadi, G. Bourque, H. Curran, The effect of the addition of nitrogen oxides on the oxidation of propane: An experimental and modeling study, CNF
!2. S. Panigrahy, A. A. El-Sabor. Mohamed, P. Wang, G. Bourque,H. J. Curran, When hydrogen is slower than methane to ignite, Proc. Combust. Inst.
!3. H. Lu, S. Dong, F. Liu, S.S. Nagaraja, N. Lindblade, M.A. Turner, O. Mathieu, E.L. Petersen, J. Caravaca Vilchez, K.A. Heufer, G. Xu, S.M. Sarathy, H.J. Curran, A wide-range experimental and kinetic modeling study of the pyrolysis and oxidation of 1-butyne, Proc. Combust. Inst.
!4. H. Lu, F. Liu,S.S. Nagaraja, S. Dong,M.A. Turner, O. Mathieu, E.L. Petersen, J. Caravaca Vilchez, K.A. Heufer, G. Xu, S.M. Sarathy, H.J. Curran, A wide-range experimental and kinetic modeling study of the pyrolysis and oxidation of 2-butyne, Proc. Combust. Inst.
!5. S. Dong, B. Wang, Z. Jiang, X. Cheng, B. Liu, H. Wang, Z. Wang,CW. Zhou, H. Curran, On the lowtemperature chemistry of 1,3-butadiene, Proc. Combust. Inst.
!
!-------------------------------------------NUIGMech1.3-August 2022-----------------------------------------------------!
!
!-----------------------------------------------------------------------------------------------------------------------
!
!------------------------------------------------WARNING----------------------------------------------------------------
!
!-----------------------------------------For H+O2(+M) reaction---------------------------------------------------------!
!For Ansys 18.1 and later versions users, the format below works to avoid convergence issues
!H+O2(+M)=HO2(+M)                                +4.66000000E+012 +4.40000000E-001 +0.00000000E+000 !\Author: SP !\Ref: TROE _ 2000 / PCCP FERNANDES 2008
!LOWMX /                                             +1.22500000E+019 -1.20000000E+000 +0.00000000E+000/!\Author: SP !\Ref:Shao et al. Proc. Comb. Inst. 37,(2019):145-152.
!TROEMX /                                          +5.00E-01	1.00E+00	1.00E+10	1.00E+30 / 
!LOWSP / N2                                        +4.50E+20	-1.73E+00	0.00E+00/ !\Author: SP !\Ref: Lu, Z. 2020. Hydrogen oxidation near the second explosion limit in a flow reactor
!TROESP /  N2                                      +5.00E-01	1.00E+00	1.00E+10	1.00E+30 /
!N2 / +1.0 / HE / +0.5700 / AR / +0.65 / O2 / 1.0 / H2 / +2.00 / CH4 / +2.0000 / CO2 / +3.2500 / H2O / +17.6000 / CO / 4.0/ 
!-------------------------------------------------------------------------------------------------------------------------------------
!For Cantera versions < 2.6 (Please do not use with Cantera2.6) and Converge users, the format below works  
!H+O2(+M)=HO2(+M)                                +4.66000000E+012 +4.40000000E-001 +0.00000000E+000 !\Author: SP !\Ref: TROE _ 2000 / PCCP FERNANDES 2008
!LOW /                                             +1.22500000E+019 -1.20000000E+000 +0.00000000E+000/!\Author: SP !\Ref:Shao et al. Proc. Comb. Inst. 37,(2019):145-152.
!TROE /                                          +5.00E-01	1.00E+00	1.00E+10	1.00E+30 / 
!HE / +0.5700 / AR / +0.65 / N2 / +0.0 / O2 / 1.0 / H2 / +2.00 / CH4 / +2.0000 / CO2 / +3.2500 / H2O / +17.6000 / CO / 4.0/
!!CO / 4.0 / CHANGED TO IMPROVE SYNGAS IDT, CHECK H2O TO INCREASE LEAN FS CONDITION DECREASE IT
!
!
!H+O2(+N2)=HO2(+N2)                                  +4.66000000E+012 +4.40000000E-001 +0.00000000E+000 !\Author: SP !\Ref: TROE _ 2000 / PCCP FERNANDES 2008
!LOW /                                           +4.50E+20	-1.73E+00	0.00E+00/ !\Author: SP !\Ref: Lu, Z. 2020. Hydrogen oxidation near the second explosion limit in a flow reactor
!TROE /                                          +5.00E-01	1.00E+00	1.00E+10	1.00E+30 /
!-------------------------------------------------------------------------------------------------------------------------------------
!WARNING
!WARNING
!++++++++++++++++++++++++++++++++++++++++++++++++++++++++++++++++++++++++++++++++++++++++++++++++++++++++++++++++++++++++++++++++++++++++++++++++++++++++++++++
!++++++++++++++++++++++++++++++++++++++++++++++++++++++++++++++++++++++++++++++++++++++++++++++++++++++++++++++++++++++++++++++++++++++++++++++++++++++++++++++


!\START_ELEMENTS_LIST
ELEMENTS
C
H
N
O
AR
HE
END  
!\END_ELEMENTS_LIST
!\START_SPECIES_LIST
SPECIES
!++++++++++++++++++++++++++++++++++++++++++++++++++++++++++++++++++++++++++++++++++++++++++++++++++++++++++++++++++++++++++++++++++++++++++++++++++++++++++++++
!\SPECIES_MODULE: DILUENTS
!++++++++++++++++++++++++++++++++++++++++++++++++++++++++++++++++++++++++++++++++++++++++++++++++++++++++++++++++++++++++++++++++++++++++++++++++++++++++++++++
!------------------------------------------------------------------------------
!\SUBMECH: UNDEFINED
!------------------------------------------------------------------------------
!\UNDEFINED
AR
N2
HE
!------------------------------------------------------------------------------
!++++++++++++++++++++++++++++++++++++++++++++++++++++++++++++++++++++++++++++++++++++++++++++++++++++++++++++++++++++++++++++++++++++++++++++++++++++++++++++++
!\END_SPECIES_MODULE: DILUENTS
!++++++++++++++++++++++++++++++++++++++++++++++++++++++++++++++++++++++++++++++++++++++++++++++++++++++++++++++++++++++++++++++++++++++++++++++++++++++++++++++
!++++++++++++++++++++++++++++++++++++++++++++++++++++++++++++++++++++++++++++++++++++++++++++++++++++++++++++++++++++++++++++++++++++++++++++++++++++++++++++++
!\SPECIES_MODULE: H2_O2
!++++++++++++++++++++++++++++++++++++++++++++++++++++++++++++++++++++++++++++++++++++++++++++++++++++++++++++++++++++++++++++++++++++++++++++++++++++++++++++++
!------------------------------------------------------------------------------
!\SUBMECH: H2
!------------------------------------------------------------------------------
!\PYROSPEC
H2
H
!------------------------------------------------------------------------------
!------------------------------------------------------------------------------
!\SUBMECH: O2
!------------------------------------------------------------------------------
!\PYROSPEC
O2
O
!------------------------------------------------------------------------------
!------------------------------------------------------------------------------
!\SUBMECH: H2O
!------------------------------------------------------------------------------
!\PYROSPEC
H2O
OH
OHV
!------------------------------------------------------------------------------
!------------------------------------------------------------------------------
!\SUBMECH: H2O2
!------------------------------------------------------------------------------
!\PYROSPEC
H2O2
HO2
!------------------------------------------------------------------------------
!++++++++++++++++++++++++++++++++++++++++++++++++++++++++++++++++++++++++++++++++++++++++++++++++++++++++++++++++++++++++++++++++++++++++++++++++++++++++++++++
!\END_SPECIES_MODULE: H2_O2
!++++++++++++++++++++++++++++++++++++++++++++++++++++++++++++++++++++++++++++++++++++++++++++++++++++++++++++++++++++++++++++++++++++++++++++++++++++++++++++++
!++++++++++++++++++++++++++++++++++++++++++++++++++++++++++++++++++++++++++++++++++++++++++++++++++++++++++++++++++++++++++++++++++++++++++++++++++++++++++++++
!\SPECIES_MODULE: C1
!++++++++++++++++++++++++++++++++++++++++++++++++++++++++++++++++++++++++++++++++++++++++++++++++++++++++++++++++++++++++++++++++++++++++++++++++++++++++++++++
!------------------------------------------------------------------------------
!\SUBMECH: CO
!------------------------------------------------------------------------------
!\HTOXID
HOCO
!\PYROSPEC
CO
CO2
!------------------------------------------------------------------------------
!------------------------------------------------------------------------------
!\SUBMECH: CH4
!------------------------------------------------------------------------------
!\LTOXID
CH3O2H
CH3O2
CH2O2H
!\PYROSPEC
CH4
CH3
CH2
CH2(S)
C
CH
CHV
!------------------------------------------------------------------------------
!------------------------------------------------------------------------------
!\SUBMECH: CH3OH
!------------------------------------------------------------------------------
!\PYROSPEC
CH3OH
CH3O
CH2OH
!------------------------------------------------------------------------------
!------------------------------------------------------------------------------
!\SUBMECH: CH2O
!------------------------------------------------------------------------------
!\LTOXID
HO2CHO
HOCH2O2H
HOCH2O2
OCH2O2H
HOCH2O
O2CHO
HOCHO
OCHO
!\PYROSPEC
CH2O
HCO
HCOH
C3H6O3
!------------------------------------------------------------------------------
!++++++++++++++++++++++++++++++++++++++++++++++++++++++++++++++++++++++++++++++++++++++++++++++++++++++++++++++++++++++++++++++++++++++++++++++++++++++++++++++
!\END_SPECIES_MODULE: C1
!++++++++++++++++++++++++++++++++++++++++++++++++++++++++++++++++++++++++++++++++++++++++++++++++++++++++++++++++++++++++++++++++++++++++++++++++++++++++++++++
!++++++++++++++++++++++++++++++++++++++++++++++++++++++++++++++++++++++++++++++++++++++++++++++++++++++++++++++++++++++++++++++++++++++++++++++++++++++++++++++
!\SPECIES_MODULE: C2
!++++++++++++++++++++++++++++++++++++++++++++++++++++++++++++++++++++++++++++++++++++++++++++++++++++++++++++++++++++++++++++++++++++++++++++++++++++++++++++++
!------------------------------------------------------------------------------
!\SUBMECH: C2H6
!------------------------------------------------------------------------------
!\LTOXID
C2H5O2H
C2H5O2
!\PYROSPEC
C2H6
C2H5
!------------------------------------------------------------------------------
!------------------------------------------------------------------------------
!\SUBMECH: C2H4
!------------------------------------------------------------------------------
!\HTOXID
CHOCHO
C2H3OOH
C2H3OO
CHCHO
!\PYROSPEC
C2H4
C2H3
!------------------------------------------------------------------------------
!------------------------------------------------------------------------------
!\SUBMECH: C2H2
!------------------------------------------------------------------------------
!\HTOXID
C2O
!\PYROSPEC
C2H2
C2H
H2CC
C2
!------------------------------------------------------------------------------
!------------------------------------------------------------------------------
!\SUBMECH: C2H5OH
!------------------------------------------------------------------------------
!\LTOXID
O2C2H4OH
C2H4O2H
C2H4O1-2
C2H3O1-2
!\PYROSPEC
C2H5OH
C2H5O
PC2H4OH
SC2H4OH
!------------------------------------------------------------------------------
!------------------------------------------------------------------------------
!\SUBMECH: CH3CHO
!------------------------------------------------------------------------------
!\LTOXID
O2CH2CHO
HO2CH2CO
CH2CO2

CH3CHOHOJ   !C([O])(O)C, InChI=1S/C2H5O2/c1-2(3)4/h2-3H,1H3

!\PYROSPEC
CH3CHO
CH3CO
CH2CHO
!------------------------------------------------------------------------------
!------------------------------------------------------------------------------
!\SUBMECH: C2H3OH
!------------------------------------------------------------------------------
!\LTOXID
CH2COHCO
!\PYROSPEC
C2H3OH
C2H2OH
SC2H2OH
!------------------------------------------------------------------------------
!------------------------------------------------------------------------------
!\SUBMECH: CH2CO
!------------------------------------------------------------------------------
!\PYROSPEC
CH2CO
HCCO
HCCOH
CH2COOH
CH3CCO
CH3COH
!------------------------------------------------------------------------------
!------------------------------------------------------------------------------
!\SUBMECH: ACID
!------------------------------------------------------------------------------
!\PYROSPEC
CH3CO3H
CH3CO3
CH3CO2
!------------------------------------------------------------------------------
!------------------------------------------------------------------------------
!\SUBMECH: CH3OCH3
!------------------------------------------------------------------------------
!\LTOXID
CH3OCH2O2H
CH3OCH2O2
CH2OCH2O2H
O2CH2OCH2O2H
HO2CH2OCHO
OCH2OCHO
HOCH2OCO
!DONG 0423!CH3OCH2OH
CH3OCH2O
!\PYROSPEC
CH3OCH3
CH3OCH2
!------------------------------------------------------------------------------
!------------------------------------------------------------------------------
!\SUBMECH: CH3OCHO
!------------------------------------------------------------------------------
!\PYROSPEC
CH3OCHO
CH3OCO
CH2OCHO
!------------------------------------------------------------------------------
!++++++++++++++++++++++++++++++++++++++++++++++++++++++++++++++++++++++++++++++++++++++++++++++++++++++++++++++++++++++++++++++++++++++++++++++++++++++++++++++
!\END_SPECIES_MODULE: C2
!++++++++++++++++++++++++++++++++++++++++++++++++++++++++++++++++++++++++++++++++++++++++++++++++++++++++++++++++++++++++++++++++++++++++++++++++++++++++++++++
!++++++++++++++++++++++++++++++++++++++++++++++++++++++++++++++++++++++++++++++++++++++++++++++++++++++++++++++++++++++++++++++++++++++++++++++++++++++++++++++
!\SPECIES_MODULE: C3
!++++++++++++++++++++++++++++++++++++++++++++++++++++++++++++++++++++++++++++++++++++++++++++++++++++++++++++++++++++++++++++++++++++++++++++++++++++++++++++++
!------------------------------------------------------------------------------
!\SUBMECH: C3H8
!------------------------------------------------------------------------------
!\HTOXID
CH3COCH
CH2COCH2
CH3CCHO
CH2CCO
!\LTOXID
NC3H7O2H
NC3H7O2
IC3H7O2H
IC3H7O2
C3H6OOH1-2
C3H6OOH1-3
C3H6OOH2-1
C3H6OOH1-2O2
C3H6OOH1-3O2
C3H6OOH2-1O2
C3KET12
C3KET13
C3H51-2,3OOH
C3H5O1-2OOH-3
C3H6O1-2
C3H6O1-3
C3H5-SOOH
SC3H5OO
TC3H5OO
CH3COCHO
CH2CHOCHO
OCHCH2CH2O
CH2CHOCO
C3H52-1,3OOH
!\PYROSPEC
C3H8
IC3H7
NC3H7
!------------------------------------------------------------------------------
!------------------------------------------------------------------------------
!\SUBMECH: C3H6
!------------------------------------------------------------------------------
!\HTOXID
CH3CHCHO
CH3CHCO
C3H5O
CH2CHOCH2
CH2OOHCHCO  !O=C=CCOO
CH2OCHCO    !C([O])C=C=O, InChI=1S/C3H3O2/c4-2-1-3-5/h1H,2H2
!\LTOXID
AC4H7OOH
AC3H5OOH
!\PYROSPEC
C3H6
C3H5-A
C3H5-S
C3H5-T
CC3H6
CC3H5
!------------------------------------------------------------------------------
!------------------------------------------------------------------------------
!\SUBMECH: C3H4-AC3H4-P
!------------------------------------------------------------------------------
!\HTOXID
PC3H4OH-1
PC3H4OH-2
SC3H4OH
C3H3O
!C3H4O
!\LTOXID
C3H3O2H
C2HCHO
C3H5O31
C3H5O32
CH2CCH2OOH
CH2CHCH2OO
CH2COOHCHO
CH2COCHO
CH2COOHCH2OO
CH2COOCH2OOH
CH2COOHCH2OOH
CH2COOHCH2
C3H4O21-2 
CH2COOHCHOH
!\PYROSPEC
C3H4-P
C3H4-A
C3H3
CC3H4
C3H2
H2CCC(S)
C3H2(S)
C3H2C
!------------------------------------------------------------------------------
!------------------------------------------------------------------------------
!\SUBMECH: NC3H7OH
!------------------------------------------------------------------------------
!\LTOXID
C3H6OH-1O2
C3H6OH-3O2
!HOC3H6O2
C3H6OH-3OOH-1
C3H6OH-3OOH-1O2
C3OHKET3-1

TQJC3H6OH
TQC3H6OI
QC3H5OHP
TQC3H5OHI
QC3H5OHPO2
C3H4OHOOH1-3-2
C3H4OH1KT2-3
C(OH)CY(COC)
CCY(COC)OH
CY(COC)COH
IQJC3H6OH
IQC3H6OT
IQC3H5OHPJ
IQC3H5OHPJC
CY(CCOC)OH
CHOCOHCH3
TQC3H5OHIO2
TQC3H5OHIQ-I
TQC3H5OHIQ-P
C2H3COHOOH
COHOOHCY(COC)
OHCY(COCC)OOH
IQC3H5OHPJO2
IQC3H5OTQ-I
IQC3H5OHQ-SJ
CHOCOHCH2OOH
TQC3H5OHTO2
OHCOCOOHCH3
HO2CH2CHO
CJCYCCO
CCYCCJO
CH3OCHCH2
!\PYROSPEC
NC3H7OH
C3H6OH1-1
C3H6OH1-2
C3H6OH1-3
NC3H7O
C3H5OH
SC3H5OH
CH2CCH2OH
!------------------------------------------------------------------------------
!------------------------------------------------------------------------------
!\SUBMECH: IC3H7OH
!------------------------------------------------------------------------------
!\PYROSPEC
IC3H7OH
C3H6OH2-1
TC3H6OH
IC3H7O
IC3H5OH
!------------------------------------------------------------------------------
!------------------------------------------------------------------------------
!\SUBMECH: CH3COCH3
!------------------------------------------------------------------------------
!\LTOXID
CH3COCH2O2
CH3COCH2O
C3KET21
!\PYROSPEC
CH3COCH3
CH3COCH2
!------------------------------------------------------------------------------
!------------------------------------------------------------------------------
!\SUBMECH: C2H3CHO
!------------------------------------------------------------------------------
!\PYROSPEC
C2H3CHO
C2H3CO

C3H4OH1-OO3
CH2OHCHCHO  !C(O)[CH]C(=O)	InChI=1S/C3H5O2/c4-2-1-3-5/h1-2,5H,3H2
CH2OHCH(OO)CHO  !C(O)C(O[O])C(=O)	InChI=1S/C3H5O4/c4-1-3(2-5)7-6/h1,3,5H,2H2
CH2OHCH(OOH)CO  !C(O)C(OO)[C](=O)	InChI=1S/C3H5O4/c4-1-3(2-5)7-6/h3-4,6H,1H2
CH2OCH(OOH)CHO  !C([O])C(OO)C(=O), InChI=1S/C3H5O4/c4-1-3(2-5)7-6/h1,3,6H,2H2

C2H3CHOHOJ !C=CC([O])(O), InChI=1S/C3H6O2/c1-2-3(4)5/h2-5H,1H2
C2H3COOH !C=CC(=O)(O), InChI=1S/C3H4O2/c1-2-3(4)5/h2H,1H2,(H,4,5)

!------------------------------------------------------------------------------
!------------------------------------------------------------------------------
!\SUBMECH: C2H5CHO
!------------------------------------------------------------------------------
!\LTOXID
QCH3CHCO3H
CH3#CHCOO#
QCH2CH2CO3H
CCH2COOCH2#
!O2CH2CH2CO3H
!C2H5CO2
!CH3CH(OO)CO3H
!CH2CH(OOH)CO3H
!KCH3COCO3H
!HO2CH2CH2CO3
!cCH2OCH#CO3H
!CH3CH(OOH)CO3
!KCHOCH2CO3H
CH3CH(OO)CHO
!QCH2CH(OOH)CHO
QCH3CH(OOH)CO
!O2CH2CH(OOH)CHO
!KHO2CH2COCHO
!HO2CH2CH(OOH)CO
!HO2CH2cCHOCO#
!HO2CH2CH(OO)CHO
!HCOCH(OOH)CHO
O2CH2CH2CHO
QHO2CH2CH2CO
QHO2CH2CHCHO
CCY(CCOO)
CY(CCCOO)
CY(CCO)CO
CYC2H3OCHO
!\PYROSPEC
C2H5CHO
C2H5CO
CH2CH2CHO
CH2CHCHOH
CH3C(OH)CH
!------------------------------------------------------------------------------
!++++++++++++++++++++++++++++++++++++++++++++++++++++++++++++++++++++++++++++++++++++++++++++++++++++++++++++++++++++++++++++++++++++++++++++++++++++++++++++++
!\END_SPECIES_MODULE: C3
!++++++++++++++++++++++++++++++++++++++++++++++++++++++++++++++++++++++++++++++++++++++++++++++++++++++++++++++++++++++++++++++++++++++++++++++++++++++++++++++
!++++++++++++++++++++++++++++++++++++++++++++++++++++++++++++++++++++++++++++++++++++++++++++++++++++++++++++++++++++++++++++++++++++++++++++++++++++++++++++++
!\SPECIES_MODULE: C4
!\MODCOMMENTS: IC3H5Q /CH3COCHO ARE(?) C3 SPECIES BUT ARE UNIQUE TO I-C4H8 SO IS INCLUDED IN C4 MODULE
!++++++++++++++++++++++++++++++++++++++++++++++++++++++++++++++++++++++++++++++++++++++++++++++++++++++++++++++++++++++++++++++++++++++++++++++++++++++++++++++
!------------------------------------------------------------------------------
!\SUBMECH: C4H10
!------------------------------------------------------------------------------
!\HTOXID
PC4H9O
SC4H9O
!\LTOXID
PC4H9O2
SC4H9O2
PC4H9O2H
SC4H9O2H
C4H8OOH1-2
C4H8OOH1-3
C4H8OOH1-4
C4H8OOH2-1
C4H8OOH2-3
C4H8OOH2-4
C4H8O1-2
C4H8O1-3
C4H8O1-4
C4H8O2-3
C4H8OOH1-2O2
C4H8OOH1-3O2
C4H8OOH1-4O2
C4H8OOH2-1O2
C4H8OOH2-3O2
C4H8OOH2-4O2
C4H71-2,4OOH
C4H72-1,3OOH
C4H72-1,4OOH
C4H71-2,3OOH
C4H7O1-3OOH-4
C4H7O1-3OOH-2
C4H7O1-2OOH-4
C4H7O1-4OOH-2
C4H7O1-2OOH-3
C4H7O2-3OOH-1
C4H72-1OOH
NC4KET12
NC4KET13
NC4KET14
NC4KET21
NC4KET23
NC4KET24
C4H71-3OOH
C4H71-4OOH
C4H71-3,4OOH
C4H72-3,4OOH
C4H71-O
!\PYROSPEC
C4H10
PC4H9
SC4H9
!------------------------------------------------------------------------------
!------------------------------------------------------------------------------
!\SUBMECH: IC4H10
!------------------------------------------------------------------------------
!\HTOXID
TC4H9O
IC4H9O
IC3H7CHO
SC4H7OH-I
SC4H7OH-IP
SC4H7OOH-I
SC4H7O-I
IC4H6OH
IC3H7CO
IC3H6CHO
TC3H6CHO
IC3H5CHO
IC3H6CO
IC3H5CO
IC3H4CHO-A
!\LTOXID
IC4H8O
TC3H6O2HCO
TC3H6OCHO
IC4H9O2
TC4H9O2
IC4H8O2H-I
IC4H8O2H-T
TC4H8O2H-I
CC4H8O
IC4H8OOH-IO2
IC4H8OOH-TO2
TC4H8OOH-IO2
IC4KETII
IC4KETIT
TIC4H7Q2-I
IIC4H7Q2-I
IIC4H7Q2-T
IC4H7OOH
IC4H9O2H
TC4H9O2H
!\PYROSPEC
IC4H10
IC4H9
TC4H9
!------------------------------------------------------------------------------
!------------------------------------------------------------------------------
!\SUBMECH: IC4H8
!------------------------------------------------------------------------------
!\LTOXID
IC4H7O2
IC4H6OOH-I
CCYCCOOC-T1
C2CYCOOC-I1
CCYCCOOC-I2
IC3H5OOCH2
CHOIC3H6O
CVCYCCOC
CCYC2OCO
CCYCCO-T1
IC4H7O
IC4H7-I1OO
IC4H7O-1
IC4H7CO
IC4H7CHO-A
IC4YAA
IC4YAA-R
OVCC(VC)COOH
OVCC(VC)COJ
CVC(COOJ)COOH
IC4QA-AOJ
C4H5-2C2H
CHCCH2CH2CHCH2
CH2CCHCH2CHCH2
!\PYROSPEC
IC4H8
IC4H7
IC4H7-I1
!------------------------------------------------------------------------------
!------------------------------------------------------------------------------
!\SUBMECH: C4H8-1
!------------------------------------------------------------------------------
!\LTOXID
SC3H5CHO
SC3H5CO
AC3H5OCH2
C4H7O1-4
C4H7O2-1
SC3H5OCH2-1
C4H71-1O2
C4H71-2O2
C4H71-3O2
C4H72-1O2
C4H71-4O2

!DONG 0504
C4H72OO1-3  !C(OO1)[CH]C1C	InChI=1S/C4H7O2/c1-4-2-3-5-6-4/h2,4H,3H2,1H3
C4H71OO2-3  ![CH2]C(OO1)C1C	InChI=1S/C4H7O2/c1-3-4(2)6-5-3/h3-4H,1H2,2H3
C4H7O2-3O-1  !C([O])C(O1)C1C	InChI=1S/C4H7O2/c1-3-4(2-5)6-3/h3-4H,2H2,1H3
C4H7O1-2O-3  !C(O1)C1C([O])C	InChI=1S/C4H7O2/c1-3(5)4-2-6-4/h3-4H,2H2,1H3

C4H72OO1-4  !C(OO1)[CH]CC1	InChI=1S/C4H7O2/c1-2-4-6-5-3-1/h1H,2-4H2
C4H71OO2-4  ![CH2]C(OO1)CC1	InChI=1S/C4H7O2/c1-4-2-3-5-6-4/h4H,1-3H2
C4H7O1-2O-4  !C1C(O1)CC([O])	InChI=1S/C4H7O2/c5-2-1-4-3-6-4/h4H,1-3H2

C4H61OOH4-3O2
C4H61KET43
C4H61KET43O
C4H61-3OOH4

C4H61-3,4OOH  !C=CC(OO)C(OO)	InChI=1S/C4H8O4/c1-2-4(8-6)3-7-5/h2,4-6H,1,3H2
C4H61KET34  !C=CC(=O)C(OO)	InChI=1S/C4H6O3/c1-2-4(5)3-7-6/h2,6H,1,3H2

C4H6O1-3OOH4
!\PYROSPEC
C4H8-1
C4H71-1
C4H71-2
C4H71-3
C4H71-4
C4H6-1
!C4H5-1
C4H5-3
C3H4O1-2
C4H5-4
C2HCOCH3
C2H5CCO
CH3C3H2O
C2H5CCHOH
C2H5CCHO
C2H5COCH
C2H4COCH2
C2H5COCHO
C4H612OOH
C4H5O1-4
C4H5-4O2H
C4H5-4O2
C2H5COHCH
C2H5COH
CH3CHCCO
!DONG 220428, Inert Species!CH2COHCHOCH3
C4H6OHOOH1-1-3
CH3CHOCHCHOH
CH3COCHCHOH
C4H6OHOOH2-2-4
CH3COHCHCH2O
CH2COHCHCHO
!------------------------------------------------------------------------------
!------------------------------------------------------------------------------
!\SUBMECH: C4H8-2
!------------------------------------------------------------------------------
!\LTOXID
C4H72-2O2
!\PYROSPEC
C4H8-2
C4H72-2
!------------------------------------------------------------------------------
!------------------------------------------------------------------------------
!\SUBMECH: SC4H9OH
!------------------------------------------------------------------------------
!\LTOXID
SC4H8OH-1O2
SC4H8OH-3O2
PQC4H8OS
PQC4H7OHS-3
SQC4H7OHS-4
SQC4H8OS
NC4KET12OH
NC4KET23OH
CH3COCOHCH3
CH3COHCO
CH2COHCHO
C4H71-3OH
C4H72-2OH
C4H63,1-3OH

C4H61-3OH-3O  !C=CC(O)([O])C	InChI=1S/C4H7O2/c1-3-4(2,5)6/h3,5H,1H2,2H3

CCY(COCC)OH
SQC4H7OHS-4O2
C4H7O2-1,3OOH
NC4KET13OH-2
C4H6OHOOH1-2-3
!DONG 0423!CH2(OH)OCH2
ET12IC4-1OOH
SQC4H7OHS-3
CCY(COC)OHC
!\PYROSPEC
SC4H8OH-1
SC4H8OH-2
SC4H8OH-3
!------------------------------------------------------------------------------
!------------------------------------------------------------------------------
!\SUBMECH: NC4H9OH
!------------------------------------------------------------------------------
!\LTOXID
PC4H8OH-1O2
PC4H8OH-3O2
PC4H8OH-4O2
C4H7OH-1OOH-2
C4H7OH-1OOH-3
!C4H7OH-2OOH-1
!C4H7OH-2OOH-3
C4H7OH-3OOH-1
C4H7OH-3OOH-2
C4H7OH-3OOH-4
C4H7OH-4OOH-1
C4H7OH-4OOH-2
C4H7OH-4OOH-3
!C4H7OHCYO1-2
C4H7OHCYO1-3
C4H7OHCYO1-4
!C4H7OHCYO2-3
C4H7OHCYO3-4
NC4KET12OH-1
NC4KET13OH-1
!DONG 220428, Lone Reaction Species!NC4KET14OH-1
NC4KET21OH-1
NC4KET31OH-1
NC4KET42OH-1

PC4H8OH-2O2H
PC4H8OH-4O2H
C4H7OH-1OOH-2O2
C4H7OH-1OOH-3O2
C4H7OH-2OOH-1O2
C4H7OH-3OOH-1O2
C4H7OH-4OOH-2O2
!DONG 220428, Lone Reaction Species!IC4H8OH-C
PC4H8OH-1O
PC4H8OH-2O
PC4H8OH-3O
PC4H8OH-4O
!
PC4H8OH-2O2
SQC4H8OP
SQC4H7OHP-4
SQC4H7OHP-1
SQC4H7OHP-3
PQC4H7OHS-2
PQC4H7OHS-4
CY(CCCO)COH
C4H7OH1O1-2
C4H7OH1O2-3
C4H7OH2O1-2
C4H7OH2O1-4
NC4KET21OH
C2H5CHOHCO
C2H4COCH2OH
C4H71-1OH
C4H71-4OH
C4H72-1OH
C4H71-2OH
C4H63,1-2OH

C4H61-2OH-3O2  !C=C(O)C(O[O])C, InChI=1S/C4H7O3/c1-3(5)4(2)7-6/h4-5H,1H2,2H3
C4H61OOH3-2O   !C=C([O])C(OO)C, InChI=1S/C4H7O3/c1-3(5)4(2)7-6/h4,6H,1H2,2H3

C4H64,2-1OH

!DONG 220428, Inert Species!C8H12OH182-6  !C(O)C=CCCC=CC(O), InChI=1S/C8H14O2/c9-7-5-3-1-2-4-6-8-10/h3-6,9-10H,1-2,7-8H2
!DONG 220428, Inert Species!C8H11OH182-6,SA   !C(O)C=C[CH]CC=CC(O), InChI=1S/C8H13O2/c9-7-5-3-1-2-4-6-8-10/h1,3-6,9-10H,2,7-8H2
!DONG 220428, Inert Species!C8H11OH182-6,SAO  !C(O)C=CC([O])CC=CC(O), InChI=1S/C8H13O3/c9-6-2-1-4-8(11)5-3-7-10/h1-3,5,8-10H,4,6-7H2
!DONG 220428, Inert Species!CYC3H5CHO  !C(C1)C1C(=O), InChI=1S/C4H6O/c5-3-4-1-2-4/h3-4H,1-2H2

!DONG 0504

CC5H9OH-A  !C=CC(C)C(O), InChI=1S/C5H10O/c1-3-5(2)4-6/h3,5-6H,1,4H2,2H3
CC5H8OHA-B  !C=C[C](C)C(O)	InChI=1S/C5H9O/c1-3-5(2)4-6/h3,6H,1,4H2,2H3
CC5H8OHA-BO  !C=CC(C)([O])C(O)	InChI=1S/C5H9O/c1-3-5(2)4-6/h3,6H,1,4H2,2H3

C4H64,1-1OH   !C=CC[CH](O)	InChI=1S/C4H7O/c1-2-3-4-5/h2,4-5H,1,3H2
CH2CYC3H4OH   ![CH2]C1CC1(O), InChI=1S/C4H7O/c1-3-2-4(3)5/h3-5H,1-2H2
C4H64,1OH-2O2  !C=CC(O[O])C(O)	InChI=1S/C4H7O3/c1-2-4(3-5)7-6/h2,4-5H,1,3H2
C4H64,OOH2-1O  !C=CC(OO)C([O])	InChI=1S/C4H7O3/c1-2-4(3-5)7-6/h2,4,6H,1,3H2
C4H54,1OHQ2-1  !C=CC(OO)[CH](O)	InChI=1S/C4H7O3/c1-2-4(3-5)7-6/h2-6H,1H2
C4H5OH1O1-2   !C=CC(O1)C1(O)	InChI=1S/C4H6O2/c1-2-3-4(5)6-3/h2-5H,1H2
C4H54,1OHQ2-1O2  !C=CC(OO)C(O)(O[O])	InChI=1S/C4H7O5/c1-2-3(8-6)4(5)9-7/h2-6H,1H2
C2H3COCHOHOOH   !C=CC(=O)C(O)(OO)	InChI=1S/C4H6O4/c1-2-3(5)4(6)8-7/h2,4,6-7H,1H2

C2H3COCHO  !C=CC(=O)C(=O), InChI=1S/C4H4O2/c1-2-4(6)3-5/h2-3H,1H2
C2H3COCHOH  !C=CC(=O)[CH](O), InChI=1S/C4H5O2/c1-2-4(6)3-5/h2-3,5H,1H2
!DONG 220427, DUP!C2H3COCJHOH   !DONG 0423, C=CC(=O)[CH](O)	InChI=1S/C4H5O2/c1-2-4(6)3-5/h2-3,5H,1H2

!
C4H6OH1-3OO2-4  !C(OO1)[CH]C1C(O)	InChI=1S/C4H7O3/c5-3-4-1-2-6-7-4/h1,4-5H,2-3H2
C4H6OH1-4OO2-3  ![CH2]C(OO1)C1C(O)	InChI=1S/C4H7O3/c1-3-4(2-5)7-6-3/h3-5H,1-2H2

C4H6OH1O3-4O-2  !C1C(O1)C([O])C(O)	InChI=1S/C4H7O3/c5-1-3(6)4-2-7-4/h3-5H,1-2H2
C4H6OH1O2-3O-4  !C([O])C(O1)C1C(O)	InChI=1S/C4H7O3/c5-1-3-4(2-6)7-3/h3-5H,1-2H2

!DONG 220428, Inert Species!C4H62-1OH-4O2  !C(O[O])C=CC(O)	InChI=1S/C4H7O3/c5-3-1-2-4-7-6/h1-2,5H,3-4H2
!DONG 220428, Inert Species!C4H52-1OHQ4-1  !C(OO)C=C[CH](O)	InChI=1S/C4H7O3/c5-3-1-2-4-7-6/h1-3,5-6H,4H2
!DONG 220428!C4H51OH1O3-4   !C(O1)C1C=C(O)	InChI=1S/C4H6O2/c5-2-1-4-3-6-4/h1-2,4-5H,3H2

!DONG 220428, Inert Species!C4H6OH1-2OO3-4  !C(O)[CH]C1C(OO1), InChI=1S/C4H7O3/c5-2-1-4-3-6-7-4/h1,4-5H,2-3H2


!DONG 220428, Inert Species!C4H5OH1OOH4-3O2  !C(O)=CC(O[O])C(OO), InChI=1S/C4H7O5/c5-2-1-4(9-7)3-8-6/h1-2,4-6H,3H2
!DONG 220428, Inert Species!C4H5OH1KET43     !C(O)=CC(OO)C(=O), InChI=1S/C4H6O4/c5-2-1-4(3-6)8-7/h1-5,7H
!DONG 220428, Inert Species!C4H5OH1KET43O    !C(O)=CC([O])C(=O), InChI=1S/C4H5O3/c5-2-1-4(7)3-6/h1-5H


!
C4H63,1-1OH
C4H5OH-13

CH2OHCHCHCHOH  !C(O)C=C[CH](O), InChI=1S/C4H7O2/c5-3-1-2-4-6/h1-3,5-6H,4H2

SQC4H7OHP-4O2
PQC4H7OHS-3O2
SQC4H7OHP-3O2
PQC4H7OHS-4O2
C4H6OH1KET2-3
C4H6OH2KET1-4
NC4KET24OH-1
NC4KET24OH-3
C4H6OHOOH1-4-3
C4H6OHOOH2-2-1
C4H6OHOOH1-3-4
HOCH2COCH2
HOCH2CHO
HOCH2CO
HOCHCHO
CH3COCHOH
HOCH2COCH2O2   !C(O)C(=O)C(O[O]), InChI=1S/C3H5O4/c4-1-3(5)2-7-6/h4H,1-2H2
!HOCH2COCH2O2H  !C(O)C(=O)C(OO), InChI=1S/C3H6O4/c4-1-3(5)2-7-6/h4,6H,1-2H2
HOCH2COCH2O    !C(O)C(=O)C([O]), InChI=1S/C3H5O3/c4-1-3(6)2-5/h4H,1-2H2
!\PYROSPEC
NC4H9OH
PC4H8OH-1
PC4H8OH-2
PC4H8OH-3
PC4H8OH-4
!------------------------------------------------------------------------------
!------------------------------------------------------------------------------
!\SUBMECH: IC4H9OH
!------------------------------------------------------------------------------
!\LTOXID
TQJC4H8OH
TQC4H7OHI
IQJC4H8OH
TQC4H8OI
QC4H7OHP
IQC4H8OT
IQC4H7OHT
IC4H7OH
IC4H8OH
CCY(CCOC)OH
CCY(CCO)COH
C2CY(COC)OH
IC3H6OHCHO
CH2COHCH2O
CH2COHCH2OOH
TQC4H7OHIO2
TQC4H7OHTO2
TQC4H7OHIQ-I
TQC4H7OHIQ-P
IQC4H7OHTO2
IQC4H8OTQ-I
IQC4H7OHTQ-P
CH2CQCOHQ
IC3H5COHQ
IC3H5Q
COHQCYC(COC)
QCYC(CCOC)OH
HOCOCQ(CH3)2
CHOC(CH3)OHCH2Q
CO(CH2OOH)2
!\PYROSPEC
IC4H8OH-IT
IC4H8OH-TI
!------------------------------------------------------------------------------
!------------------------------------------------------------------------------
!\SUBMECH: C4H61-3
!------------------------------------------------------------------------------
!\AROMATIC
CYHEXDN13
CYHEXDN14
C6H8
CYHEXEN-4J
CYPENTN-4MJ
CYPENTN-4M4J
CYPENTN-4M3J
!DONG 0407!CYPENTN-4MTHNE
!\HTOXID
CH2CHCHCHO
!DONG 220428, Inert Species!NC4H5O2

FURAN !C1=COC=C1 InChI=1S/C4H4O/c1-2-4-5-3-1/h1-4H
C4H5O-3  !C1=C[CH]C(O1), InChI=1S/C4H5O/c1-2-4-5-3-1/h1-3H,4H2

!DONG 0515!C3H3CH2OOH
!DONG 0515!C3H3CH2O
!DONG 0515!C3H3CHO

!\LTOXID
C2H3CHOHCH2
C2H3CHOHCH2OO

C4H51OH3Q4-3  !C=C[C](O)C(OO)	InChI=1S/C4H7O3/c1-2-4(5)3-7-6/h2,5-6H,1,3H2

C4H6OH3-2OO1-4  !C(OO1)[CH]C(O)C1	InChI=1S/C4H7O3/c5-4-1-2-6-7-3-4/h1,4-5H,2-3H2
C4H6OH3-1OO2-4  ![CH2]C(OO1)C(O)C1	InChI=1S/C4H7O3/c1-3-4(5)2-6-7-3/h3-5H,1-2H2
C4H6OH3O1-2O-4  !C1C(O1)C(O)C([O])	InChI=1S/C4H7O3/c5-1-3(6)4-2-7-4/h3-4,6H,1-2H2

!C2H3CHOHCH2O
C4H51,3OH2  
!DONG 0423!C2H3CHOHCHO
!DONG 0423!C4H5OH1-4OOH
!DONG 0423!C4H5OH1-4OOH-2OO
!DONG 0423!C3H3OHCHO1-2OOH
!DONG 0423!C4H5OJ1-2,4OOH
!DONG 0423!CDY(COCC)OH
!DONE 0423!C3H2OHCH2Q
C3H4CH2OH-3O
!DONG 0515, DUP!C2H3COCH2Q
C2H3COCH2OH
!DONG 0423!CH2CY(CCOC)OH   !DONG 0423, [CH2]C(C1O)C1(=O)	InChI=1S/C4H5O2/c1-2-3(5)4(2)6/h2-3,5H,1H2
C2H3CHOHCO   !DONG 0423, C=CC(O)[C](=O)	InChI=1S/C4H5O2/c1-2-4(6)3-5/h2,4,6H,1H2
C3H4CH2OH-1OOH
C3H4CH2OH-1O

!DONG 0504
CHCHCH2OH   ![CH]=CC(O)	InChI=1S/C3H5O/c1-2-3-4/h1-2,4H,3H2
CHOOCHCH2OH  !C(O[O])=CC(O)	InChI=1S/C3H5O3/c4-2-1-3-6-5/h1,3-4H,2H2

CHOC3H4OH
C4H61OOH3-4
C4H61-OOH3-OO4
C4H61-2OOH34
C4H61-OOH34-OO2
C4H412-OOH34
C3H3CHO-OOH23
C4H4O-OOH24
C4H512-OO4
C4H513-OO2
CYCCCOO-3J
CH2CYCOO-CH2
C2H3COOCH2
CYCOOC-CH2
C4H6O25
C2H3CHOCH2
C4H4O
C4H6O23

CPT

!\PYROSPEC
C4H61-3
C4H5-I
C4H5-N
C4H5-2
C4H4
C4H3-I
C4H3-N
C4H2
CH2CHCHCHCCH
!------------------------------------------------------------------------------
!------------------------------------------------------------------------------
!\SUBMECH: C4H612C4H6-2
!------------------------------------------------------------------------------
!\PYROSPEC
C4H612
C4H6-2
CH3CCOCH3
!CH3C(OH)CCH3
!CH3C(OO)CH2CH3
H2C4O

CH2CCOCH3
SC4H6OH-2
CH3COCOCH3
CH3COHOJCOCH3
CH2CCO2HCH3
!DONG 220428, DUP!CH2COCHCH3
!------------------------------------------------------------------------------
!------------------------------------------------------------------------------
!\SUBMECH: NC3H7CHO
!------------------------------------------------------------------------------
!\LTOXID
C3H6CHO-1O2
C3H6CHO-2O2
C3H6CHO-3O2
C3H6COQ1
C3H5CHOQ1-3
C3H6COQ2
C3H5CHOQ2-1
C3H6COQ3
C3H5CHOQ3-1
C3H5CHOQ3-2
CH3CYC2H2OCHO
CYC3H5OCHO
CYC2H3OCH2CHO
C3H5CHOQ1-3O2
C3H5CHOQ2-1O2
C3H5CHOQ3-1O2
C2H4COCHOQ3
CH3COCHCHOQ1
CHOCH2CHCHOQ1
!\PYROSPEC
NC3H7CHO
NC3H7CO
C3H6CHO-1
C3H6CHO-2
C3H6CHO-3
!------------------------------------------------------------------------------
!------------------------------------------------------------------------------
!\SUBMECH: C2H5COCH3
!------------------------------------------------------------------------------
!\LTOXID
CH3CHOOCOCH3
CH2CHOOHCOCH3
!\PYROSPEC
C2H5COCH3
C2H5COCH2
CH2CH2COCH3
CH3CHCOCH3
C2H3COCH3
!------------------------------------------------------------------------------
!------------------------------------------------------------------------------
!\SUBMECH: C2H5CHCO
!------------------------------------------------------------------------------
!\PYROSPEC
C2H5CHCO
!DONG 0923
CH3CHOOHCHCO  !C(OO)(C)C=C=O, InChI=1S/C4H6O3/c1-4(7-6)2-3-5/h2,4,6H,1H3
CH3CHOCHCO    !C([O])(C)C=C=O, InChI=1S/C4H5O2/c1-4(6)2-3-5/h2,4H,1H3
OVCCVCVO
!------------------------------------------------------------------------------


!------------------------------------------------------------------------------ 
!\SUBMECH: \C8H141-5,3-4 
!------------------------------------------------------------------------------ 
!\PYROSPEC: 
C8H141-5,3-4
C8H131-5,3-4,TA
C6H101-3,3
!\HTOXID: 
!\LTOXID: 
C8H131-5,3-4,TAO
!------------------------------------------------------------------------------ 
!------------------------------------------------------------------------------ 
!\SUBMECH: \C8H141-5,3 
!------------------------------------------------------------------------------ 
!\PYROSPEC: 
C8H141-5,3
C8H131-5,3,TA
C8H131-5,3,SA
C8H131-5,3,PA
!\HTOXID: 
!\LTOXID: 
C8H131-5,3,TAO
C8H131-5,3,SAO
C8H131-5,3,PAO
C7H111-5,3,6P
!------------------------------------------------------------------------------ 
!------------------------------------------------------------------------------ 
!\SUBMECH: \C8H142-6 
!------------------------------------------------------------------------------ 
!\PYROSPEC: 
C8H142-6
C8H132-6,SA
C8H132-6,PA
!\HTOXID: 
!\LTOXID: 
C8H132-6,SAO
C8H132-6,PAO
C7H111-5,1P
!------------------------------------------------------------------------------ 


!++++++++++++++++++++++++++++++++++++++++++++++++++++++++++++++++++++++++++++++++++++++++++++++++++++++++++++++++++++++++++++++++++++++++++++++++++++++++++++++
!\END_SPECIES_MODULE: C4
!++++++++++++++++++++++++++++++++++++++++++++++++++++++++++++++++++++++++++++++++++++++++++++++++++++++++++++++++++++++++++++++++++++++++++++++++++++++++++++++
!++++++++++++++++++++++++++++++++++++++++++++++++++++++++++++++++++++++++++++++++++++++++++++++++++++++++++++++++++++++++++++++++++++++++++++++++++++++++++++++
!\SPECIES_MODULE: C5
!\MODCOMMENTS: KPS, 22 / 07 / 2015 JBS PENTANE SPECIES LIST HAS TO BE ADDED AND COMBINED WITH CWS AC5H10 AS THERE ARE 1 / 2 / 3 SPECIES WHICH ARE IN BOTH MECHANISMS
!\MODCOMMENTS: SEARCH FOR "\\WARNING: DUPLICATED KINETICS" FOR MORE INFO.
!\MODCOMMENTS: FOLLOWING SPECIES IN C5 SUBMECH BUT ARE NOT C5 SPECIES: OCH2CHO CH2OCH2CHO C2H4OCHO C4H7O1-4 C4H7O2-1
!++++++++++++++++++++++++++++++++++++++++++++++++++++++++++++++++++++++++++++++++++++++++++++++++++++++++++++++++++++++++++++++++++++++++++++++++++++++++++++++
!------------------------------------------------------------------------------
!\SUBMECH: NC5H12
!------------------------------------------------------------------------------
!\LTOXID
C5H5CH3-1
C5H5CH3-2
C5H5CH2-1
C5H5CH2-2
CYC6H7
C6H7-2
CVOCVCCOOH
OVCCVCCOJ
OVCCVCCJVO
C5H4CH3
C5H5CH2
OVCCVCCVO
C5H11O2H-1
C5H11O2H-2
C5H11O2H-3
C5H11O2-1
C5H11O2-2
C5H11O2-3
C5H11O-1
C5H11O-2
C5H11O-3
C5H10OOH1-2
C5H10OOH1-3
C5H10OOH1-4
C5H10OOH1-5
C5H10OOH2-1
C5H10OOH2-3
C5H10OOH2-4
C5H10OOH2-5
C5H10OOH3-1
C5H10OOH3-2
C5H10O1-2
C5H10O1-3
C5H10O1-4
C5H10O1-5
C5H10O2-3
C5H10O2-4
C5H10OOH1-2O2
C5H10OOH1-3O2
C5H10OOH1-4O2
C5H10OOH1-5O2
C5H10OOH2-1O2
C5H10OOH2-3O2
C5H10OOH2-4O2
C5H10OOH2-5O2
C5H10OOH3-1O2
C5H10OOH3-2O2
C5H91-2,3OOH
C5H91-2,4OOH
C5H91-2,5OOH
C5H91-3,4OOH
C5H91-3,5OOH
C5H91-4,5OOH
C5H92-1,3OOH
C5H92-1,4OOH
C5H92-1,5OOH
C5H92-3,4OOH
C5H92-3,5OOH
C5H92-4,5OOH
C5H93-1,2OOH
C5H93-1,4OOH
C5H93-1,5OOH
C5H93-2,4OOH
C5H91-3OOH
C5H91-4OOH
C5H91-5OOH
C5H92-1OOH
C5H92-4OOH
C5H92-5OOH
C5H9O1-2OOH-3
C5H9O1-2OOH-4
C5H9O1-2OOH-5
C5H9O1-3OOH-2
C5H9O1-3OOH-4
C5H9O1-3OOH-5
C5H9O1-4OOH-2
C5H9O1-4OOH-3
C5H9O1-4OOH-5
C5H9O1-5OOH-2
C5H9O1-5OOH-3
C5H9O2-3OOH-1
C5H9O2-3OOH-4
C5H9O2-3OOH-5
C5H9O2-4OOH-1
C5H9O2-4OOH-3
C5H9O1-2O-5
CH2CH2OCH2CH2CHO
NC5KET12
NC5KET13
NC5KET14
NC5KET15
NC5KET21
NC5KET23
NC5KET24
NC5KET25
NC5KET31
NC5KET32
NC5KET12O
NC5KET13O
NC5KET14O
NC5KET15O
NC5KET21O
NC5KET23O
NC5KET24O
NC5KET25O
NC5KET31O
NC5KET32O
NC5DIONE13
NC5DIONE24
OCH2CHO
CH2OCH2CHO
C2H4OCHO
C5H10OOH1-3OH
C5H10OOH2-4OH
C5H10OOH3-1OH
NC5CYCPER13
NC5CYCPER24
NC5CYCPER31
!\PYROSPEC
NC5H12
C5H11-1
C5H11-2
C5H11-3
!------------------------------------------------------------------------------
!------------------------------------------------------------------------------
!\SUBMECH: IC5H12
!------------------------------------------------------------------------------
!\LTOXID
AC5H9O-A2
AC5H11O2H
BC5H11O2H
CC5H11O2H
DC5H11O2H
AC5H11O2
BC5H11O2
CC5H11O2
DC5H11O2
AC5H11O
BC5H11O
CC5H11O
DC5H11O
AC5H10OOH-A
AC5H10OOH-B
AC5H10OOH-C
AC5H10OOH-D
BC5H10OOH-A
BC5H10OOH-C
BC5H10OOH-D
CC5H10OOH-A
CC5H10OOH-B
CC5H10OOH-D
DC5H10OOH-A
DC5H10OOH-B
DC5H10OOH-C
A-AC5H10O
A-BC5H10O
A-CC5H10O
A-DC5H10O
B-CC5H10O
B-DC5H10O
C-DC5H10O
AC5H10OOH-AO2
AC5H10OOH-BO2
AC5H10OOH-CO2
AC5H10OOH-DO2
BC5H10OOH-AO2
BC5H10OOH-CO2
BC5H10OOH-DO2
CC5H10OOH-AO2
CC5H10OOH-BO2
CC5H10OOH-DO2
DC5H10OOH-AO2
DC5H10OOH-BO2
DC5H10OOH-CO2
C5H9A-A,BOOH
C5H9A-A,COOH
C5H9A-A,DOOH
C5H9A-B,COOH
C5H9A-B,DOOH
C5H9A-C,DOOH
C5H9B-A,AOOH
C5H9B-A,COOH
C5H9B-A,DOOH
C5H9B-C,DOOH
C5H9C-A,AOOH
C5H9C-A,BOOH
C5H9C-A,DOOH
C5H9C-B,DOOH
C5H9D-A,AOOH
C5H9D-A,BOOH
C5H9D-A,COOH
C5H9D-B,COOH
C5H9A-AOOH
C5H9A-COOH
C5H9A-DOOH
C5H9B-AOOH
C5H9B-DOOH
C5H9C-AOOH
C5H9C-BOOH
C5H9OA-AOOH-B
C5H9OA-AOOH-C
C5H9OA-AOOH-D
C5H9OA-BOOH-A
C5H9OA-BOOH-C
C5H9OA-BOOH-D
C5H9OA-COOH-A
C5H9OA-COOH-B
C5H9OA-COOH-D
C5H9OA-DOOH-A
C5H9OA-DOOH-B
C5H9OA-DOOH-C
C5H9OB-COOH-A
C5H9OB-COOH-D
C5H9OB-DOOH-A
C5H9OB-DOOH-C
C5H9OC-DOOH-A
C5H9OC-DOOH-B
CH3COCH2OCH2CH2
IC5KETAA
IC5KETAB
IC5KETAC
IC5KETAD
IC5KETCA
IC5KETCB
IC5KETCD
IC5KETDA
IC5KETDB
IC5KETDC
IC5KETAAO
IC5KETABO
IC5KETACO
IC5KETADO
IC5KETCAO
IC5KETCBO
IC5KETCDO
IC5KETDAO
IC5KETDBO
IC5KETDCO
AC5H10OH
BC5H10OH
CC5H10OH
AO2C5H10OH
BO2C5H10OH
CO2C5H10OH
IC3H5COCH3
IC3H5COCH2
AC3H4COCH3
!\PYROSPEC
IC5H12
AC5H11
BC5H11
CC5H11
DC5H11
!------------------------------------------------------------------------------
!------------------------------------------------------------------------------
!\SUBMECH: NEOC5H12
!------------------------------------------------------------------------------
!\LTOXID
NEOC5H11O2H
NEOC5H11O2
NEOC5H11O
NEOC5H10OOH
NEO-C5H10O
NEOC5H10OOH-O2
NEOC5H9Q2
NEOC5KET
NEOC5KETOX
NEOC5KEJOL
IC4H6Q2-II
NEOC5H9O-OOH
!\PYROSPEC
NEOC5H12
NEOC5H11
!------------------------------------------------------------------------------
!------------------------------------------------------------------------------
!\SUBMECH: C5H10-1\C5H10-2
!------------------------------------------------------------------------------
!\LTOXID
C5H81-2
C5H81-3

!DONG 220427, DUP!C5H8OH12-4
C5H8OH13-2O2
C5H83OOH2-1O

C5H8D14
C5H82-3
C5H8-1
C5H8-2
CH3CYC3H3CH3-3
CH3CYC3H3CH3
CH2CYC3H4CH3
CYC3H4C2H5-1
CYC3H4C2H5-2
CYC3H5CHCH3
CYC4H6-2-CH3
CYC4H6-3-CH3
CYC5H9
CH2CYC3H3CH3
CYC3H3-1C2H5
CYC3H3-3C2H5
CYC3H4CHCH3
CYC3H5CHCH2
C5H7-13-2
C5H7-13-3
CVCCJCVC
C5H7-14-1
C5H7-14-1O2
CVCCVCCOJ
CVCCVCCOO
CVCCVCCVO
CVCC(OJ)CVC
CVCC(OO)CVC
C5H9O1-3
C5H9O2-1
C5H9O2-4
C5H91-1O2
C5H91-2O2
C5H91-3O2
C5H91-4O2
C5H91-5O2
C5H92-1O2
C5H92-2O2
C5H92-3O2
C5H92-4O2
C5H92-5O2
C5H91OO2-3
C5H91OO2-4
C5H91OO2-5
C5H92OO1-3
C5H92OO1-4
C5H92OO1-5
C5H92OO3-4
C5H92OO3-5
C5H93OO1-2
C5H93OO2-4
C5H93OO2-5
C5H9O1-2O-3
C5H9O1-2O-4
C5H9O2-3O-1
C5H9O2-3O-4
C5H9O2-3O-5
C5H81OOH3-1
C5H81OOH3-4
C5H81OOH3-5
C5H81OOH4-1
C5H81OOH4-2
C5H81OOH4-3
C5H81OOH4-5
C5H81OOH5-2
C5H81OOH5-3
C5H81OOH5-4
C5H82OOH1-3
C5H82OOH1-4
C5H82OOH4-2
C5H82OOH5-2
C5H82OOH5-3
C5H81-3,4OOH
C5H81O-3-4OOH
C5H81-3,5OOH
C5H81O-3-5OOH
C5H82-1,4OOH
C5H82O-4-1OOH
C5H82-4,5OOH
C5H82O-4-5OOH
C5H81O2-4
C5H81O3-4
C5H81O3-5
C5H81O4-5
C5H82O1-4
C5H82O2-4
C5H82O3-5
C5H82O4-5
C5H81OOH3-4O2
C5H81OOH3-5O2
C5H81OOH4-3O2
C5H81OOH4-5O2
C5H81OOH5-3O2
C5H81OOH5-4O2
C5H82OOH4-1O2
C5H82OOH5-1O2
C5H83OH1Q2
C5H84OH1Q2
C5H82OH2Q1
C5H83OH2Q1
C5H84OH2Q1
C5H81KET34
C5H81KET35
C5H81KET43
C5H81KET45
C5H81KET53
C5H81KET54
C5H82KET41
C5H82KET51
C5H82KET45
C5H81KET34O
C5H81KET35O
C5H81KET43O
C5H81KET45O
C5H81KET53O
C5H81KET54O
C5H82KET41O
C5H82KET51O
C5H10OH21
C5H10OH22
C5H10OH23
C5H10OH25
C5H10OH32
O2C5H10OH21
O2C5H10OH23
O2C5H10OH32
C5H10OOH2-1O
C5H10OOH1-2O
C5H10OOH2-3O
C5H10OOH3-2O
C5H9OH2-1
C5H9OH2-2
C5H9OH2-3
C5H9OH3-1
C5H9OH3-2
C5H9OH1Q2-1
C5H9OH1Q2-3
C5H9OH1Q2-4
C5H9OH1Q2-5
C5H9OH2Q1-2
C5H9OH2Q1-3
C5H9OH2Q1-4
C5H9OH2Q1-5
C5H9OH2Q3-1
C5H9OH2Q3-2
C5H9OH2Q3-4
C5H9OH2Q3-5
C5H9OH3Q2-1
C5H9OH3Q2-3
C5H9OH3Q2-4
C5H9OH3Q2-5
CH3COCOHCH2
C5H9OH1O1-2
C5H9OH1O2-3
C5H9OH1O2-4
C5H9OH1O2-5
C5H9OH2O1-2
C5H9OH2O1-3
C5H9OH2O1-4
C5H9OH2O1-5
C5H9OH2O2-3
C5H9OH2O3-4
C5H9OH2O3-5
C5H9OH3O1-2
C5H9OH3O2-3
C5H9OH3O2-4
C5H9OH3O2-5
C5H9OH1Q2-3O2
C5H9OH1Q2-4O2
C5H9OH1Q2-5O2
C5H9OH2Q1-3O2
C5H9OH2Q1-4O2
C5H9OH2Q1-5O2
C5H9OH2Q3-1O2
C5H9OH2Q3-4O2
C5H9OH2Q3-5O2
C5H9OH3Q2-1O2
C5H9OH3Q2-4O2
C5H9OH3Q4-1O2
C5H8OH1KET2-3
C5H8OH1KET2-4
C5H8OH1KET2-5
C5H8OH2KET1-3
C5H8OH2KET1-4
C5H8OH2KET1-5
C5H8OH2KET3-1
C5H8OH2KET3-4
C5H8OH2KET3-5
C5H8OH3KET2-1
C5H8OH3KET2-4
C5H8OH3KET2-5
IC6D3
IC6D3-2
IC6D3-2O
I3C6D1
I3C6D1-3
I3C6D1-3O
!\PYROSPEC
C5H10-1
C5H10-2
C5H91-1
C5H91-2
C5H91-3
C5H91-4
C5H91-5
C5H92-2
C5H92-3
C5H92-4
C5H92-5
!------------------------------------------------------------------------------
!------------------------------------------------------------------------------
!\SUBMECH: CC5H10BC5H10
!------------------------------------------------------------------------------
!\LTOXID
AC5H9O-C
CC5H9O-B
!\PYROSPEC
BC5H10
BC5H9-C
CC5H10
CC5H9-A
CC5H9-B
CC5H9-C
CC5H9-D

!DONG 220427, DUP!CC5H9-BOOH  !C=CC(OO)(C)C, InChI=1S/C5H10O2/c1-4-5(2,3)7-6/h4,6H,1H2,2-3H3
!DONG 220427, DUP!BC5H9-DO  !C([O])C=C(C)C, InChI=1S/C5H9O/c1-5(2)3-4-6/h3H,4H2,1-2H3
!DONG 220427, DUP!BC5H9-DOOH  !C(OO)C=C(C)C, InChI=1S/C5H10O2/c1-5(2)3-4-7-6/h3,6H,4H2,1-2H3

!------------------------------------------------------------------------------
!------------------------------------------------------------------------------
!\SUBMECH: AC5H10
!------------------------------------------------------------------------------
!\LTOXID
B2E2M1OJ
!\PYROSPEC
AC5H10
AC5H9-A1
AC5H9-A2
AC5H9-C
AC5H9-D
!------------------------------------------------------------------------------
!------------------------------------------------------------------------------
!\SUBMECH: B13DE2M
!------------------------------------------------------------------------------
!\LTOXID
B2E3M1OJ
!\PYROSPEC
B13DE2M
B13DE2MJ
B12DE3M
!------------------------------------------------------------------------------
!------------------------------------------------------------------------------
!\SUBMECH: TC4H8CHO
!------------------------------------------------------------------------------
!\LTOXID
O2C4H8CHO
O2HC4H8CO
!\PYROSPEC
TC4H8CHO
!------------------------------------------------------------------------------
!------------------------------------------------------------------------------
!\SUBMECH: PC4H8CHO-1PC4H8CHO-2\PC4H8CHO-3
!------------------------------------------------------------------------------
!\LTOXID
PC4H8CHO-1O2
PC4H8CHO-2O2
PC4H8CHO-3O2
PC4H8CHO-4O2
C4H7CHO-2
C4H7CHO-3
C4H7CHO-4
C4H7CO1-4
C4H6CHO-3,1
C4H6CHO-3,2
C4H6CHO-2,4O
C4H6CHO-4,3
PC4H7CHOQ1-3    !C[CH]CC(OO)C(=O), InChI=1S/C5H9O3/c1-2-3-5(4-6)8-7/h2,4-5,7H,3H2,1H3
CH3CYC3H4OCHO   !CC(O1)CC1C(=O), InChI=1S/C5H8O2/c1-4-2-5(3-6)7-4/h3-5H,2H2,1H3
PC4H7CHOQ2-1    !CCC(OO)[CH]C(=O), InChI=1S/C5H9O3/c1-2-5(8-7)3-4-6/h3-5,7H,2H2,1H3
C2H5CYC2H2OCHO  !CCC(O1)C1C(=O), InChI=1S/C5H8O2/c1-2-4-5(3-6)7-4/h3-5H,2H2,1H3
PC4H7CHOQ2-4    ![CH2]CC(OO)CC(=O), InChI=1S/C5H9O3/c1-2-5(8-7)3-4-6/h4-5,7H,1-3H2
CYC3H5OCH2CHO   !C(O1)CC1CC(=O), InChI=1S/C5H8O2/c6-3-1-5-2-4-7-5/h3,5H,1-2,4H2
PC4H7CHOQ3-1    !CC(OO)C[CH]C(=O), InChI=1S/C5H9O3/c1-5(8-7)3-2-4-6/h2,4-5,7H,3H2,1H3
PC4H8COQ1       !CCCC(OO)[C](=O), InChI=1S/C5H9O3/c1-2-3-5(4-6)8-7/h5,7H,2-3H2,1H3
PC4H8COQ2       !CCC(OO)C[C](=O), InChI=1S/C5H9O3/c1-2-5(8-7)3-4-6/h5,7H,2-3H2,1H3
PC4H8COQ3       !CC(OO)CC[C](=O), InChI=1S/C5H9O3/c1-5(8-7)3-2-4-6/h5,7H,2-3H2,1H3
!\PYROSPEC
PC4H9CHO
PC4H9CO
PC4H8CHO-1
PC4H8CHO-2
PC4H8CHO-3
PC4H8CHO-4
AC3H5CHO
AC3H5CO
!------------------------------------------------------------------------------
!------------------------------------------------------------------------------
!\SUBMECH: NC3H7COCH3C2H5COC2H5
!------------------------------------------------------------------------------
!\LTOXID
NC52ONEO2-3
NC52ONEO2-4
NC52ONEO2-5
NC53ONEO2-1
NC53ONEO2-2
NC52ONE-3
NC52ONE-4
NC53ONE-1
!\PYROSPEC
NC3H7COCH3
C2H5COC2H5
NC3H7COCH2
CH3CH2CHCOCH3
CH3CHCH2COCH3
CH2CH2CH2COCH3
CH2CH2COC2H5
CH3CHCOC2H5
!------------------------------------------------------------------------------
!------------------------------------------------------------------------------
!\SUBMECH: NC5H11OH
!------------------------------------------------------------------------------
!\LTOXID
C5H10OH-2O2
C5H10OH-3O2
C5H10OH-4O2
C5H10OH-5O2
C5H9OH1-1
C5H9OH1-2
C5H9OH1-3
C5H9OH1-4
C5H9OH1-2,4
C5H9OH1-2,4O
C5H9OH1-4,3
C5H9OH1-4,3O
C5H9OH2-1,3
C5H9OH2-1,3O
!DONG 0423!CCVCCVCOH
CH3COOH
C2H5COOH
!\PYROSPEC
NC5H11OH
C5H10OH11
C5H10OH12
C5H10OH13
C5H10OH14
C5H10OH15
!------------------------------------------------------------------------------
!++++++++++++++++++++++++++++++++++++++++++++++++++++++++++++++++++++++++++++++++++++++++++++++++++++++++++++++++++++++++++++++++++++++++++++++++++++++++++++++
!\END_SPECIES_MODULE: C5
!++++++++++++++++++++++++++++++++++++++++++++++++++++++++++++++++++++++++++++++++++++++++++++++++++++++++++++++++++++++++++++++++++++++++++++++++++++++++++++++

!++++++++++++++++++++++++++++++++++++++++++++++++++++++++++++++++++++++++++++++++++++++++++++++++++++++++++++++++++++++++++++++++++++++++++++++++++++++++++++++
!\SPECIES_MODULE: C6
!++++++++++++++++++++++++++++++++++++++++++++++++++++++++++++++++++++++++++++++++++++++++++++++++++++++++++++++++++++++++++++++++++++++++++++++++++++++++++++++
!------------------------------------------------------------------------------
!\SUBMECH: NC6H14
!------------------------------------------------------------------------------
!\LTOXID

C6H13O2-1
C6H13O2-2
C6H13O2-3

C6H13OOH-1
C6H13OOH-2
C6H13OOH-3

C6H13O-1
C6H13O-2
C6H13O-3

C6H12OOH1-2O
C6H12OOH2-1O
C6H12OOH2-6O
C6H12OOH3-5O
C6H12OOH1-5O
C6H12OOH2-5O
C6H12OOH3-4O

C6H12OOH1-4
C6H12OOH2-4
C6H12OOH3-2
C6H12OOH1-2
C6H12OOH1-3
C6H12OOH1-5
C6H12OOH2-1
C6H12OOH2-3
C6H12OOH2-5
C6H12OOH2-6
C6H12OOH3-1
C6H12OOH3-4
C6H12OOH3-5
C6H12OOH3-6

C6H12O1-2
C6H12O2-3
C6H12O1-3
C6H12O2-4
C6H12O1-4
C6H12O2-5
C6H12O1-5
C6H12O3-4

C6H12OOH1-5O2
C6H12OOH2-5O2
C6H12OOH3-4O2
C6H12OOH1-2O2
C6H12OOH2-1O2
C6H12OOH2-6O2
C6H12OOH3-5O2
C6H12OOH1-3O2
C6H12OOH1-4O2
C6H12OOH2-3O2
C6H12OOH2-4O2
C6H12OOH3-1O2
C6H12OOH3-2O2
C6H12OOH3-6O2

C6H12OOH1-3O
C6H12OOH2-3O
C6H12OOH3-1O
C6H12OOH3-6O

C6KET15
C6KET25
C6KET34
C6KET14
C6KET24
C6KET32
C6KET12
C6KET21
C6KET26
C6KET35
C6KET13
C6KET23
C6KET31
C6KET36

C6KET13O
C6KET23O
C6KET31O
C6KET36O
C6KET14O
C6KET24O
C6KET32O
C6KET12O
C6KET21O
C6KET26O
C6KET35O
C6KET15O
C6KET25O
C6KET34O

C6H11O12-6OOH
C6H11O13-6OOH
C6H11O14-6OOH
C6H11O15-6OOH
C6H11O23-6OOH
C6H11O24-6OOH
C6H11O34-2OOH

C6H11Q12-4
C6H11Q12-6
C6H11Q13-6
C6H11Q14-6
C6H11Q15-6
C6H11Q23-6
C6H11Q24-6
C6H11Q34-2
C6H11Q13-4
C6H11Q14-3
C6H11Q15-3
C6H11Q23-4
C6H11Q24-3
C6H11Q25-3
C6H11Q12-5
C6H11Q13-5
C6H11Q14-5
C6H11Q15-4
C6H11Q23-5
C6H11Q24-5
C6H11Q34-1
C6H11Q12-3
C6H11Q13-2
C6H11Q14-2
C6H11Q15-2
C6H11Q23-1
C6H11Q24-1
C6H11Q25-1

C6H11O12-3OOH
C6H11O13-2OOH
C6H11O14-2OOH
C6H11O15-2OOH
C6H11O23-1OOH
C6H11O24-1OOH
C6H11O25-1OOH

C6H11O12-5OOH
C6H11O13-5OOH
C6H11O14-5OOH
C6H11O15-4OOH
C6H11O23-5OOH
C6H11O24-5OOH
C6H11O34-1OOH
C6H11O12-4OOH
C6H11O13-4OOH
C6H11O14-3OOH
C6H11O15-3OOH
C6H11O23-4OOH
C6H11O24-3OOH
C6H11O25-3OOH


C4H7O12-4
C4H7O13-4
C4H7O23-1
C5H9O12-5
C5H9O13-5
C5H9O14-5
C5H9O23-1
C5H9O23-5
C5H9O24-1

C6H12OOH1-4O
C6H12OOH2-4O
C6H12OOH3-2O

!\PYROSPEC
NC6H14
C6H13-1
C6H13-2
C6H13-3

!------------------------------------------------------------------------------
!\SUBMECH: C6H12-1\C6H12-2\C6H12-3
!------------------------------------------------------------------------------
!
!\LTOXID

C6H11-1D3OOH
C6H11-2D1OOH
C6H11-3D1OOH
C6H11-1D5OOH
C6H11-2D5OOH
C6H11-1D4OOH
C6H11-2D4OOH
C6H11-3D2OOH
C6H11-1D6OOH
C6H11-2D6OOH

C6H9D14-3OOH
C6H9D13-5OOH
C6H9D13-6OOH
C6H9D14-6OOH

C6H11-1D3O
!DONG 0318!C6H11-1D4O
!DONG 0318!C6H11-1D6O
C6H11-2D1O
!DONG 0318!C6H11-2D5O
!DONG 0318!C6H11-2D6O
!DONG 0318!C6H11-3D1O
C6H11-3D2O
C6H11-2D4O

C6H111O2-1
C6H111O2-2
C6H111O2-5
C6H112O2-6
C6H112O2-1
C6H111O2-6
C6H113O2-2
C6H111O2-3
C6H112O2-4
C6H113O2-1
C6H111O2-4
C6H112O2-5

!DONG 0605
C6H111OO2-3  ![CH2]C(OO1)C1CCC, InChI=1S/C6H11O2/c1-3-4-6-5(2)7-8-6/h5-6H,2-4H2,1H3
C6H111OO2-4  ![CH2]C(OO1)CC1CC, InChI=1S/C6H11O2/c1-3-6-4-5(2)7-8-6/h5-6H,2-4H2,1H3
C6H111OO2-5  ![CH2]C(OO1)CCC1C, InChI=1S/C6H11O2/c1-5-3-4-6(2)8-7-5/h5-6H,1,3-4H2,2H3
C6H112OO1-3  !C(OO1)[CH]C1CCC, InChI=1S/C6H11O2/c1-2-3-6-4-5-7-8-6/h4,6H,2-3,5H2,1H3
C6H112OO1-4  !C(OO1)[CH]CC1CC, InChI=1S/C6H11O2/c1-2-6-4-3-5-7-8-6/h3,6H,2,4-5H2,1H3
C6H112OO1-5  !C(OO1)[CH]CCC1C, InChI=1S/C6H11O2/c1-6-4-2-3-5-7-8-6/h3,6H,2,4-5H2,1H3
C6H113OO1-2  !C(OO1)C1[CH]CCC, InChI=1S/C6H11O2/c1-2-3-4-6-5-7-8-6/h4,6H,2-3,5H2,1H3
C6H113OO2-5  !CC(OO1)[CH]CC1C, InChI=1S/C6H11O2/c1-5-3-4-6(2)8-7-5/h3,5-6H,4H2,1-2H3
C6H112OO3-5  !C[CH]C(OO1)CC1C, InChI=1S/C6H11O2/c1-3-6-4-5(2)7-8-6/h3,5-6H,4H2,1-2H3
!
C6H11O1-2O-3  !C(O1)C1C([O])CCC, InChI=1S/C6H11O2/c1-2-3-5(7)6-4-8-6/h5-6H,2-4H2,1H3
C6H11O1-2O-4  !C(O1)C1CC([O])CC, InChI=1S/C6H11O2/c1-2-5(7)3-6-4-8-6/h5-6H,2-4H2,1H3
C6H11O1-2O-5  !C(O1)C1CCC([O])C, InChI=1S/C6H11O2/c1-5(7)2-3-6-4-8-6/h5-6H,2-4H2,1H3
C6H11O2-3O-1  !C([O])C1C(O1)CCC, InChI=1S/C6H11O2/c1-2-3-5-6(4-7)8-5/h5-6H,2-4H2,1H3
!DONG 0318!C6H11O2-3O-4  !CC1C(O1)C([O])CC, InChI=1S/C6H11O2/c1-3-5(7)6-4(2)8-6/h4-6H,3H2,1-2H3
C6H11O2-3O-5  !CC1C(O1)CC([O])C, InChI=1S/C6H11O2/c1-4(7)3-6-5(2)8-6/h4-6H,3H2,1-2H3
!
C6H101OOH3-6
C6H101OOH5-3
C6H101OOH6-4
C6H102OOH5-4
C6H103OOH1-2
C6H101OOH3-5
C6H101OOH4-6
C6H101OOH6-3
C6H102OOH4-6
C6H102OOH6-5
C6H101OOH3-4
C6H101OOH4-5
C6H101OOH5-6
C6H102OOH4-5
C6H102OOH6-4
C6H101OOH4-3
C6H101OOH5-4
C6H101OOH6-5
C6H102OOH5-6
C6H103OOH2-1
C6H101OOH3-1
C6H101OOH4-1
C6H101OOH4-2
C6H101OOH5-2

C6H101-3,4OOH
C6H101-3,5OOH
C6H101-3,6OOH
C6H103-1,2OOH   !C(OO)C(OO)C=CCC, InChI=1S/C6H12O4/c1-2-3-4-6(10-8)5-9-7/h3-4,6-8H,2,5H2,1H3
C6H102-4,5OOH   !CC=CC(OO)C(OO)C, InChI=1S/C6H12O4/c1-3-4-6(10-8)5(2)9-7/h3-8H,1-2H3
C6H102-4,6OOH   !CC=CC(OO)CC(OO), InChI=1S/C6H12O4/c1-2-3-6(10-8)4-5-9-7/h2-3,6-8H,4-5H2,1H3

C6H101O-3-4OOH
C6H101O-3-5OOH
C6H101O-3-6OOH
C6H103O-2-1OOH  !C(OO)C([O])C=CCC, InChI=1S/C6H11O3/c1-2-3-4-6(7)5-9-8/h3-4,6,8H,2,5H2,1H3
C6H102O-4-5OOH  !CC=CC([O])C(OO)C, InChI=1S/C6H11O3/c1-3-4-6(7)5(2)9-8/h3-6,8H,1-2H3
C6H102O-4-6OOH  !CC=CC([O])CC(OO), InChI=1S/C6H11O3/c1-2-3-6(7)4-5-9-8/h2-3,6,8H,4-5H2,1H3

C6H102O4-5 !CC=CC(O1)C1C, InChI=1S/C6H10O/c1-3-4-6-5(2)7-6/h3-6H,1-2H3
C6H102O4-6 !CC=CC(O1)CC1, InChI=1S/C6H10O/c1-2-3-6-4-5-7-6/h2-3,6H,4-5H2,1H3
C6H102O5-6 !CC=CCC(O1)C1, InChI=1S/C6H10O/c1-2-3-4-6-5-7-6/h2-3,6H,4-5H2,1H3
C6H101O2-4
C6H101O4-5
C6H101O4-6
C6H101O5-6
C6H103O1-2  !C(O1)C1C=CCC, InChI=1S/C6H10O/c1-2-3-4-6-5-7-6/h3-4,6H,2,5H2,1H3
VTHF
EDHF
ETES1
MVOX

C6H101OOH3-5O2
C6H101OOH4-6O2
C6H101OOH6-3O2
C6H102OOH4-6O2
C6H102OOH6-5O2
C6H101OOH4-3O2
C6H101OOH5-4O2
C6H101OOH6-5O2
C6H102OOH5-6O2
C6H103OOH2-1O2
C6H101OOH3-4O2
C6H101OOH4-5O2
C6H101OOH5-6O2
C6H102OOH4-5O2
C6H102OOH6-4O2
C6H101OOH3-6O2
C6H101OOH5-3O2
C6H101OOH6-4O2
C6H102OOH5-4O2
C6H103OOH1-2O2

NC6D1KET35
NC6D1KET46
NC6D1KET63
NC6D2KET46
NC6D2KET65
NC6D1KET43
NC6D1KET54
NC6D1KET65
NC6D2KET56
NC6D3KET21
NC6D1KET34
NC6D1KET45
NC6D1KET56
NC6D2KET45
NC6D2KET64
NC6D1KET36
NC6D1KET53
NC6D1KET64
NC6D2KET54
NC6D3KET12

NC6D1KET34O
NC6D1KET35O
NC6D1KET36O
NC6D1KET43O
NC6D1KET45O
NC6D1KET46O
NC6D1KET53O
NC6D1KET54O
NC6D1KET56O
NC6D1KET63O
NC6D1KET64O
NC6D1KET65O
!
C6H10D24
C6H10D14
C6H101-5
C6H10D13


!DONG 0318!OVCCCJVO
!DONG 0318!OVCCCVO
P13DE1J
CVCCJCVCC
CVCCVCCOJC
CVCCOJCVCC
!DONG 0923
!DONG 0318!C5H7-13-1    !
COOHCVCCVCC  !
COJCVCCVCC   !

C6H9-A
C6H9-AOOH

!DONG 0618
C6H9-13-2    !C=[C]C=CCC, InChI=1S/C6H9/c1-3-5-6-4-2/h5-6H,1,4H2,2H3
C6H9-13-3    !C=C[C]=CCC, InChI=1S/C6H9/c1-3-5-6-4-2/h3,6H,1,4H2,2H3
C6H9-13-6    !C=CC=CC[CH2], InChI=1S/C6H9/c1-3-5-6-4-2/h3,5-6H,1-2,4H2
C6H9-13-6O2  !C=CC=CCC(O[O]), InChI=1S/C6H9O2/c1-2-3-4-5-6-8-7/h2-4H,1,5-6H2

!DONG 0423!C6H6O-24
!DONG 0423!C6H6O-25

I3C7D1
I3C7D1-3
I3C7D1-3O

!DONG 0605
C2H3COCH2  !C=CC(=O)[CH2], InChI=1S/C4H5O/c1-3-4(2)5/h3H,1-2H2
!

!
!\PYROSPEC
C6H12-1
C6H12-2
C6H12-3
C6H111-1
C6H111-2
C6H111-3
C6H111-4
C6H111-5
C6H111-6
C6H112-4
C6H112-5
C6H112-6
C6H113-1
!
!------------------------------------------------------------------------------

!------------------------------------------------------------------------------
!\SUBMECH: NC6H13OH\NC6H13OH-2\NC6H13OH-3
!------------------------------------------------------------------------------
!\LTOXID
C6H12OH-1J2
C6H12OH-3J4
C6H12OH-2J1
C6H12OH-2J3
C6H12OH-3J2
!
C6H12OH11 ![CH](O)CCCCC, InChI=1S/C6H13O/c1-2-3-4-5-6-7/h6-7H,2-5H2,1H3
C6H12OH15 !C(O)CCC[CH]C, InChI=1S/C6H13O/c1-2-3-4-5-6-7/h2,7H,3-6H2,1H3
C6H12OH16 !C(O)CCCC[CH2], InChI=1S/C6H13O/c1-2-3-4-5-6-7/h7H,1-6H2
C6H12OH22  !C[C](O)CCCC, InChI=1S/C6H13O/c1-3-4-5-6(2)7/h7H,3-5H2,1-2H3
C6H12OH25  !CC(O)CC[CH]C, InChI=1S/C6H13O/c1-3-4-5-6(2)7/h3,6-7H,4-5H2,1-2H3

C6H12OH-2O2-3
C6H12OH-1O2-2
C6H12OH-3O2-4
C6H12OH-2O2-1
C6H12OH-3O2-2
C6H12OH-1O2 !C(O)(O[O])CCCCC, InChI=1S/C6H13O3/c1-2-3-4-5-6(7)9-8/h6-7H,2-5H2,1H3
C6H12OH-5O2 !C(O)CCCC(O[O])C, InChI=1S/C6H13O3/c1-6(9-8)4-2-3-5-7/h6-7H,2-5H2,1H3
C6H12OH-6O2 !C(O)CCCCC(O[O]), InChI=1S/C6H13O3/c7-5-3-1-2-4-6-9-8/h7H,1-6H2
!DONG 0618
C6H12OH2-2O2  !CC(O)(O[O])CCCC, InChI=1S/C6H13O3/c1-3-4-5-6(2,7)9-8/h7H,3-5H2,1-2H3

C6H11OH1-1
C6H11OH1-2
C6H11OH2-1
C6H11OH2-2
C6H11OH2-3
C6H11OH3-1
C6H11OH3-2
!DONG 0318!C6H11OH3-3
!DONG 0318!C6H11OH4-2
C6H11OH1-4  !C(O)CCC=CC, InChI=1S/C6H12O/c1-2-3-4-5-6-7/h2-3,7H,4-6H2,1H3
C6H10OH1-4,3  !C(O)C[CH]C=CC, InChI=1S/C6H11O/c1-2-3-4-5-6-7/h2-4,7H,5-6H2,1H3
C6H10OH1-4,3O  !C(O)CC([O])C=CC, InChI=1S/C6H11O2/c1-2-3-6(8)4-5-7/h2-3,6-7H,4-5H2,1H3
C6H11OH1-5  !C(O)CCCC=C, InChI=1S/C6H12O/c1-2-3-4-5-6-7/h2,7H,1,3-6H2
C6H10OH1-5,4  !C(O)CC[CH]C=C, InChI=1S/C6H11O/c1-2-3-4-5-6-7/h2-3,7H,1,4-6H2
C6H10OH1-5,4O  !C(O)CCC([O])C=C, InChI=1S/C6H11O2/c1-2-6(8)4-3-5-7/h2,6-7H,1,3-5H2

C6H11OH1Q2-1
C6H11OH1Q2-3
C6H11OH1Q2-4
C6H11OH1Q2-5
C6H11OH1Q2-6
C6H11OH2Q1-2
C6H11OH2Q1-3
C6H11OH2Q1-4
C6H11OH2Q3-1
C6H11OH2Q3-2
C6H11OH2Q3-4
C6H11OH2Q3-5
C6H11OH2Q3-6
C6H11OH3Q2-1
C6H11OH3Q2-3
C6H11OH3Q2-4
C6H11OH3Q2-5
C6H11OH1Q5-2  !C(O)[CH]CCC(OO)C, InChI=1S/C6H13O3/c1-6(9-8)4-2-3-5-7/h3,6-8H,2,4-5H2,1H3
C6H11OH1Q5-3  !C(O)C[CH]CC(OO)C, InChI=1S/C6H13O3/c1-6(9-8)4-2-3-5-7/h2,6-8H,3-5H2,1H3
C6H11OH1Q6-2  !C(O)[CH]CCCC(OO), InChI=1S/C6H13O3/c7-5-3-1-2-4-6-9-8/h3,7-8H,1-2,4-6H2
C6H11OH1Q6-3  !C(O)C[CH]CCC(OO), InChI=1S/C6H13O3/c7-5-3-1-2-4-6-9-8/h1,7-8H,2-6H2
C6H11OH1Q6-4  !C(O)CC[CH]CC(OO), InChI=1S/C6H13O3/c7-5-3-1-2-4-6-9-8/h2,7-8H,1,3-6H2

C6H11OH1O1-2
C6H11OH1O2-3
C6H11OH1O2-4
C6H11OH1O2-5
C6H11OH1O2-6
C6H11OH1O3-5  !C(O)CC(O1)CC1C, InChI=1S/C6H12O2/c1-5-4-6(8-5)2-3-7/h5-7H,2-4H2,1H3
C6H11OH1O3-6  !C(O)CC(O1)CCC1, InChI=1S/C6H12O2/c7-4-3-6-2-1-5-8-6/h6-7H,1-5H2
C6H11OH1O4-6  !C(O)CCC(O1)CC1, InChI=1S/C6H12O2/c7-4-1-2-6-3-5-8-6/h6-7H,1-5H2
C6H11OH2O1-2
C6H11OH2O1-3
C6H11OH2O1-4
C6H11OH2O3-6  !CC(O)C(O1)CCC1, InChI=1S/C6H12O2/c1-5(7)6-3-2-4-8-6/h5-7H,2-4H2,1H3

C6H11OH1Q2-3O2
C6H11OH1Q2-4O2
C6H11OH1Q2-5O2
C6H11OH2Q1-3O2
C6H11OH2Q1-4O2
!C6H11OH2Q3-2O2
!C6H11OH3Q2-3O2

C6H103OH1Q2
C6H104OH1Q2
C6H105OH1Q2
!DONG 0903!C6H102OH2Q1
C6H103OH2Q1
C6H104OH2Q1

C6H94OH1Q2-3  !C(O)C(OO)[CH]C=CC, 
C6H94OH1-2,3OOH  !C(O)C(OO)C(OO)C=CC, 
C6H94OH1Q2-3O  !C(O)C(OO)C([O])C=CC, 
C6H95OH1Q2-4  !C(O)C(OO)C[CH]C=C, 
C6H95OH1-2,4OOH  !C(O)C(OO)CC(OO)C=C, 
C6H95OH1Q2-4O  !C(O)C(OO)CC([O])C=C, 
!DONG 0903!C6H102OH2-1O  !C([O])C(O)=CCCC, 
!DONG 0903!PC5H8OH-1  ![C](O)=CCCC, 
!DONG 0903!NC3H7CHCO
C6H94OH2Q1-3  !C(OO)C(O)[CH]C=CC, 
C6H94OH2-1,3OOH  !C(OO)C(O)C(OO)C=CC, 
C6H94OH2Q1-3O  !C(OO)C(O)C([O])C=CC, 
!DONG 220624!HO2CHOH  !C(OO)[CH](O), =>CH2COOHCHOH

C6H10OH1KET2-3
C6H10OH1KET2-4
C6H10OH1KET2-5
C6H10OH2KET1-3
C6H10OH2KET1-4

C6H11O1O2-5  !C([O])C(O1)CCC1C, InChI=1S/C6H11O2/c1-5-2-3-6(4-7)8-5/h5-6H,2-4H2,1H3
C6H10OH11O2-5  ![CH](O)C(O1)CCC1C, InChI=1S/C6H11O2/c1-5-2-3-6(4-7)8-5/h4-7H,2-3H2,1H3
MTHF-J5  ![CH](O1)CCC1C, InChI=1S/C5H9O/c1-5-3-2-4-6-5/h4-5H,2-3H2,1H3
DMTHFCHO  !C(=O)C(O1)CCC1C, InChI=1S/C6H10O2/c1-5-2-3-6(4-7)8-5/h4-6H,2-3H2,1H3
DMTHFCO  ![C](=O)C(O1)CCC1C, InChI=1S/C6H9O2/c1-5-2-3-6(4-7)8-5/h5-6H,2-3H2,1H3

C6H10OH1O2-5-2J !C(O)[C]1CCC(O1)C, InChI=1S/C6H11O2/c1-5-2-3-6(4-7)8-5/h5,7H,2-4H2,1H3
C6H10OH1O2-5-3J  !C(O)C(O1)[CH]CC1C, InChI=1S/C6H11O2/c1-5-2-3-6(4-7)8-5/h3,5-7H,2,4H2,1H3
C6H10OH1O2-5-4J  !C(O)C(O1)C[CH]C1C, InChI=1S/C6H11O2/c1-5-2-3-6(4-7)8-5/h2,5-7H,3-4H2,1H3
C6H10OH1O2-5-5J !C(O)C1CC[C](O1)C, InChI=1S/C6H11O2/c1-5-2-3-6(4-7)8-5/h6-7H,2-4H2,1H3
C6H10OH1O2-5-6J  !C(O)C(O1)CCC1[CH2], InChI=1S/C6H11O2/c1-5-2-3-6(4-7)8-5/h5-7H,1-4H2

NC6KET2OH1-5  !C(O)C(=O)CC[CH]C, InChI=1S/C6H11O2/c1-2-3-4-6(8)5-7/h2,7H,3-5H2,1H3
NC6KET5OH1-2  !C(O)[CH]CCC(=O)C, InChI=1S/C6H11O2/c1-6(8)4-2-3-5-7/h3,7H,2,4-5H2,1H3
C6H10OH1O2-5-2O2  !C(O)C(O1)(O[O])CCC1C, InChI=1S/C6H11O4/c1-5-2-3-6(4-7,9-5)10-8/h5,7H,2-4H2,1H3
!DONG 0318!C6H10OH1O2-5-5O2  !C(O)C(O1)CCC1(O[O])C, InChI=1S/C6H11O4/c1-6(10-8)3-2-5(4-7)9-6/h5,7H,2-4H2,1H3
C6H9OH1O2-5-D2  !C(O)C(O1)=CCC1C, InChI=1S/C6H10O2/c1-5-2-3-6(4-7)8-5/h3,5,7H,2,4H2,1H3

DMTHFOH1D2-4J  !C(O)C(O1)=C[CH]C1C, InChI=1S/C6H9O2/c1-5-2-3-6(4-7)8-5/h2-3,5,7H,4H2,1H3
DMTHFOH1D2-4  !C(O)C(O1)=CC=C1C, InChI=1S/C6H8O2/c1-5-2-3-6(4-7)8-5/h2-3,7H,4H2,1H3

DMTHFOH1D2-4-1J  !CC1=CC=C([CH]O)O1, 
DMTHFOH1D2-4-1OJ  !C(O)([O])C(O1)=CC=C1C, InChI=1S/C6H7O3/c1-4-2-3-5(9-4)6(7)8/h2-3,6-7H,1H3

MF25J
P13DE1O4J

NC5H11CHO
NC5H11CO
NC5H10CHO-1
NC5H10CHO-5
NC5H10CHO-3
NC5H10CHO-4
NC5H10CHO-2

!\PYROSPEC

!------------------------------------------------------------------------------

!------------------------------------------------------------------------------
!\SUBMECH: CHX: CYCLOHEXANE
!------------------------------------------------------------------------------
CHX
CHXRAD
CHXO2J
CHX1Q3J
CYCHEXENE
HEX5ENAL
CYHX1N3OJ
HX5ENAL2J
HX5ENAL4J
CYHX1EN3Q
CYHX1N3J
HX5ENAL1J
HX5ENAL3J
HX2N1AL6J
C6Y1D2-6OOJ
C6Y1D2-6OO-4J
C6D2Y1Q6-4QJ
C6D2Y16Q4

!------------------------------------------------------------------------------

!------------------------------------------------------------------------------
!\SUBMECH: IC6
!------------------------------------------------------------------------------
IC6
IC6-1
IC6-5
IC6D4
IC6D1-5
IC6D4-1
IC6OH2-1J
IC6OH4-3J
IC6OH2-1O2
IC6OH4-3O2
IC6-3OOH
IC6-2O2
IC6-1O
IC6-5O
IC6OOH1-4
IC6OOH2-4
IC6OOH3-4
IC6OOH4-3
IC6OOH5-3
IC6O1-3
IC6O2-4
IC6O4-5
IC6OOH1-4O2
IC6OOH2-4O2
IC6OOH3-4O2
IC6OOH4-3O2
IC6OOH5-3O2
IC6Q12-3
IC6Q14-3
IC6Q23-1
IC6Q24-5
IC6Q34-2
IC6Q45-3
IC6KET1-4
IC6KET3-4
IC6KET4-3
IC6KET5-3
IC6D1-4OOH
IC6D2-5OOH
IC6D4-1OOH
IC6O12-1AOOH
IC6O13-2OOH
IC6O14-5OOH
IC6O23-4OOH
IC6O24-5OOH
IC6O34-1OOH
IC6O45-2OOH
SC4H9CHO
IC6Q11A-5
IC6Q13-5
IC6Q23-5
IC6Q45-2
C5H9O23-4
IC6O13-1AOOH
IC6O15-3OOH
IC6O35-1OOH
!DONG 0423!A-AC5H10O-DJ
C5H92-5O
IC6KET1-4O
IC6KET3-4O
IC6KET4-3O
IC6KET5-3O
IC6-2
IC6D1
IC6D1-1A
IC6D2-5
IC6D4-2
IC6OH2-3J
IC6OH4-5J
IC6OH2-3O2
IC6OH4-5O2
IC6D4-3O
IC6-4OOH
IC6-3O2
IC6-2O
IC6OOH1-1A
IC6OOH1-5
IC6OOH2-5
IC6OOH3-5
IC6OOH4-5
IC6OOH5-4
IC6O1-4
IC6O2-5
IC6OOH1-1AO2
IC6OOH1-5O2
IC6OOH2-5O2
IC6OOH3-5O2
IC6OOH4-5O2
IC6OOH5-4O2
IC6Q13-2
IC6Q14-5
IC6Q23-4
IC6Q25-1
IC6Q34-5
IC6KET1-1A
IC6KET1-5
IC6KET3-5
IC6KET4-5
IC6KET5-4
IC6D1-5OOH
IC6D3-1OOH
IC6D4-2OOH
IC6O12-3OOH
IC6O13-4OOH
IC6O15-2OOH
IC6O23-5OOH
IC6O25-1OOH
IC6O34-2OOH
IC6O45-3OOH
IC6D1-1AO
IC6Q12-4
IC6Q14-1A
IC6Q34-1
IC5Y3
C5H9O12-4
IC6O14-1AOOH
IC6O13-5OOH
CC5H9-AO
A-BC5H10O-DJ
IC6KET1-1AO
IC6KET1-5O
IC6KET3-5O
IC6KET4-5O
IC6KET5-4O
IC6-3
IC6D2
IC6D1-3
IC6D3-1
IC6D4-3
IC6OH3-2J
IC6OH5-4J
IC6OH3-2O2
IC6OH5-4O2
IC6-1OOH
IC6-5OOH
IC6-4O2
IC6-3O
IC6OOH1-2
IC6OOH2-1
IC6OOH3-1
IC6OOH4-1
IC6OOH5-1
IC6O1-1A
IC6O1-5
IC6O3-4
IC6OOH1-2O2
IC6OOH2-1O2
IC6OOH3-1O2
IC6OOH4-1O2
IC6OOH5-1O2
IC6Q11A-2
IC6Q13-4
IC6Q15-2
IC6Q24-1
IC6Q25-3
IC6Q35-2
IC6KET1-2
IC6KET3-1
IC6KET4-1
IC6KET5-1
IC6D1-1AOOH
IC6D2-1OOH
IC6D3-2OOH
IC6D4-3OOH
IC6O12-4OOH
IC6O14-2OOH
IC6O15-4OOH
IC6O24-1OOH
IC6O25-3OOH
IC6O34-5OOH
IC4H9CO
IC6Q11A-3
IC6Q12-5
IC6Q15-1A
IC6Q35-1
IC6O35-2OOH
IC3H7CHCO
IC6O15-1AOOH
IC6O11A-4OOH
!DONG 0423!C5H9O2-5
C5H91-5O
IC6KET1-2O
IC6KET3-1O
IC6KET4-1O
IC6KET5-1O
IC6-4
IC6D1-4
IC6OH1-2J
IC6OH3-4J
IC6OH1-2O2
IC6OH3-4O2
IC6D1-3O
IC6-2OOH
IC6-1O2
IC6-5O2
IC6-4O
IC6OOH1-3
IC6OOH2-3
IC6OOH3-2
IC6OOH4-2
IC6OOH5-2
IC6O1-2
IC6O2-3
IC6O3-5
IC6OOH1-3O2
IC6OOH2-3O2
IC6OOH3-2O2
IC6OOH4-2O2
IC6OOH5-2O2
IC6Q12-1A
IC6Q14-2
IC6Q15-4
IC6Q24-3
IC6Q25-4
IC6Q35-4
IC6KET1-3
IC6KET3-2
IC6KET4-2
IC6KET5-2
IC6D1-3OOH
IC6D2-4OOH
IC6D3-5OOH
IC6O11A-2OOH
IC6O12-5OOH
IC6O14-3OOH
IC6O23-1OOH
IC6O24-3OOH
IC6O25-4OOH
IC6O45-1OOH
IC6D13
IC6Q11A-4
IC6Q13-1A
IC6Q15-3
IC6Q45-1
IC6O35-4OOH
!DONG 0423!IC5O23-4J
IC6O11A-3OOH
IC6O11A-5OOH
CC4H7O-IJ
C5H91-4O
IC6KET1-3O
IC6KET3-2O
IC6KET4-2O
IC6KET5-2O
I3C6
I3C6-2
I3C6D2
I3C6D1-5
I3C6D3-1
I3C6OH2-3J
I3C6OH1-2O2
I3C6OH3-4O2
I3C6D1-5O
I3C6D3-1O
I3C6-2OOH
I3C6-4OOH
I3C6-3O
I3C6OOH1-4
I3C6OOH2-3
I3C6OOH3-1
I3C6OOH4-2
I3C6O1-4
I3C6O2-4
I3C6OOH1-3O2
I3C6OOH2-1O2
I3C6OOH2-6O2
I3C6OOH4-1O2
I3C6KET1-3
I3C6KET2-1
I3C6KET2-6
I3C6D1-3OOH
I3C6D2-1OOH
I3C6D3-1OOH
I3C6Q12-5
I3C6Q13-5
I3C6Q14-5
I3C6Q15-4
I3C6Q16-4
I3C6Q23-6
I3C6Q24-6
I3C6Q34-1
I3C6O12-5OOH
I3C6O13-5OOH
I3C6O14-5OOH
I3C6O15-4OOH
I3C6O16-4OOH
I3C6O23-6OOH
I3C6O24-6OOH
I3C6O34-1OOH
!DONG 0423!IC5O34-1J
SC4H8CHO-1
I3C6KET1-3O
I3C6KET2-1O
I3C6KET2-6O
I3C6-1
I3C6-3
I3C6D3
I3C6D1-6
I3C6D3-2
I3C6OH3-2J
I3C6OH2-1O2
I3C6OH4-3O2
I3C6D1-6O
I3C6D3-2O
I3C6-2O2
I3C6-4O2
I3C6-4O
I3C6OOH1-5
I3C6OOH2-4
I3C6OOH3-2
I3C6OOH4-3
I3C6O1-5
I3C6O2-5
I3C6OOH1-4O2
I3C6OOH2-3O2
I3C6OOH3-1O2
I3C6OOH4-2O2
I3C6KET1-4
I3C6KET2-3
I3C6KET4-1
I3C6D1-4OOH
I3C6D2-4OOH
I3C6D3-2OOH
I3C6Q12-6
I3C6Q13-6
I3C6Q14-6
I3C6Q15-6
I3C6Q23-1
I3C6Q24-1
I3C6Q25-1
I3C6Q34-2
I3C6O12-6OOH
I3C6O13-6OOH
I3C6O14-6OOH
I3C6O15-6OOH
I3C6O23-1OOH
I3C6O24-1OOH
I3C6O25-1OOH
I3C6O34-2OOH
C5H9O15-3
SC4H8CHO-2
I3C6KET1-4O
I3C6KET2-3O
I3C6KET4-1O
I3C6-4
I3C6D2-5
I3C6OH1-2J
I3C6OH3-4J
I3C6OH2-3O2
I3C6D2-5O
I3C6-1OOH
I3C6-3OOH
I3C6-1O
I3C6OOH1-2
I3C6OOH1-6
I3C6OOH2-5
I3C6OOH3-4
I3C6O1-2
I3C6O1-6
I3C6O3-4
I3C6OOH1-5O2
I3C6OOH2-4O2
I3C6OOH3-2O2
I3C6OOH4-3O2
I3C6KET1-5
I3C6KET2-4
I3C6KET4-2
I3C6D1-5OOH
I3C6D2-5OOH
I3C6Q12-3
I3C6Q13-2
I3C6Q14-2
I3C6Q15-2
I3C6Q16-2
I3C6Q23-4
I3C6Q24-3
I3C6Q25-3
I3C6O12-3OOH
I3C6O13-2OOH
I3C6O14-2OOH
I3C6O15-2OOH
I3C6O16-2OOH
I3C6O23-4OOH
I3C6O24-3OOH
I3C6O25-3OOH
IC5Y3-1J
AC5H9O-D
SC4H8CHO-3
I3C6KET1-5O
I3C6KET2-4O
I3C6KET4-2O
I3C6D1-4
I3C6D2-6
I3C6OH2-1J
I3C6OH4-3J
I3C6OH3-2O2
I3C6D1-4O
I3C6D2-6O
I3C6-1O2
I3C6-3O2
I3C6-2O
I3C6OOH1-3
I3C6OOH2-1
I3C6OOH2-6
I3C6OOH4-1
I3C6O1-3
I3C6O2-3
I3C6OOH1-2O2
I3C6OOH1-6O2
I3C6OOH2-5O2
I3C6OOH3-4O2
I3C6KET1-2
I3C6KET1-6
I3C6KET2-5
I3C6KET4-3
I3C6D1-6OOH
I3C6D2-6OOH
I3C6Q12-4
I3C6Q13-4
I3C6Q14-3
I3C6Q15-3
I3C6Q16-3
I3C6Q23-5
I3C6Q24-5
I3C6Q25-4
I3C6O12-4OOH
I3C6O13-4OOH
I3C6O14-3OOH
I3C6O15-3OOH
I3C6O16-3OOH
I3C6O23-5OOH
I3C6O24-5OOH
I3C6O25-4OOH
SC4H9CO
I3C6KET1-2O
I3C6KET1-6O
I3C6KET2-5O
I3C6KET4-3O
NEC6
NEC6D3
NEC6OH3-4O2
NEC6-3OOH
NEC6-1O
NEC6OOH1-3
NEC6OOH4-1
NEC6O1-4
NEC6OOH1-4O2
NEC6OOH4-3O2
NEC6KET3-1
NEC6D3-1OOH
NEC6Q13-1A
NEC6Q34-1
NEC6KET3-1O
NEC6O11A-1BOOH
NEC6O13-4OOH
TC4H9CHO
NEC6-1
NEC6D3-1
NEC6OH4-3O2
NEC6-3O2
NEC6-3O
NEC6OOH1-4
NEC6OOH4-3
NEC6O3-4
NEC6OOH3-1O2
NEC6KET1-1A
NEC6KET3-4
NEC6Q11A-1B
NEC6Q13-4
NEC6KET1-1AO
NEC6KET3-4O
NEC6O11A-3OOH
NEC6O14-1AOOH
TC4H9CO
NEC6-3
NEC6OH3-4J
NEC6-1OOH
NEC6-4OOH
NEC6-4O
NEC6OOH3-1
NEC6O1-1A
NEC6OOH1-1AO2
NEC6OOH3-4O2
NEC6KET1-3
NEC6KET4-1
NEC6Q11A-3
NEC6Q14-1A
NEC6KET1-3O
NEC6KET4-1O
NEC6O11A-4OOH
NEC6O14-3OOH
IC5Y3-2J
NEC6-4
NEC6OH4-3J
NEC6-1O2
NEC6-4O2
NEC6OOH1-1A
NEC6OOH3-4
NEC6O1-3
NEC6OOH1-3O2
NEC6OOH4-1O2
NEC6KET1-4
NEC6KET4-3
NEC6Q11A-4
NEC6Q14-3
NEC6KET1-4O
NEC6KET4-3O
NEC6O13-1AOOH
NEC6O34-1OOH
XC6
XC6-1
XC6D1-1A
XC6OH2-3J
XC6-1OOH
XC6-1O
XC6OOH1-3
XC6OOH2-4
XC6O1-4
XC6OOH1-3O2
XC6OOH2-4O2
XC6KET1-4
XC6D1-3OOH
XC6Q12-1A
XC6Q13-2
XC6Q23-1
XC6KET1-4O
XC6O12-1AOOH
XC6O13-2OOH
XC6O23-1OOH
XC6D1-3O
DC5H10O
XC6D13-1AR
XC6-2
XC6D1-3
XC6OH1-2O2
XC6-1O2
XC6-2O
XC6OOH1-4
XC6O1-1A
XC6O2-3
XC6OOH1-4O2
XC6KET1-1A
XC6D1-1AOOH
XC6Q11A-2
XC6Q12-3
XC6Q13-4
XC6KET1-1AO
XC6O11A-2OOH
XC6O12-3OOH
XC6O13-4OOH
C4H72-2CHO
DC5H9O-C
C6H11-1D5O
XC6D1
XC6OH1-2J
XC6OH2-1O2
XC6-2OOH
XC6OOH1-1A
XC6OOH2-1
XC6O1-2
XC6OOH1-1AO2
XC6OOH2-1O2
XC6KET1-2
XC6D2-1OOH
XC6Q11A-3
XC6Q12-4
XC6Q14-1A
XC6KET1-2O
XC6O11A-3OOH
XC6O12-4OOH
XC6O14-1AOOH
XC6D1-4
IC3H7COCH2
XC6D2
XC6OH2-1J
XC6OH2-3O2
XC6-2O2
XC6OOH1-2
XC6OOH2-3
XC6O1-3
XC6OOH1-2O2
XC6OOH2-3O2
XC6KET1-3
XC6D1-4OOH
XC6Q11A-4
XC6Q13-1A
XC6Q14-2
XC6KET1-3O
XC6O11A-4OOH
XC6O13-1AOOH
XC6O14-2OOH
XC6D1-1AO
IC6D13-1AR
DC5H9O-B
IC5D2Y4
IC5D2Y4-1J  !DONG 0423
IC5D2Y4-4J  !DONG 0423
IC5Y4OH2-3J  !DONG 0423
IC5Y4OH3-2J
IC5Y4OH2-3O2
IC5Y4OH3-2O2
IC5Y4OOH2-3J
IC5Y4OOH3-2J
IC5CHO1-3O
IC5D1Y4-3OJ
IC5D2Y4-1OJ
IC5D1Y4-3OOH
IC5D2Y4-1OOH
IC5D2Y14

NC5D124-5R
IC6D14
I3C6D15
I3C6D15-3
C6Y2-1J
C2H5CO3
C2H5CO3H
IC6D13-5R
DC5H9O-A
IC6D14-1
I3C6D25
I3C6D15-4
IC6D24
C4H8CHO4-2
I3C6D13
I3C6D13-5
XC6D13
NC5D124
I3C6D13-6
!------------------------------------------------------------------------------
!++++++++++++++++++++++++++++++++++++++++++++++++++++++++++++++++++++++++++++++++++++++++++++++++++++++++++++++++++++++++++++++++++++++++++++++++++++++++++++++
!\END_SPECIES_MODULE: C6
!++++++++++++++++++++++++++++++++++++++++++++++++++++++++++++++++++++++++++++++++++++++++++++++++++++++++++++++++++++++++++++++++++++++++++++++++++++++++++++++

!++++++++++++++++++++++++++++++++++++++++++++++++++++++++++++++++++++++++++++++++++++++++++++++++++++++++++++++++++++++++++++++++++++++++++++++++++++++++++++++
!\SPECIES_MODULE: C7
!\MODCOMMENTS: IC4H7CHO IS UNIQUE DECOMPOSITION PRODUCT OF H15DE2M, SO IS NOT INCLUDED IN C4 MECHANISM YET.
!++++++++++++++++++++++++++++++++++++++++++++++++++++++++++++++++++++++++++++++++++++++++++++++++++++++++++++++++++++++++++++++++++++++++++++++++++++++++++++++
!------------------------------------------------------------------------------
!\SUBMECH: NC7H16
!------------------------------------------------------------------------------
!\LTOXID
C7H15OOH-1
C7H15OOH-2
C7H15OOH-3
C7H15OOH-4
C7H15-1O2
C7H15-2O2
C7H15-3O2
C7H15-4O2
C7H15-1O
C7H15-2O
C7H15-3O
C7H15-4O
C7H14OOH1-2
C7H14OOH1-3
C7H14OOH1-4
C7H14OOH1-5
C7H14OOH2-1
C7H14OOH2-3
C7H14OOH2-4
C7H14OOH2-5
C7H14OOH2-6
C7H14OOH3-1
C7H14OOH3-2
C7H14OOH3-4
C7H14OOH3-5
C7H14OOH3-6
C7H14OOH3-7
C7H14OOH4-1
C7H14OOH4-2
C7H14OOH4-3
C7H14O1-2
C7H14O1-3
C7H14O1-4
C7H14O1-5
C7H14O2-3
C7H14O2-4
C7H14O2-5
C7H14O2-6
C7H14O3-4
C7H14O3-5
C7H14OOH1-2O2
C7H14OOH1-3O2
C7H14OOH1-4O2
C7H14OOH1-5O2
C7H14OOH2-1O2
C7H14OOH2-3O2
C7H14OOH2-4O2
C7H14OOH2-5O2
C7H14OOH2-6O2
C7H14OOH3-1O2
C7H14OOH3-2O2
C7H14OOH3-4O2
C7H14OOH3-5O2
C7H14OOH3-6O2
C7H14OOH3-7O2
C7H14OOH4-1O2
C7H14OOH4-2O2
C7H14OOH4-3O2
C7H13Q12-3
C7H13Q12-4
C7H13Q12-5
C7H13Q12-6
C7H13Q13-2
C7H13Q13-4
C7H13Q13-5
C7H13Q13-6
C7H13Q13-7
C7H13Q14-2
C7H13Q14-3
C7H13Q14-5
C7H13Q14-6
C7H13Q14-7
C7H13Q15-2
C7H13Q15-3
C7H13Q15-4
C7H13Q15-6
C7H13Q15-7
C7H13Q23-1
C7H13Q23-4
C7H13Q23-5
C7H13Q23-6
C7H13Q23-7
C7H13Q24-1
C7H13Q24-3
C7H13Q24-5
C7H13Q24-6
C7H13Q24-7
C7H13Q25-1
C7H13Q25-3
C7H13Q25-4
C7H13Q25-6
C7H13Q25-7
C7H13Q26-1
C7H13Q26-3
C7H13Q26-4
C7H13Q34-1
C7H13Q34-2
C7H13Q34-5
C7H13Q34-6
C7H13Q34-7
C7H13Q35-1
C7H13Q35-2
C7H13Q35-4
C7KET12
C7KET13
C7KET14
C7KET15
C7KET21
C7KET23
C7KET24
C7KET25
C7KET26
C7KET31
C7KET32
C7KET34
C7KET35
C7KET36
C7KET37
C7KET41
C7KET42
C7KET43
C7H13-1D3OOH
C7H13-1D4OOH
C7H13-1D5OOH
C7H13-1D6OOH
C7H13-2D1OOH
C7H13-2D4OOH
C7H13-2D5OOH
C7H13-2D6OOH
C7H13-2D7OOH
C7H13-3D1OOH
C7H13-3D2OOH
C7H13-3D5OOH
C7H13-3D6OOH
C7H13-3D7OOH
C7H13O12-3OOH
C7H13O12-4OOH
C7H13O12-5OOH
C7H13O12-6OOH
C7H13O13-2OOH
C7H13O13-4OOH
C7H13O13-5OOH
C7H13O13-6OOH
C7H13O13-7OOH
C7H13O14-2OOH
C7H13O14-3OOH
C7H13O14-5OOH
C7H13O14-6OOH
C7H13O14-7OOH
C7H13O15-2OOH
C7H13O15-3OOH
C7H13O15-4OOH
C7H13O15-6OOH
C7H13O15-7OOH
C7H13O23-1OOH
C7H13O23-4OOH
C7H13O23-5OOH
C7H13O23-6OOH
C7H13O23-7OOH
C7H13O24-1OOH
C7H13O24-3OOH
C7H13O24-5OOH
C7H13O24-6OOH
C7H13O24-7OOH
C7H13O25-1OOH
C7H13O25-3OOH
C7H13O25-4OOH
C7H13O25-6OOH
C7H13O25-7OOH
C7H13O26-1OOH
C7H13O26-3OOH
C7H13O26-4OOH
C7H13O34-1OOH
C7H13O34-2OOH
C7H13O34-5OOH
C7H13O34-6OOH
C7H13O34-7OOH
C7H13O35-1OOH
C7H13O35-2OOH
C7H13O35-4OOH
C7KET12O
C7KET13O
C7KET14O
C7KET15O
C7KET21O
C7KET23O
C7KET24O
C7KET25O
C7KET26O
C7KET31O
C7KET32O
C7KET34O
C7KET35O
C7KET36O
C7KET37O
C7KET41O
C7KET42O
C7KET43O
C7Y24
C7Y13
C7Y35
C7H14OOH1-2O
C7H14OOH1-3O
C7H14OOH1-4O
C7H14OOH1-5O
C7H14OOH2-1O
C7H14OOH2-3O
C7H14OOH2-4O
C7H14OOH2-5O
C7H14OOH2-6O
C7H14OOH3-1O
C7H14OOH3-2O
C7H14OOH3-4O
C7H14OOH3-5O
C7H14OOH3-6O
C7H14OOH3-7O
C7H14OOH4-1O
C7H14OOH4-2O
C7H14OOH4-3O
C6H11O13-6
C6H11O14-6
C6H11O15-6
C6H11O23-1
C6H11O23-6
C6H11O24-1
C6H11O24-6
C6H11O34-1
C6Y3-6J
C6Y3-1J
C6Y2
!\PYROSPEC
NC7H16
C7H15-1
C7H15-2
C7H15-3
C7H15-4
!------------------------------------------------------------------------------
!------------------------------------------------------------------------------
!\SUBMECH: C7H14-1\C7H14-2\C7H14-3
!------------------------------------------------------------------------------
!\LTOXID
C8H16-3
C8H153-2  !DONG 0423, C[CH]C=CCCCC	InChI=1S/C8H15/c1-3-5-7-8-6-4-2/h3,5,7H,4,6,8H2,1-2H3
C8H153-5  !DONG 0423, CCC=C[CH]CCC	InChI=1S/C8H15/c1-3-5-7-8-6-4-2/h5,7-8H,3-4,6H2,1-2H3
C8H152-4OOH  !DONG 0423, CC=CC(OO)CCCC	InChI=1S/C8H16O2/c1-3-5-7-8(10-9)6-4-2/h4,6,8-9H,3,5,7H2,1-2H3
C8H152-4O  !DONG 0423, CC=CC([O])CCCC	InChI=1S/C8H15O/c1-3-5-7-8(9)6-4-2/h4,6,8H,3,5,7H2,1-2H3
C8H153-5OOH  !DONG 0423, CCC=CC(OO)CCC	InChI=1S/C8H16O2/c1-3-5-7-8(10-9)6-4-2/h5,7-9H,3-4,6H2,1-2H3
C8H153-5O  !DONG 0423, CCC=CC([O])CCC	InChI=1S/C8H15O/c1-3-5-7-8(9)6-4-2/h5,7-8H,3-4,6H2,1-2H3
I3C8D1  !DONG 0423, C=CC(C)CCCC	InChI=1S/C8H16/c1-4-6-7-8(3)5-2/h5,8H,2,4,6-7H2,1,3H3
I3C8D1-3  !DONG 0423, C=C[C](C)CCCC	InChI=1S/C8H15/c1-4-6-7-8(3)5-2/h5H,2,4,6-7H2,1,3H3
I3C8D1-3O  !DONG 0423, C=CC([O])(C)CCCC	InChI=1S/C8H15O/c1-4-6-7-8(3,9)5-2/h5H,2,4,6-7H2,1,3H3

I2C8D3  !DONG 0423, CC(C)C=CCCC	InChI=1S/C8H16/c1-4-5-6-7-8(2)3/h6-8H,4-5H2,1-3H3
I2C8D3-2  !DONG 0423, C[C](C)C=CCCC	InChI=1S/C8H15/c1-4-5-6-7-8(2)3/h6-7H,4-5H2,1-3H3
I2C8D2-4O  !DONG 0423, CC(C)=CC([O])CCC	InChI=1S/C8H15O/c1-4-5-8(9)6-7(2)3/h6,8H,4-5H2,1-3H3

I4C8D2  !DONG 0423, CC=CC(C)CCC	InChI=1S/C8H16/c1-4-6-8(3)7-5-2/h4,6,8H,5,7H2,1-3H3
I4C8D2-4  !DONG 0423, CC=C[C](C)CCC	InChI=1S/C8H15/c1-4-6-8(3)7-5-2/h4,6H,5,7H2,1-3H3
I4C8D2-4O  !DONG 0423, CC=CC(C)([O])CCC	InChI=1S/C8H15O/c1-4-6-8(3,9)7-5-2/h4,6H,5,7H2,1-3H3

C7H13-1D3O
C7H13-2D1O
C7H13-2D4O
C7H13-3D5O
C7H14OH-1J2
C7H14OH-2J1
C7H14OH-2J3
C7H14OH-3J2
C7H14OH-3J4
C7H14OH-4J3
C7H14OH-1O2-2
C7H14OH-2O2-1
C7H14OH-2O2-3
C7H14OH-3O2-2
C7H14OH-3O2-4
C7H14OH-4O2-3
C7H13OH1Q2-1
C7H13OH1Q2-3
C7H13OH1Q2-4
C7H13OH1Q2-5
C7H13OH1Q2-6
C7H13OH2Q1-2
C7H13OH2Q1-3
C7H13OH2Q1-4
C7H13OH1-1
C7H13OH1-2
C7H13OH2-1
C7H13OH1O1-2
C7H13OH1O2-3
C7H13OH1O2-4
C7H13OH1O2-5
C7H13OH1O2-6
C7H13OH2O1-2
C7H13OH2O1-3
C7H13OH2O1-4
C7H13OH1Q2-3O2
C7H13OH1Q2-4O2
C7H13OH1Q2-5O2
C7H13OH1Q2-6O2
C7H13OH2Q1-3O2
C7H13OH2Q1-4O2
C7H123OH1Q2
C7H124OH1Q2
C7H125OH1Q2
C7H122OH2Q1
C7H123OH2Q1
C7H124OH2Q1
C7H13OH1KET2-3
C7H13OH1KET2-4
C7H13OH1KET2-5
C7H13OH2KET1-3
C7H13OH2KET1-4
C7H131-1O2
C7H131-2O2
C7H131-3O2
C7H131-4O2
C7H131-5O2
C7H131-6O2
C7H131-7O2
C7H121OOH3-1
C7H121OOH3-4
C7H121OOH3-5
C7H121OOH3-6
C7H121OOH4-1
C7H121OOH4-2
C7H121OOH4-3
C7H121OOH4-5
C7H121OOH4-6
C7H121OOH4-7
C7H121OOH5-2
C7H121OOH5-3
C7H121OOH5-4
C7H121OOH5-6
C7H121OOH5-7
C7H121OOH6-3
C7H121OOH6-4
C7H121OOH6-5
C7H121OOH6-7
C7H121OOH7-4
C7H121OOH7-5
C7H121OOH7-6
!DONG 0423!C7H122OOH4-2
!DONG 0423!C7H122OOH5-3
!DONG 0423!C7H122OOH5-2
C7H121-3,4OOH
C7H121O-3-4OOH
C7H121-3,5OOH
C7H121O-3-5OOH
C7H121-3,6OOH
C7H121O-3-6OOH
C7H121O2-4
C7H121O3-4
C7H121O3-5
C7H121O3-6
C7H121O4-5
C7H121O4-6
C7H121O4-7
C7H121O5-6
C7H121O5-7
C7H121O6-7
C7H121OOH3-4O2
C7H121OOH3-5O2
C7H121OOH3-6O2
C7H121OOH4-3O2
C7H121OOH4-5O2
C7H121OOH4-6O2
C7H121OOH4-7O2
C7H121OOH5-3O2
C7H121OOH5-4O2
C7H121OOH5-6O2
C7H121OOH5-7O2
C7H121OOH6-3O2
C7H121OOH6-4O2
C7H121OOH6-5O2
C7H121OOH6-7O2
C7H121OOH7-4O2
C7H121OOH7-5O2
C7H121OOH7-6O2
!DONG 0423!C7H122OOH4-1O2
!DONG 0423!C7H122OOH6-1O2
C7H11D14-3OOH
C7H11D15-3OOH
C7H11D16-3OOH
C7H11D15-4OOH
C7H11D16-4OOH
C7H11D13-5OOH
C7H11D13-6OOH
C7H11D14-6OOH
C7H11D13-7OOH
C7H11D14-7OOH
C7H11D15-7OOH
C7H121KET34
C7H121KET35
C7H121KET36
C7H121KET43
C7H121KET45
C7H121KET46
C7H121KET47
C7H121KET53
C7H121KET54
C7H121KET56
C7H121KET57
C7H121KET63
C7H121KET64
C7H121KET65
C7H121KET67
C7H121KET74
C7H121KET75
C7H121KET76
C7H121KET34O
C7H121KET35O
C7H121KET36O
C7H121KET43O
C7H121KET45O
C7H121KET46O
C7H121KET47O
C7H121KET53O
C7H121KET54O
C7H121KET56O
C7H121KET57O
C7H121KET63O
C7H121KET64O
C7H121KET65O
C7H121KET67O
C7H121KET74O
!DONG 0329!C7H121KET75O
C7H121KET76O
C7H121-3
C7H121-4
C7H121-5
C7H121-6
CVCCVCCOJCC
CVCCJCVCCC
CVCCOJCVCCC
CVCCJCCVCC
CVCCOJCCVCC
CVCCJCCCVC
CVCCOJCCCVC
C5D2Y1-1R
C4Y1-3OR
C6D2Y1
C6D2Y1-1R
!\PYROSPEC
C7H14-1
C7H14-2
C7H14-3
C7H131-1
C7H131-2
C7H131-3
C7H131-4
C7H131-5
C7H131-6
C7H131-7
C7H132-4
C7H132-5
C7H132-6
C7H132-7
C7H133-1
C7H133-5
C7H133-6
C7H133-7
!------------------------------------------------------------------------------
!++++++++++++++++++++++++++++++++++++++++++++++++++++++++++++++++++++++++++++++++++++++++++++++++++++++++++++++++++++++++++++++++++++++++++++++++++++++++++++++
!\END_SPECIES_MODULE: C7
!++++++++++++++++++++++++++++++++++++++++++++++++++++++++++++++++++++++++++++++++++++++++++++++++++++++++++++++++++++++++++++++++++++++++++++++++++++++++++++++
!++++++++++++++++++++++++++++++++++++++++++++++++++++++++++++++++++++++++++++++++++++++++++++++++++++++++++++++++++++++++++++++++++++++++++++++++++++++++++++++
!\SPECIES_MODULE: C8
!\MODCOMMENTS: IC4H7CHO IS UNIQUE DECOMPOSITION PRODUCT OF H15DE2M, SO IS NOT INCLUDED IN C4 MECHANISM YET.
!++++++++++++++++++++++++++++++++++++++++++++++++++++++++++++++++++++++++++++++++++++++++++++++++++++++++++++++++++++++++++++++++++++++++++++++++++++++++++++++
!------------------------------------------------------------------------------
!\SUBMECH: H15DE25DM
!------------------------------------------------------------------------------
!\LTOXID
H15DE25DM-AO
H15DE25DM-SO
H15DE2M-T
IC4H7CHO
!\PYROSPEC
H15DE25DM
H15DE25DM-S
H15DE25DM-A
!------------------------------------------------------------------------------
!------------------------------------------------------------------------------
!\SUBMECH: C8H141-5,3-4
!------------------------------------------------------------------------------
!\LTOXID

!\PYROSPEC

!------------------------------------------------------------------------------
!------------------------------------------------------------------------------
!\SUBMECH: C8H141-5,3
!------------------------------------------------------------------------------
!\LTOXID

!\PYROSPEC

!------------------------------------------------------------------------------
!------------------------------------------------------------------------------
!\SUBMECH: C8H142-6
!------------------------------------------------------------------------------
!\LTOXID

!\PYROSPEC

!------------------------------------------------------------------------------
!++++++++++++++++++++++++++++++++++++++++++++++++++++++++++++++++++++++++++++++++++++++++++++++++++++++++++++++++++++++++++++++++++++++++++++++++++++++++++++++
!\END_SPECIES_MODULE: C8
!++++++++++++++++++++++++++++++++++++++++++++++++++++++++++++++++++++++++++++++++++++++++++++++++++++++++++++++++++++++++++++++++++++++++++++++++++++++++++++++
!++++++++++++++++++++++++++++++++++++++++++++++++++++++++++++++++++++++++++++++++++++++++++++++++++++++++++++++++++++++++++++++++++++++++++++++++++++++++++++++
!\SPECIES_MODULE: AROMATIC
!++++++++++++++++++++++++++++++++++++++++++++++++++++++++++++++++++++++++++++++++++++++++++++++++++++++++++++++++++++++++++++++++++++++++++++++++++++++++++++++
!------------------------------------------------------------------------------
!\SUBMECH: CORE_TO_AROMATIC_LINKERS
!------------------------------------------------------------------------------
!\PYROSPEC
L-C6H4
C-C6H4
C6H3
C6H2
!------------------------------------------------------------------------------
!------------------------------------------------------------------------------
!\SUBMECH: C6H6
!------------------------------------------------------------------------------
!\HTOXID
C6H5OO
C6H5OOH
!\PYROSPEC
C6H6
FULVENE
C6H5
!------------------------------------------------------------------------------
!------------------------------------------------------------------------------
!\SUBMECH: C6H5OH
!------------------------------------------------------------------------------
!\HTOXID
OC6H4OH
O-C6H4O2
P-C6H4O2
O-OC6H5OJ
P-OC6H5OJ
P-C6H3O2
!\PYROSPEC
C6H5OH
C6H5O
C6H4OH
!------------------------------------------------------------------------------
!------------------------------------------------------------------------------
!\SUBMECH: C5H6
!------------------------------------------------------------------------------
!\HTOXID
CVCCJCVCOH
CVCCVCCOH
C5H5OH
C5H5O
C5H4OH
C5H4O
C5H3O
CJVCCVCCVO
CVCCVCCJVO
CJVCCVO
!\LTOXID
HOCVCCVO
HOCVCCJVO
OC5H7O
OC4H6O
OC4H5O
O2CCHOOJ
!\PYROSPEC
C5H6
C5H5
C5H6-L
C#CCVCCJ
C5H7
!------------------------------------------------------------------------------
!------------------------------------------------------------------------------
!\SUBMECH: C6H5CH3
!------------------------------------------------------------------------------
!\HTOXID
BZCOOH
O-O2C6H4CH3
OC6H4CH2
!\LTOXID
C6H5CH2OO
!\PYROSPEC
C6H5CH3
C6H5CH2
C6H4CH3
C7H6
C7H5
!------------------------------------------------------------------------------
!------------------------------------------------------------------------------
!\SUBMECH: C6H5CHO
!------------------------------------------------------------------------------
!\PYROSPEC
C6H5CHO
C6H5CO
!------------------------------------------------------------------------------
!------------------------------------------------------------------------------
!\SUBMECH: HOC6H4CH3
!------------------------------------------------------------------------------
!\HTOXID
OCH3C6H4O
HOC6H4CH2O
HOC6H4CHO
HOC6H4CO
!\LTOXID
HOC6H4CH2OOH
HOC6H4CH2OO
!\PYROSPEC
HOC6H4CH3
HOC6H4CH2
OC6H4CH3
!------------------------------------------------------------------------------
!------------------------------------------------------------------------------
!\SUBMECH: C6H5CH2OH
!------------------------------------------------------------------------------
!\PYROSPEC
C6H5CH2OH
C6H5CHOH
C6H5CH2O
!------------------------------------------------------------------------------
!------------------------------------------------------------------------------
!\SUBMECH: C6H5C2H5
!------------------------------------------------------------------------------
!\LTOXID
C6H5CHOOCH3
C6H5CH2CH2OO
!\PYROSPEC
C6H5C2H5
C6H5C2H
C6H5CHCH3
C6H5CH2CH2
!------------------------------------------------------------------------------
!------------------------------------------------------------------------------
!\SUBMECH: C6H5C2H3
!------------------------------------------------------------------------------
!\PYROSPEC
C6H5C2H3
C6H5CCH2
C6H5CHCH
!------------------------------------------------------------------------------
!------------------------------------------------------------------------------
!\SUBMECH: C14H14
!------------------------------------------------------------------------------
!\HTOXID
C14H13OOH
!\LTOXID
C14H13OO
C14H12OOH
C14H12O2H-1O2
C14H11O-1O2H
C14H13O
C14H12O
!\PYROSPEC
C14H14
C14H13
C14H12
C14H11
!------------------------------------------------------------------------------
!------------------------------------------------------------------------------
!\SUBMECH: IND
!------------------------------------------------------------------------------
!\PYROSPEC
IND
C10H9
C10H10
C5H5CH3
C9H7
C9H6O
NAPH
NAPH-
NAPHV
NAPHO
FLUORENE
C14H10
C16H10

!------------------------------------------------------------------------------
!++++++++++++++++++++++++++++++++++++++++++++++++++++++++++++++++++++++++++++++++++++++++++++++++++++++++++++++++++++++++++++++++++++++++++++++++++++++++++++++
!\END_SPECIES_MODULE: AROMATIC
!++++++++++++++++++++++++++++++++++++++++++++++++++++++++++++++++++++++++++++++++++++++++++++++++++++++++++++++++++++++++++++++++++++++++++++++++++++++++++++++

!++++++++++++++++++++++++++++++++++++++++++++++++++++++++++++++++++++++++++++++++++++++++++++++++++++++++++++++++++++++++++++++++++++++++++++++++++++++++++++++
!\SPECIES_MODULE: NITROGEN_SUBCHEM
!++++++++++++++++++++++++++++++++++++++++++++++++++++++++++++++++++++++++++++++++++++++++++++++++++++++++++++++++++++++++++++++++++++++++++++++++++++++++++++++
!------------------------------------------------------------------------------
!\UNDEFINED
NO
HCN
NH3
NH2
NH
N
NNH
N2H4
N2H3
N2H2
H2NN
NH2OH
H2NO
HNOH
HNO
HON
NO2
HONO
HNO2
NO3
HONO2
N2O
HNC
CN
HNCO
HOCN
HCNO
NCO
HNO3
NCN
HNCN
NCNO
NCNOH
HNCNH
NCCN
CH3NO
CH2NO
C2H5NO
CH3CHNO
CH2CHNO
CHCHNO
CH3NO2
CH2NO2
C2H5NO2
CH2CH2NO2
CH3CHNO2
CH3ONO
CH3ONO2
CH3CH2ONO
CH3CH2ONO2
CH3NH2
CH2NH2
CH3NH
CH2NH
H2CN
HCNH
CH3CH2NH2
CH2CH2NH2
CH3CHNH2
CH3CH2NH
CH2CHNH2
CH3CHNH
CH2CHNH
CH2CNH2
CH3CNH
CH3CHN
CHCHNH2
CH3CN
CHCNH2
CH2CNH
CH2CHN
CH2CHN(S)
C-C2H3N
CH2CN
CHCNH
H2NCHO
H2NCO
CH3NHCH3
CH3NHCH2
CH3NCH3
CH3NCH2
CH2NCH2
CH3NCH

!----AM add  C2+NOX, C3+NOx
C2H4ONO  
!DONG 220428, Inert Species!C2H4NO2 
C2H3NO2 HOC2H4NO2
CH3CNO NO2CH2CHO

!DONG 220428, Inert Species!NC3H7NO
!DONG 220428, Inert Species!IC3H7NO 

!----AM add from  C2H2+NOX Flow reactor paper
!OCHCHO same as CHOCHO, OCHCO ,!CHCHOH same as C2H2OH

CH3CHOOH C2-OOQOOH CH3OOCH3 
!HO2CHOH 
!C2-OQOOH

!!AM28October2021
NC3H7NO2 IC3H7NO2 NC3H7ONO IC3H7ONO 
!DONG 220428, Inert Species!NC3H7NO
!DONG 220428, Inert Species!IC3H7NO 
C3H5NO C3H5NO2 CH3CNO2CH2 IC3H7ONO2 NC3H7ONO2

!------------------------------------------------------------------------------
!++++++++++++++++++++++++++++++++++++++++++++++++++++++++++++++++++++++++++++++++++++++++++++++++++++++++++++++++++++++++++++++++++++++++++++++++++++++++++++++
!\END_SPECIES_MODULE: NITROGEN_SUBCHEM
!++++++++++++++++++++++++++++++++++++++++++++++++++++++++++++++++++++++++++++++++++++++++++++++++++++++++++++++++++++++++++++++++++++++++++++++++++++++++++++++
!++++++++++++++++++++++++++++++++++++++++++++++++++++++++++++++++++++++++++++++++++++++++++++++++++++++++++++++++++++++++++++++++++++++++++++++++++++++++++++++
!\SPECIES_MODULE: UNDEFINED
!++++++++++++++++++++++++++++++++++++++++++++++++++++++++++++++++++++++++++++++++++++++++++++++++++++++++++++++++++++++++++++++++++++++++++++++++++++++++++++++
!------------------------------------------------------------------------------
!\SUBMECH: UNDEFINED
!------------------------------------------------------------------------------
!\UNDEFINED
B13DE2M-3
BUTA123TRIENE
IC5D1T3
IC5D1T3-1J
IC5D1T3-1V
IC5D1T3-4J
IC5T1
IC5T1-3
IC5T1-4
MCP
!------------------------------------------------------------------------------ 
IC8H18         AC8H17
BC8H17         CC8H17         DC8H17         IC8H16         JC8H16
IC8H15         AC8H17O2       BC8H17O2       CC8H17O2
DC8H17O2       AC8H17O2H      BC8H17O2H      CC8H17O2H      DC8H17O2H
AC8H17O        BC8H17O        CC8H17O        DC8H17O        AC8H16OOH-A
AC8H16OOH-B    AC8H16OOH-C    AC8H16OOH-D    BC8H16OOH-C    BC8H16OOH-A
BC8H16OOH-D    CC8H16OOH-D    CC8H16OOH-B    CC8H16OOH-A    DC8H16OOH-C
DC8H16OOH-D    DC8H16OOH-B    DC8H16OOH-A    IC8ETERAA      IC8ETERAB
IC8ETERAC      IC8ETERAD      IC8ETERBC      IC8ETERBD      IC8ETERCD
IC8ETERDD      AC8H16OOH-AO2  AC8H16OOH-BO2  AC8H16OOH-CO2  AC8H16OOH-DO2
BC8H16OOH-CO2  BC8H16OOH-AO2  BC8H16OOH-DO2  CC8H16OOH-DO2  CC8H16OOH-BO2
CC8H16OOH-AO2  DC8H16OOH-CO2  DC8H16OOH-DO2  DC8H16OOH-BO2  DC8H16OOH-AO2
IC8KETAA       IC8KETAB       IC8KETAC       IC8KETAD       IC8KETBA
IC8KETBC       IC8KETBD       IC8KETDA       IC8KETDB       IC8KETDC
IC8KETDD       CC8H16OH-B     BC8H16OH-C     CC8H16OH-BO2   CC8H16O-BO2H
CC8H16OH-D     DC8H16OH-C     BC8H16OH-CO2   BC8H16O-CO2H   CC8H16OH-DO2
CC8H16O-DO2H   DC8H16OH-CO2   DC8H16O-CO2H 
! DIISOBUTYLENE SPECIES:
!JC8H16   IC8H16   
JC8H15-A JC8H15-D 
JC8H15-B !NOTE: JC8H15-B=IC8H15-D, DUE TO RESONANCE.  WE ASSUME THEY ARE THE SAME STRUCTURE.
IC8H15-A
JC8H15O-B JC8H15O-D IC8H15O-D
DMPD13 DMPD13-B NEOC5H11CCH2
TC4H9CHCCH3 MPT124 MPT124J DMPD13-E
DMPD13OH DMPD13OHE DMPD13O DMPD13HO DMPD13CO DMBD13-D
DMPDBO M4PD12-D M4PD12O PD12CO PD12CO-E DMPDBHO 
DMPDBCO MP1CO-C MP1OCO C(CO)2 C(CO)2-A
C2
CC8H15(OOH)2AB   BC8H15(OOH)2AC   DC8H15(OOH)2AC
CC8H15(OOH)2AD   DC8H15(OOH)2BC   CC8H15(OOH)2BD
BC8H15(OOH)2CD   DC8H15(OOH)2CD   CC8H15(OOH)2DD
CC8H15(OOH)AA     AC8H15(OOH)AC    AC8H15(OOH)BC
AC8H15(OOH)CD    DC8H15(OOH)AA    AC8H15(OOH)DD
AC8H15(OOH)AA           BC8H15(OOH)AA           AC8H15(OOH)AB
DC8H15(OOH)AB           BC8H15(OOH)AD           DC8H15(OOH)AD
DC8H15(OOH)BD           AC8H15(OOH)AD           AC8H15(OOH)BD
BC8H15(OOH)DD           A(OOH)ETRAA             A(OOH)ETRAB
B(OOH)ETRAA             B(OOH)ETRAD             A(OOH)ETRBD
D(OOH)ETRAB             D(OOH)ETRAD             A(OOH)ETRDD
D(OOH)ETRBD             B(OOH)ETRDD             D(OOH)ETRAA
XC8OOHA   YC8OOHA    YC8OOHB   XC8OOHD   YC8OOHD
A(OOH)ETRAD  A(OOH)ETRBC  B(OOH)ETRAC  C(OOH)ETRAB   A(OOH)ETRCD
C(OOH)ETRAD  D(OOH)ETRAC  B(OOH)ETRCD  C(OOH)ETRBD   D(OOH)ETRBC
C(OOH)ETRDD  D(OOH)ETRCD  A(OOH)ETRAC  C(OOH)ETRAA 
C8(OOH)AA-CO2	C8(OOH)AC-AO2	C8(OOH)BC-AO2	C8(OOH)AD-CO2	C8(OOH)CD-AO2	
C8(OOH)AA-DO2	C8(OOH)AD-AO2	
C8(OOH)AB-DO2	C8(OOH)BD-AO2	C8(OOH)AD-DO2	C8(OOH)DD-AO2	C8(OOH)AB-CO2	
C8(OOH)AC-BO2	C8(OOH)AC-DO2	
C8(OOH)BC-DO2	C8(OOH)BD-CO2	C8(OOH)CD-BO2	C8(OOH)CD-DO2	C8(OOH)DD-CO2	
C8(OOH)AA-AO2	C8(OOH)AA-BO2	
C8(OOH)AB-AO2	C8(OOH)AD-BO2	C8(OOH)BD-DO2	C8(OOH)DD-BO2
C8(OOH)AC-KETA C8(OOH)AC-KETB C8(OOH)CD-KETA C8(OOH)AC-KETD C8(OOH)AD-KETA
C8(OOH)AA-KETD C8(OOH)AD-KETB C8(OOH)AD-KETD C8(OOH)DD-KETA C8(OOH)BC-KETA
C8(OOH)CD-KETB C8(OOH)BC-KETD C8(OOH)CD-KETD C8(OOH)AA-KETA C8(OOH)AA-KETB
C8(OOH)AB-KETA C8(OOH)BD-KETA C8(OOH)AB-KETD C8(OOH)DD-KETB C8(OOH)BD-KETD

  IC6H13CHO-B    IC6H13CO-B
AC6H12CHO-B    CC6H12CHO-B    DC6H12CHO-B    EC6H12CHO-B    IC6H13CHO-D
IC6H13CO-D     AC6H12CHO-D    BC6H12CHO-D    CC6H12CHO-D    DC6H12CHO-D
EC6H12CHO-D    IC3H7COC3H7-I  IC3H7COC3H6-I  IC3H7COC3H6-T  TC4H9COC2H5
TC4H8COC2H5    TC4H9COC2H4S   TC4H9COC2H4P   NEOC5H11COCH3  NEOC5H10COCH3
TC4H9CHCOCH3   NEOC5H11COCH2  NEOC6H13CHO    NEOC6H13CO     FC6H12CHO
GC6H12CHO      HC6H12CHO      IC4H7COCH3     IC4H7COCH2     IC3H5CHCOCH3
AC3H4CH2COCH3  XC7H13OOH-X1   XC7H13O-X1     YC7H13OOH-X1   YC7H13O-X1
OC7H13OOH-N    OC7H13O-N      XC7H13OOH-Z    PC7H13OOH-O    OC7H13OOH-Q
OC7H13O-Q      XC7H13OOH-Y2   XC7H13O-Y2     YC7H13OOH-X2
YC7H13O-X2     CC6H11-D       DC6H11-D       IC3H6CHCOCH3   AC3H5CHCOCH3
IC3H6CHCOCH2                                                
C6H5C2H 
NC4H3        C7H6            C6H5CH2J
RODC6JDO     OXCCXCCJXO      BICPD             C6JYOO
CY13PD       STYR            DICYPD          
CYC5H9       BICPDJ          CXCC(C#C)XC       CYPDONE
HCOCJXO      CYC5H5OJ        CYC5H5OH          CYC5H4OH
CPDJONE      CXCCXCXO        CJXCCXCXO         CXCCCJXO
CXCCCO2J     OXCCXCCXO       OXCCXCCJCXO       CXOCXCCJ     
NC4H5
C6H5CH2OOJ   C6H5CH2OOH      C6H5CH2OJ         
C6H5O2       CY13PD5J        C6H5OJ          
CYC5H8       CH2CY24PD       CYC6H7            CXCCXCCJ        LINC6H7
CXCCXCC      CH3CY24PD       CYC5H7U1          CXCCJCXC        OXCJCXCCXC
CJXCCXO      HCOHCO          CPDOOH
OXCCXCCXCJ   CXOCCCJCXO      
CXOCCCXO     STYLBEN         XYLENE
IND          NAPH            CXOCCXO         CPDCXC
DHCO2J       FULVENYL        CPDJCH3
C6H5CJO      YOC6JDO         CXOCJCXO        
C12H10       PHCCHPH         O2C6H4CH3
RODC6J(C)DO  OCCXCCXCJC      
C6H4         CJCXCC#C        CXCCXCCOH         OC6H4CH2                                                                  
CR1          CR2             CR3               CR4             CR5
C10H10       C10H9                    
C6H5C2H2     PHENA           C6H5C2H4P  
C6H5C2H4S
IC5KETDB
!
!   N-ALKANE AND ALKYL RADICAL SPECIES
!
NC8H18   C8H17-1  C8H17-2  C8H17-3  C8H17-4
!
!
!    OLEFIN SPECIES
!
C8H16-1  C8H16-2  C8H16-3  C8H16-4
!
!!       RO SPECIES
!
C8H17O-1  C8H17O-2  C8H17O-3  C8H17O-4
!
!
!     RO2 SPECIES
!
C8H17O2-1 C8H17O2-2 C8H17O2-3 C8H17O2-4
!
!
!    ROOH SPECIES
!
C8H17O2H-1  C8H17O2H-2  C8H17O2H-3  C8H17O2H-4
!
!
!     QOOH SPECIES
!
C8OOH1-2 C8OOH1-3 C8OOH1-4 C8OOH1-5
C8OOH2-1 C8OOH2-3 C8OOH2-4 C8OOH2-5
C8OOH2-6
C8OOH3-1 C8OOH3-2 C8OOH3-4 C8OOH3-5
C8OOH3-6 C8OOH3-7
C8OOH4-1 C8OOH4-2 C8OOH4-3 C8OOH4-5
C8OOH4-6 C8OOH4-7 C8OOH4-8
!
!
!     O2QOOH SPECIES
!
C8OOH1-2O2 C8OOH1-3O2 C8OOH1-4O2 C8OOH1-5O2
C8OOH2-1O2 C8OOH2-3O2 C8OOH2-4O2 C8OOH2-5O2 C8OOH2-6O2
C8OOH3-1O2 C8OOH3-2O2 C8OOH3-4O2 C8OOH3-5O2 C8OOH3-6O2 
C8OOH3-7O2
C8OOH4-1O2 C8OOH4-2O2 C8OOH4-3O2 C8OOH4-5O2 C8OOH4-6O2 
C8OOH4-7O2 C8OOH4-8O2
!
!
!     CYCLIC ETHER SPECIES
!
!
C8O1-2 C8O1-3 C8O1-4 C8O1-5
C8O2-3 C8O2-4 C8O2-5 C8O2-6
C8O3-4 C8O3-5 C8O3-6 
C8O4-5
!
!
!     KETOHYDROPEROXIDE SPECIES
!
!
C8KET1-2 C8KET1-3 C8KET1-4 C8KET1-5
C8KET2-1 C8KET2-3 C8KET2-4 C8KET2-5
C8KET2-6
C8KET3-1 C8KET3-2 C8KET3-4 C8KET3-5
C8KET3-6 C8KET3-7
C8KET4-1 C8KET4-2 C8KET4-3 C8KET4-5
C8KET4-6 C8KET4-7 C8KET4-8
!
!
C8H17COCH2
C7H15COCH2 C6H13COCH2 C5H11COCH2
 C8COC2H4P 
C7COC2H4P   C6COC2H4P C5COC2H4P C4COC2H4P
!
!
 C8COC3H6P   C7COC3H6P
C6COC3H6P  C5COC3H6P   C4COC3H6P  C3COC3H6P
!
!
NC3H7COC2H3 NC4H9COC2H3 C5H11COC2H3 C6H13COC2H3 
!
NC3H7CHCO NC4H9CHCO C5H11CHCO C6H13CHCO C7H15CHCO  
!
!    LARGE ALDEHYDES
!
!
NC8H17CHO
NC7H15CHO NC6H13CHO 
NC8H17CO NC7H15CO NC6H13CO 

C4H8CHO4-2
!
!
IC8H17CHO
IC7H15CHO IC6H13CHO IC5H11CHO
IC8H17CO IC7H15CO IC6H13CO IC4H9CO
!
!
! 
!
NC8H17COCH2
NC7H15COCH2 NC6H13COCH2 NC5H11COCH2 
!
!
 IC8H17COCH2
IC7H15COCH2 IC6H13COCH2 IC5H11COCH2 IC4H9COCH2 IC3H7COCH2
!
!
NC8H17COC2H4P 
NC7H15COC2H4P   NC6H13COC2H4P NC5H11COC2H4P NC4H9COC2H4P
!
!
 IC8H17COC2H4P 
IC7H15COC2H4P   IC6H13COC2H4P IC5H11COC2H4P IC4H9COC2H4P IC3H7COC2H4P 
!
!
NC8H17COC2H3 
NC7H15COC2H3   NC6H13COC2H3 NC5H11COC2H3
!
!
!
 NC8H17COC3H6P   NC7H15COC3H6P
NC6H13COC3H6P  NC5H11COC3H6P   NC4H9COC3H6P  NC3H7COC3H6P
!
!
 IC8H17COC3H6P  IC7H15COC3H6P
IC6H13COC3H6P  IC5H11COC3H6P  IC4H9COC3H6P  IC3H7COC3H6P
!
!
!
NC5H11CHCO NC6H13CHCO NC7H15CHCO  
!
IC3H7CHCO
IC3H7COC2H3
IC3H6COC2H3
TC3H6COC2H3
!
!

!    ALKENYL RADICALS
!
C8H15  
!
!
!       C5 AND C6 2-METHYLALKYL RADICALS, ALKENES, AND ALKENYL RADICALS
!       FORMED BY DECOMPOSITION OF LARGER 2-METHYLALKANES
!   THE NAMES OF THESE SPECIES DO NOT FOLLOW THE SAME CONVENTION AS THE
!   C7 AND GREATER 2-METHYLALKANES SINCE THESE ARE PART OF THE BASE MECHANISM
EC6H13  !C6H13-2E 
DC6H13  !C6H13-2D 
DC6H12  !C6H12-4-2  
CC6H12  !C6H12-3-2 
IC6H11  !C6H11-1-2
AC5H11  !C5H11-2A
BC5H11  !C5H11-2B
CC5H11  !C5H11-2C
DC5H11  !C5H11-2D
AC5H10  !C5H11-1-2
BC5H10  !C5H10-2-2
CC5H10  !C5H10-3-2
IC5H9   !C5H9-1-1
!
!
!
!
!
!       2-METHYLHEXANE 
!       2-METHYLHEXANE AND ITS CORRESPONDING ALKYL RADICALS;
!       RADICAL SITE DENOTED BY LETTER
C7H16-2 
C7H15-2A    C7H15-2B    C7H15-2C       C7H15-2D    C7H15-2E    C7H15-2F
!
!       ALL 2-METHYLHEXENES AND ITS CORRESPONDING ALKENYL RADICALS
!       RADICAL SITE DENOTED BY LETTER 
C7H14-1-2       C7H14-2-2       C7H14-3-2       C7H14-4-2       C7H14-5-2
!
C7H13-1-2  !THIS SPECIES IS A LUMP OF THE VARIOUS C7H13-1-2 RADICALS BELOW
!
!
!       2-METHYLHEXANE RO. SPECIES; RADICAL SITE ON THE OXYGEN
C7H15O-1-2              C7H15O-2-2              C7H15O-3-2      
C7H15O-4-2              C7H15O-5-2              C7H15O-6-2
!
!       2-METHYLHEXANE ROO. SPECIES; RADICAL SITE ON THE OXYGEN 
C7H15OO-1-2         C7H15OO-2-2             C7H15OO-3-2
C7H15OO-4-2         C7H15OO-5-2             C7H15OO-6-2
!
!       2-METHYLHEXANE ROOH SPECIES; NO RADICAL SITES 
C7H15OOH-1-2        C7H15OOH-2-2        C7H15OOH-3-2
C7H15OOH-4-2        C7H15OOH-5-2        C7H15OOH-6-2
!
!       2-METHYLHEXANE .QOOH SPECIES; C7H14-1 IS DENOTED AS C7
!       A HYPHEN IS NOT USED TO INDICATE OOH POSITION
!       RADICAL SITE DENOTED BY LETTER;
!       INCLUDES TRANSITION STATE RINGS OF 5, 6, 7, AND 8 ATOMS
!
C7OOH1-2A           C7OOH1-2B           C7OOH1-2C
C7OOH1-2D           C7OOH1-2E           
!
C7OOH2-2A           C7OOH2-2C           C7OOH2-2D
C7OOH2-2E           C7OOH2-2F
!
C7OOH3-2A           C7OOH3-2B           C7OOH3-2D
C7OOH3-2E           C7OOH3-2F
!
C7OOH4-2A           C7OOH4-2B           C7OOH4-2C
C7OOH4-2E           C7OOH4-2F
!
C7OOH5-2A           C7OOH5-2B           C7OOH5-2C
C7OOH5-2D           C7OOH5-2F
!
C7OOH6-2B           C7OOH6-2C           C7OOH6-2D
C7OOH6-2E
!
!       2-METHYLHEXANE .OOQOOH SPECIES; C7H14-1 IS DENOTED AS C7
!       A HYPHEN IS NOT USED TO INDICATE OOH POSITION
!       A HYPHEN IS NOT USED TO INDICATE OO POSITION
!       RADICAL SITE ON THE OXYGEN IN O2
C7OOH1-OO1-2        C7OOH1-OO2-2        C7OOH1-OO3-2
C7OOH1-OO4-2        C7OOH1-OO5-2        
!
C7OOH2-OO1-2        C7OOH2-OO3-2        C7OOH2-OO4-2
C7OOH2-OO5-2        C7OOH2-OO6-2
!
C7OOH3-OO1-2        C7OOH3-OO2-2        C7OOH3-OO4-2
C7OOH3-OO5-2        C7OOH3-OO6-2
!
C7OOH4-OO1-2        C7OOH4-OO2-2        C7OOH4-OO3-2
C7OOH4-OO5-2        C7OOH4-OO6-2
!
C7OOH5-OO1-2        C7OOH5-OO2-2        C7OOH5-OO3-2
C7OOH5-OO4-2        C7OOH5-OO6-2
!
C7OOH6-OO2-2        C7OOH6-OO3-2        C7OOH6-OO4-2
C7OOH6-OO5-2
!
!       2-METHYLHEXANE CYCLIC ETHER SPECIES; NO RADICAL SITES
C7H14O1-1-2             C7H14O1-2-2             C7H14O1-3-2     
C7H14O1-4-2             C7H14O1-5-2
!
C7H14O2-3-2             C7H14O2-4-2             C7H14O2-5-2
C7H14O2-6-2     
!
C7H14O3-4-2             C7H14O3-5-2             C7H14O3-6-2
!
C7H14O4-5-2             C7H14O4-6-2
!
C7H14O5-6-2
!
!       2-METHYLHEXANE KETO-HYDROPEROXIDE (KET) SPECIES; C7H14-1 IS DENOTED AS C7
!       THERE ARE NO RADICAL SITES
!       (1ST NUMBER IS KETENE GROUP; 2ND NUMBER IS OOH GROUP)
!
C7KET1-1-2              C7KET1-2-2              C7KET1-3-2
C7KET1-4-2              C7KET1-5-2
!
C7KET3-1-2              C7KET3-2-2              C7KET3-4-2
C7KET3-5-2              C7KET3-6-2
!
C7KET4-1-2              C7KET4-2-2              C7KET4-3-2
C7KET4-5-2              C7KET4-6-2
!
C7KET5-1-2              C7KET5-2-2              C7KET5-3-2
C7KET5-4-2              C7KET5-6-2
!
C7KET6-2-2              C7KET6-3-2              C7KET6-4-2              
C7KET6-5-2
!
!
!
!
!
!
! 2-METHYLHEPTANE 
! 2-METHYLHEPTANE AND ITS CORRESPONDING ALKYL RADICALS;
! RADICAL SITE DENOTED BY LETTER
C8H18-2 
C8H17-2A    C8H17-2B       C8H17-2C    C8H17-2D    C8H17-2E    C8H17-2F
C8H17-2G
!
! ALL 2-METHYLHEPTENES AND ITS CORRESPONDING ALKENYL RADICALS
! RADICAL SITE DENOTED BY LETTER 
C8H16-1-2       C8H16-2-2       C8H16-3-2       C8H16-4-2       C8H16-5-2       C8H16-6-2
!
C8H15-1-2  !THIS SPECIES IS A LUMP OF THE VARIOUS C8H15-1-2 RADICALS BELOW
!
!
!       2-METHYLHEPTANE RO. SPECIES; RADICAL SITE ON THE OXYGEN
C8H17O-1-2              C8H17O-2-2              C8H17O-3-2      
C8H17O-4-2              C8H17O-5-2              C8H17O-6-2
C8H17O-7-2
!
!       2-METHYLHEPTANE ROO. SPECIES; RADICAL SITE ON THE OXYGEN 
C8H17OO-1-2         C8H17OO-2-2             C8H17OO-3-2
C8H17OO-4-2         C8H17OO-5-2             C8H17OO-6-2
C8H17OO-7-2
!
!       2-METHYLHEPTANE ROOH SPECIES; NO RADICAL SITES 
C8H17OOH-1-2        C8H17OOH-2-2        C8H17OOH-3-2
C8H17OOH-4-2        C8H17OOH-5-2        C8H17OOH-6-2
C8H17OOH-7-2
!
!       2-METHYLHEPTANE .QOOH SPECIES;  C8H16-1DENOTED AS C8
!       A HYPHEN IS NOT USED TO INDICATE OOH POSITION
!       RADICAL SITE DENOTED BY LETTER; 
!       INCLUDES TRANSITION STATE RINGS OF 5, 6, 7, AND 8 ATOMS
C8OOH1-2A           C8OOH1-2B           C8OOH1-2C
C8OOH1-2D           C8OOH1-2E           
!
C8OOH2-2A           C8OOH2-2C           C8OOH2-2D
C8OOH2-2E           C8OOH2-2F           
!
C8OOH3-2A           C8OOH3-2B           C8OOH3-2D
C8OOH3-2E           C8OOH3-2F           C8OOH3-2G
!
C8OOH4-2A           C8OOH4-2B           C8OOH4-2C
C8OOH4-2E           C8OOH4-2F           C8OOH4-2G
!
C8OOH5-2A           C8OOH5-2B           C8OOH5-2C
C8OOH5-2D           C8OOH5-2F           C8OOH5-2G
!
C8OOH6-2B           C8OOH6-2C           C8OOH6-2D
C8OOH6-2E           C8OOH6-2G
!
C8OOH7-2C           C8OOH7-2D           C8OOH7-2E
C8OOH7-2F
!
!       2-METHYLHEPTANE .OOQOOH SPECIES;    C8H16-1DENOTED AS C8
!       A HYPHEN IS NOT USED TO INDICATE OOH POSITION
!       A HYPHEN IS NOT USED TO INDICATE OO POSITION
!       RADICAL SITE ON THE OXYGEN IN O2
C8OOH1-OO1-2        C8OOH1-OO2-2        C8OOH1-OO3-2
C8OOH1-OO4-2        C8OOH1-OO5-2        
!
C8OOH2-OO1-2        C8OOH2-OO3-2        C8OOH2-OO4-2
C8OOH2-OO5-2        C8OOH2-OO6-2
!
C8OOH3-OO1-2        C8OOH3-OO2-2        C8OOH3-OO4-2
C8OOH3-OO5-2        C8OOH3-OO6-2        C8OOH3-OO7-2
!
C8OOH4-OO1-2        C8OOH4-OO2-2        C8OOH4-OO3-2
C8OOH4-OO5-2        C8OOH4-OO6-2        C8OOH4-OO7-2
!
C8OOH5-OO1-2        C8OOH5-OO2-2        C8OOH5-OO3-2
C8OOH5-OO4-2        C8OOH5-OO6-2        C8OOH5-OO7-2
!
C8OOH6-OO2-2        C8OOH6-OO3-2        C8OOH6-OO4-2
C8OOH6-OO5-2        C8OOH6-OO7-2    
!
C8OOH7-OO3-2        C8OOH7-OO4-2        C8OOH7-OO5-2
C8OOH7-OO6-2
!
!       2-METHYLHEPTANE CYCLIC ETHER SPECIES; NO RADICAL SITES
C8H16O1-1-2             C8H16O1-2-2             C8H16O1-3-2     
C8H16O1-4-2             C8H16O1-5-2             
!
C8H16O2-3-2             C8H16O2-4-2             C8H16O2-5-2
C8H16O2-6-2             
!
C8H16O3-4-2             C8H16O3-5-2             C8H16O3-6-2
C8H16O3-7-2
!
C8H16O4-5-2             C8H16O4-6-2             C8H16O4-7-2
!
C8H16O5-6-2             C8H16O5-7-2
!
C8H16O6-7-2
!
!       2-METHYLHEPTANE KETO-HYDROPEROXIDE (KET) SPECIES; C8H16-1DENOTED AS C8
!       THERE ARE NO RADICAL SITES
!       (1ST NUMBER IS KETENE GROUP; 2ND NUMBER IS OOH GROUP)
!
C8KET1-1-2              C8KET1-2-2              C8KET1-3-2
C8KET1-4-2              C8KET1-5-2
!
C8KET3-1-2              C8KET3-2-2              C8KET3-4-2
C8KET3-5-2              C8KET3-6-2              C8KET3-7-2
!
C8KET4-1-2              C8KET4-2-2              C8KET4-3-2
C8KET4-5-2              C8KET4-6-2              C8KET4-7-2
!
C8KET5-1-2              C8KET5-2-2              C8KET5-3-2
C8KET5-4-2              C8KET5-6-2              C8KET5-7-2
!
C8KET6-2-2              C8KET6-3-2              C8KET6-4-2              
C8KET6-5-2              C8KET6-7-2
!
C8KET7-3-2              C8KET7-4-2              C8KET7-5-2
C8KET7-6-2
!
!
HMN 
!
!   HMN ALKYL RADICALS
!
HMN-1 HMN-2 HMN-3 HMN-4 HMN-5 HMN-6 HMN-7 HMN-8
!  R1, R3, R6 AND R8 ARE PRIMARIES
!  R2, R4 AND R7 ARE SECONDARIES
!  R5 IS TERTARY
!            1           3           6           8
!          H C H       H C H       H C H       H C H
!      H     |     2     |     4     |     7     |     H
!    H C  -  C  -  C  -  C  -  C  -  C  -  C  -  C  -  C  H
!      H     |     2     |     H     5     H     |     H
!          H C H       H C H                   H C H
!            H           H                       H
!
!
!   HMN  OLEFINS!
AC16H32 BC16H32 CC16H32
!
!                                             C 
!                              C     C       (B)       C
!                            C C  C  C  C (A) C (C) C  C C
!                              C     C                 C
!
!
!   HMN ALKENYL
C16H31-1 C16H31-2 C16H31-3
!
!   ALKOXY RADICALS
!
HMN-1 HMN-2 HMN-3 HMN-4 HMN-5 HMN-6 HMN-7 HMN-8
HMN-1O HMN-2O HMN-3O HMN-4O HMN-5O
HMN-6O HMN-7O HMN-8O
!
!
!   ALKYLPEROXY RADICALS
!
HMN-1O2 HMN-2O2 HMN-3O2 HMN-4O2 HMN-5O2
HMN-6O2 HMN-7O2 HMN-8O2
!
!
!    QOOH SPECIES
!
HMNOOH1-1 HMNOOH1-2 HMNOOH1-3 HMNOOH1-4
HMNOOH2-1 HMNOOH2-3 HMNOOH2-4 HMNOOH2-5
HMNOOH2-6 HMNOOH2-7
HMNOOH3-1 HMNOOH3-2 HMNOOH3-3 HMNOOH3-4
HMNOOH3-5 HMNOOH3-6 HMNOOH3-7
HMNOOH4-1 HMNOOH4-2 HMNOOH4-3 HMNOOH4-5
HMNOOH4-6 HMNOOH4-7 HMNOOH4-8
HMNOOH5-2 HMNOOH5-3 HMNOOH5-4 HMNOOH5-6
HMNOOH5-7 HMNOOH5-8
HMNOOH6-2 HMNOOH6-3 HMNOOH6-4 HMNOOH6-5
HMNOOH6-7 HMNOOH6-8
HMNOOH7-2 HMNOOH7-3 HMNOOH7-4 HMNOOH7-5
HMNOOH7-6 HMNOOH7-8
HMNOOH8-4 HMNOOH8-5 HMNOOH8-6 HMNOOH8-7
HMNOOH8-8
!
!
!
!    O2QOOH SPECIES
!
HMNOOH1-1O2 HMNOOH1-2O2 HMNOOH1-3O2 HMNOOH1-4O2
HMNOOH2-1O2 HMNOOH2-3O2 HMNOOH2-4O2 HMNOOH2-5O2
HMNOOH2-6O2 HMNOOH2-7O2 
HMNOOH3-1O2 HMNOOH3-2O2 HMNOOH3-3O2 HMNOOH3-4O2
HMNOOH3-5O2 HMNOOH3-6O2 HMNOOH3-7O2
HMNOOH4-1O2 HMNOOH4-2O2 HMNOOH4-3O2 HMNOOH4-5O2
HMNOOH4-6O2 HMNOOH4-7O2 HMNOOH4-8O2
HMNOOH5-2O2 HMNOOH5-3O2 HMNOOH5-4O2 HMNOOH5-6O2
HMNOOH5-7O2 HMNOOH5-8O2
HMNOOH6-2O2 HMNOOH6-3O2 HMNOOH6-4O2 HMNOOH6-5O2
HMNOOH6-7O2 HMNOOH6-8O2
HMNOOH7-2O2 HMNOOH7-3O2 HMNOOH7-4O2 HMNOOH7-5O2
HMNOOH7-6O2 HMNOOH7-8O2
HMNOOH8-4O2 HMNOOH8-5O2 HMNOOH8-6O2 HMNOOH8-7O2
HMNOOH8-8O2
!
!
!    ALKYL HYDROPEROXIDES
!
HMN-1OOH HMN-2OOH HMN-3OOH HMN-4OOH HMN-5OOH
HMN-6OOH HMN-7OOH HMN-8OOH
!
!
!    CYCLIC ETHERS
!
HMNO1-1 HMNO1-2 HMNO1-3 HMNO1-4 
HMNO2-3 HMNO2-4 HMNO2-5 HMNO2-6 HMNO2-7
HMNO3-3 HMNO3-4 HMNO3-5 HMNO3-6 HMNO3-7
HMNO4-5 HMNO4-6 HMNO4-7 HMNO4-8
HMNO5-6 HMNO5-7 HMNO5-8
HMNO6-7 HMNO6-8
HMNO7-8 HMNO8-8
!
!
!     KETOHYDROPEROXIDES
!
HMNKET1-1 HMNKET1-2 HMNKET1-3 HMNKET1-4
HMNKET2-1 HMNKET2-3 HMNKET2-4 HMNKET2-5 HMNKET2-6 HMNKET2-7
HMNKET3-1 HMNKET3-2 HMNKET3-3 HMNKET3-4 HMNKET3-5 HMNKET3-6
HMNKET3-7
HMNKET4-1 HMNKET4-2 HMNKET4-3 HMNKET4-5 HMNKET4-6 HMNKET4-7
HMNKET4-8
HMNKET6-2 HMNKET6-3 HMNKET6-4 HMNKET6-5 HMNKET6-7 HMNKET6-8
HMNKET7-2 HMNKET7-3 HMNKET7-4 HMNKET7-5 HMNKET7-6 HMNKET7-8
HMNKET8-4 HMNKET8-5 HMNKET8-6 HMNKET8-7 HMNKET8-8
!
!P(OOH)2
C16H31Q14-5 C16H31Q24-5 C16H31Q25-4 C16H31Q25-6 C16H31Q25-7 C16H31Q26-5 C16H31Q27-5 C16H31Q34-5 C16H31Q35-4
C16H31Q35-6 C16H31Q35-7 C16H31Q36-5 C16H31Q37-5 C16H31Q45-6 C16H31Q45-7 C16H31Q46-5 C16H31Q47-5 C16H31Q47-5
C16H31Q46-5 C16H31Q67-5 C16H31Q48-5 C16H31Q68-5 C16H31Q78-5 C16H31Q11-1 C16H31Q11-2 C16H31Q12-1 C16H31Q12-3 C16H31Q12-4
C16H31Q13-2 C16H31Q13-2 C16H31Q13-3 C16H31Q13-4 C16H31Q14-2 C16H31Q14-3 C16H31Q14-6 C16H31Q14-7 C16H31Q23-3
C16H31Q23-3 C16H31Q23-4 C16H31Q24-3 C16H31Q24-3 C16H31Q24-6 C16H31Q24-7 C16H31Q26-4 C16H31Q26-7 C16H31Q27-4
C16H31Q27-6 C16H31Q27-8 C16H31Q13-1 C16H31Q23-1 C16H31Q33-2 C16H31Q33-4 C16H31Q34-2 C16H31Q34-3 C16H31Q34-3
C16H31Q34-6 C16H31Q34-7 C16H31Q36-4 C16H31Q36-7 C16H31Q37-4 C16H31Q37-4 C16H31Q37-6 C16H31Q37-8 C16H31Q14-1
C16H31Q14-2 C16H31Q24-1 C16H31Q46-7 C16H31Q46-7 C16H31Q47-6 C16H31Q47-6 C16H31Q47-8 C16H31Q48-7 C16H31Q48-7
C16H31Q48-8 C16H31Q25-1 C16H31Q25-3 C16H31Q25-4 C16H31Q35-2 C16H31Q35-3 C16H31Q35-4 C16H31Q45-2 C16H31Q45-3
C16H31Q57-8 C16H31Q58-8 C16H31Q26-1 C16H31Q26-3 C16H31Q26-4 C16H31Q36-2 C16H31Q36-3 C16H31Q46-2 C16H31Q46-3
C16H31Q67-4 C16H31Q67-4 C16H31Q67-8 C16H31Q68-7 C16H31Q68-7 C16H31Q68-8 C16H31Q27-1 C16H31Q27-3 C16H31Q37-2
C16H31Q37-3 C16H31Q47-2 C16H31Q47-3 C16H31Q78-8 C16H31Q78-8 C16H31Q48-2 C16H31Q48-3 C16H31Q48-6 C16H31Q68-4
C16H31Q78-4 C16H31Q78-6 C16H31Q88-7 C16H31Q88-8 C16H31Q12-5 C16H31Q13-5 C16H31Q23-5 C16H31Q25-8 C16H31Q33-5
C16H31Q35-8 C16H31Q45-8 C16H31Q88-5 C16H31Q56-2 C16H31Q56-3 C16H31Q56-4 C16H31Q56-7 C16H31Q56-8 C16H31Q57-2
C16H31Q57-3 C16H31Q57-4 C16H31Q57-6 C16H31Q58-2 C16H31Q58-3 C16H31Q58-4 C16H31Q58-6 C16H31Q58-7
!
C16H31-AD1OOH C16H31-AD2OOH C16H31-AD3OOH C16H31-AD6OOH C16H31-AD7OOH C16H31-AD8OOH C16H31-BD2OOH C16H31-BD3OOH 
C16H31-BD4OOH C16H31-BD7OOH C16H31-BD8OOH C16H31-CD2OOH C16H31-CD3OOH C16H31-CD4OOH C16H31-CD6OOH C16H31-CD8OOH
!
!
C15H29AD2OOH C15H29BD2OOH C15H29AD3OOH C15H29CD2OOH AC15H29BD4OOH C15H29CD1OOH C15H29DD1OOH C15H29BD5OOH
C8H15DD1OOH C11H21AD2OOH C15H29CDA2OOH C15H29CDB2OOH C8H15CDA2OOH C11H21AD3OOH C15H29DD2OOH C15H29ED2OOH C11H21DD2OOH 
C11H21ED2OOH C15H29AD4OOH C15H29CD4OOH C15H29CDB4OOH C15H29BD4OOH C8H15CD3OOH C15H29CDA4OOH C15H29CD6OOH 
C15H29ED3OOH C11H21DD3OOH C15H29CDB7OOH C11H21ED3OOH C15H29AD5OOH C8H15BD1OOH C7H13BD1OOH C15H29ED4OOH 
C7H13AD3OOH C11H21ED4OOH C7H13BD4OOH C15H29GD4OOH C15H29HD4OOH C11H21AD4OOH C11H21BD3OOH C15H29BD5OOH 
C15H29CDA5OOH C15H29CDB5OOH C15H29HD5OOH C11H21AD5OOH C11H21BD5OOH C15H29BD6OOH C15H29CDA6OOH C15H29DD6OOH 
C11H21DD6OOH C15H29ED7OOH C15H29GD6OOH C15H29HD6OOH C11H21AD6OOH C15H29BD7OOH C15H29CDA7OOH C15H29HD7OOH C7H13AD4OOH
C15H29DD7OOH C15H29GD8OOH C15H29HD8OOH 
!
C8H15Q12-3 C8H15Q14-3 C8H15Q24-3 C12H23Q25-7 C8H15Q45-3 C12H23Q35-7 C12H23Q45-7
C8H15Q23-1 C12H23Q56-7 C8H15Q24-1 C8H15Q25-1 IC4H7Q13-2 
!
C8H15-CD1OOH C8H15-CD2OOH C12H23-ED2OOH C8H15-CD4OOH C12H23-ED3OOH C12H23-ED4OOH
C8H15-AD2OOH C12H23-ED6OOH C8H15-AD3OOH C8H15-AD4OOH IC4H7-AD2OOH
!
C14H27 C10H21-1 C9H19-1 C6H10D13 C9KET1-2 C9KET1-3 C9KET1-4 C7H121-3 C8H141-3 C9H161-3 
!
IC12KET1-2 IC12KET1-3 IC12KET1-4 IC12KET1-5 IC11H23CHO
!
YC7H15 PC7H15 XC7H14 YC7H14 OC7H14 PC7H14 YC7H13-Y2 XC7H13-Y2 OH* CH* BC6H13 AC6H12 BC6H12
HC6H13 NEOC6H12 C4H6 XC7H13O-Z CC6H11-B NEOC6H11 C5H92O2-1 C5H91O2-3 C5H91O2-4 C5H91O2-5
C5H92O2-4 C5H92O2-5 C5H81-4 C5H82OOH5-4 C5H82OOH4-5 NC5D1KET34 NC5D1KET35 NC5D1KET43 NC5D1KET45
NC5D1KET53 NC5D1KET54 NC5D2KET45 NC5D2KET54 C6H101-3 C6H101-4 C6H102-4 C4H7CHO1-4 C6H111O2H-4
C6H111O2H-5 C6H111O2H-6 C6H112O2H-5 C6H112O2H-6 C6H113O2H-2 C6H112O2H-4 C6H113O2H-1 C2H3COC3H7
C4H7CHO1-1 C4H7OOH1-4 C5H9OOH1-5 C5H9OOH1-4 C6H11OOH1-5 C6H11OOH1-4 C3H6COC2H5-1 NC3H7COC2H4P
C7H14OH-1 O2C7H14OH-1 C7H14OH-2 O2C7H14OH-2 C7H14OH-3 O2C7H14OH-3 C5H10CHO-1 C5H10CHO-2 C5H10CHO-3
C5H10CHO-4 C5H10CHO-5 C4H6CHO1-43 C4H6CHO1-44 C4H8COCH3-1 C4H8COCH3-2 C4H8COCH3-3 C4H8COCH3-4
C5H9O1-4 C6H11O1-4 C6H11O1-5 C4H7CO1-1 C4H6CHO1-14 C4H6CHO1-13 C3H6COC2H5-2 C3H6COC2H5-3 NC3H7COC2H4S
XC7H15 C7H16-24 ZC7H15 NC7H15 NEOC7H16 OC7H15 QC7H15 AC6H11-D AC6H11-E AC6H11-A2 C4H7CO2-2 C4H7CO1-2
C4H7CO2-1 
!
PC7H13-O NEOC5H11CO IC4H9CHO  IC3H5COC2H5 PC7H13O-O CY3C5H8O C5H82OOH4-5O2 C5H82OOH5-4O2
NC7KET12 NC7KET13 NC7KET14 NC7KET15 NC7KET21 NC7KET23 NC7KET24 NC7KET25 NC7KET26 NC7KET31
NC7KET32 NC7KET34 NC7KET35 NC7KET36 NC7KET37 NC7KET41 NC7KET42 NC7KET43 NC4H9COCH2 NC4H9COCH3
CHCHCHO NC3H7COC2H5 AC3H4CH2CHO IC5H11CO CH3CHOCHO XC7H15O2 XC7H15O2H YC7H15O2
YC7H15O2H ZC7H15O2 ZC7H15O2H NC7H15O2 NC7H15O2H OC7H15O2 OC7H15O2H PC7H15O2 PC7H15O2H QC7H15O2
QC7H15O2H AC6H11-C NEOC5H11CHO IC4H9COCH3 Y-YC7H14O A-BC6H12O A-AC6H12O
!   MISCELLANEOUS SPECIES
!
!  SMALLER ALKYL RADICALS
!
AC15H31 BC15H31 CC15H31 DC15H31 AC12H25 FC12H25 
AC11H23 SC11H23 CC9H19 

!
!     SMALLER OLEFIN SPECIES
!
AC15H30 BC15H30 CC15H30 DC15H30 EC15H30 FC15H30
GC15H30 HC15H30 IC15H30 AC15H29
AC12H24 AC12H23
AC11H22 BC11H22 CC11H22 DC11H22 AC11H21 
AC10H20 AC10H19 AC9H18 AC9H17
!
NEC5COCH3 NEC5COCH2 NEC5XCOCH3
NC9H19COCH3 NC9H18COCH3 NC9H19COCH2
TC4COC3H5 TC4XCOC3H5 TC4COC3H4
!
DC7H15CHO DC7H15CO
AC11H23CHO AC11H23CO
HC11H23CHO HC11H23CO 
IC11H22CHO 
HC7COC4H8 
IC7CHO IC7CO
IC7H13CHO IC7H13CO
IC7H14CO 
IC10H19CHO IC10H19CO 
NEC6H11CHO NEC6H11CO
NFC6H11CHO NFC6H11CO
!
C5H9           C4H7O          C4H8OH-1       C4H8OH-2               
C7H162-4       XC7H13         C4H8OH-1O2     C4H8OH-2O2         
PC7H13                              
XC7H14OH-Y     
YC7H14OH-X     ZC7H14OH-Y
YC7H14OH-Z     IC4H7OH-I1     OC7H14OH-P     PC7H14OH-O     QC7H14OH-P
PC7H14OH-Q     XC7H14OH-YO2   XC7H14O-YO2H   YC7H14OH-XO2   YC7H14O-XO2H
ZC7H14OH-YO2   ZC7H14O-YO2H   YC7H14OH-ZO2   YC7H14O-ZO2H   OC7H14OH-PO2
OC7H14O-PO2H   PC7H14OH-OO2   PC7H14O-OO2H   QC7H14OH-PO2   QC7H14O-PO2H
PC7H14OH-QO2   PC7H14O-QO2H   B13DE2M        IC5KETAA       IC5KETAB
IC5KETAC       IC5KETAD       IC5KETCA       IC5KETCB       IC5KETCD
IC5KETDA       IC5KETDC       C4H8CHO-4      C2H5COC2H4S    C3H6COCH3-2
C4H8CHO-2      C4H8CHO-1      C4H8CHO-3      NC4H9CHO       NEOC5H9Q2-N
C5H10OH-1      O2C5H10OH-1    C5H10OH-2      O2C5H10OH-2    AC3H5CO
NC5KET12       NC5KET13       NC5KET14       NC5KET15       NC5KET21
NC5KET23       NC5KET24       NC5KET25       NC5KET31       NC5KET32
C6H13O2-1      C6H13O2-2      C6H13O2-3      C6H13O2H-1     C6H13O2H-2
C6H13O2H-3     C6H11O1-3      C6H11O2-4      C6H12OH-1
C6H12OH-2      C6H12OH-3      O2C6H12OH-1    O2C6H12OH-2
O2C6H12OH-3    NC6KET12       NC6KET13       NC6KET14
NC6KET15       NC6KET21       NC6KET23       NC6KET24       NC6KET25
NC6KET26       NC6KET31       NC6KET32       NC6KET34       NC6KET35
NC6KET36       C3H6COCH3-1    C2H5COC2H4P    C2H5COC2H3     NC4H9CO 
C2H3CHCHO      C3H6COCH3-3    PC2H4COC2H3    SC2H4COC2H3    C7H15O2-1
C7H15O2-2      C7H15O2-3      C7H15O2H-1     C7H15O2H-2     C7H15O2H-3
C7H15O2H-4     C7H15O2-4      C7H13O1-3      C7H13O2-4      C7H13O3-5
C7H15O-1       C7H15O-2       C7H15O-3       C7H15O-4       NC5H11CHO
C5H9O1-5       C6H5OH         OC6H4O         C6H5CHO
C6H4OH         C4H7           SC3H5COCH2     CXOCCCJXO
END       
REACTIONS

!!!!
H2+M<=>H+H+M                                      +4.57700000E+019 -1.40000000E+000 +1.04400000E+005 !\Author: AK !\Ref: TSANG AND HAMPSON, J. PHYS. CHEM. REF. DATA, 15 !\Comment: WARNING
HE / +0.8300 / CO / +1.9000 / CH4 / +2.0000 / H2 / +2.5000 / C2H6 / +3.0000 / CO2 / +3.8000 / H2O / +12.0000 / O2 / 0.000/
!___________________________________________________________________________________________________________ 
!\REACTIONCLASS: RH+R_ABSTRACTION
!___________________________________________________________________________________________________________ 
O+H2<=>OH+H                                       +3.80000000E+012 +0.00000000E+000 +7.94800000E+003 !\Author: SP !\Ref: BAULCH, D. L.; BOWMAN, C. T.; COBOS, J PHYS CHEM REF DATA 2005, 34, 757-1397. !\Comment: WARNING 
DUP
O+H2<=>OH+H                                       +8.80000000E+014 +0.00000000E+000 +1.91750000E+004 !\Author: SP !\Ref: BAULCH, D. L.; BOWMAN, C. T.; COBOS, J PHYS CHEM REF DATA 2005, 34, 757-1397. !\Comment: WARNING 
DUP
H2+OH<=>H+H2O                                     +2.20000000E+008 +1.51000000E+000 +3.43000000E+003 !\Author: UB !\Ref: J.V.MICHAEL SUTHERLAND, J.PHYS.CHEM. 92(1988) 3853 !\Comment: WARNING 
!___________________________________________________________________________________________________________ 
!\REACTIONCLASS: TERMOLECULARREACTIONH+O2+R<=>RH+O2!!AUTHOR
!___________________________________________________________________________________________________________ 
H+O2+H=H2+O2                                      +8.80000000E+022 -1.83500000E+000 +8.00000000E+002 !\Author: WARNING !\Ref: WARNING !\Comment: WARNING 
H+O2+H=OH+OH                                      +4.00000000E+022 -1.83500000E+000 +8.00000000E+002 !\Author: WARNING !\Ref: WARNING !\Comment: WARNING 
H+O2+O=OH+O2                                      +7.35000000E+022 -1.83500000E+000 +8.00000000E+002 !\Author: WARNING !\Ref: WARNING !\Comment: WARNING 
H+O2+OH=H2O+O2                                    +2.56000000E+022 -1.83500000E+000 +8.00000000E+002 !\Author: WARNING !\Ref: WARNING !\Comment: WARNING 
!----------------------------------------------------------------------------------------------------------------------------------
!\ENDSUBMECH: H2
!----------------------------------------------------------------------------------------------------------------------------------
!----------------------------------------------------------------------------------------------------------------------------------
!\SUBMECH: O2
!----------------------------------------------------------------------------------------------------------------------------------
!___________________________________________________________________________________________________________ 
!\REACTIONCLASS: RH<=>PRODUCTS
!___________________________________________________________________________________________________________ 
O+O+M<=>O2+M                                      +6.16500000E+015 -5.00000000E-001 +0.00000000E+000 !\Author: AK !\Ref: TSANG AND HAMPSON, J. PHYS. CHEM. REF. DATA, 15 !\Comment: WARNING 
HE / +0.8300 / AR / +0.8300 / CO / +1.9000 / CH4 / +2.0000 / H2 / +2.5000 / C2H6 / +3.0000 / CO2 / +3.8000 / H2O / +12.0000 / 
!___________________________________________________________________________________________________________ 
!\REACTIONCLASS: RADICAL_ADDITIONH
!___________________________________________________________________________________________________________ 
O2+H<=>O+OH                                       +1.04000000E+014 +0.00000000E+000 +1.52860000E+004 !\Author: AK !\Ref: HONG ET AL. PROC. OF THE COMB. INST. 33(2011) 309?16 !\Comment: 2 PARAMETER FIT 
!----------------------------------------------------------------------------------------------------------------------------------
!\ENDSUBMECH: O2
!----------------------------------------------------------------------------------------------------------------------------------
!----------------------------------------------------------------------------------------------------------------------------------
!\SUBMECH: H2O
!----------------------------------------------------------------------------------------------------------------------------------
!___________________________________________________________________________________________________________ 
!\REACTIONCLASS: RH<=>PRODUCTS
!___________________________________________________________________________________________________________ 
H+OH(+M)<=>H2O(+M)                                +2.50000000E+013 +2.34000000E-001 -1.14000000E+002 !\Author: ABS_TEST SP !\Ref: SELLEVAG, S. R.;J. PHYS. CHEM. A 2008, 112, 50855095 ! !\Comment: WARNING 
LOW /                                             +4.53000000E+021 -1.81000000E+000 +4.92000000E+002 /
TROE /                           +7.30000000E-001 +1.00000000E-030 +1.00000000E+030 +1.00000000E+030 /
AR / +0.4000 / HE / +0.5700 / O2 / +1.0000 / N2 / +1.0000 / H2 / +1.5000 / H2O / +13.0000 / 
!___________________________________________________________________________________________________________ 
!\REACTIONCLASS: RH+R_ABSTRACTION
!___________________________________________________________________________________________________________ 
OH+OH<=>H2O+O                                     +2.88000000E+006 +1.79000000E+000 -1.75000000E+003 !\Author: WARNING !\Ref: G. ALTINAY, J. PHYS. CHEM. A, 118(2014), PP. 38-54 !\Comment: WARNING 
!___________________________________________________________________________________________________________ 
!\REACTIONCLASS: RADICAL_ALPHA_SCISSION
!___________________________________________________________________________________________________________ 
O+H+M<=>OH+M                                      +4.71400000E+018 -1.00000000E+000 +0.00000000E+000 !\Author: AK !\Ref: TSANG AND HAMPSON, J. PHYS. CHEM. REF. DATA, 15 !\Comment: WARNING 
AR / +0.7500 / HE / +0.7500 / CO / +1.5000 / CH4 / +2.0000 / CO2 / +2.0000 / H2 / +2.5000 / C2H6 / +3.0000 / H2O / +12.0000 / 
!===========================================================================================================
!\SUBSPECIES: OHV
!===========================================================================================================
!___________________________________________________________________________________________________________ 
!\REACTIONCLASS: RADICAL_ALPHA_SCISSION
!___________________________________________________________________________________________________________ 
H+O+M<=>OHV+M                                     +4.43000000E+014 +0.00000000E+000 +1.00000000E+004 !\Author: ABS !\Ref: HALL AND PETERSEN IJCK 2006 !\Comment: WARNING 
AR / +0.4000 / O2 / +0.8000 / CO2 / +2.0000 / H2 / +2.0000 / CH4 / +2.0000 / H2O / +12.0000 / 
!___________________________________________________________________________________________________________ 
!\REACTIONCLASS: THIRD_BODY_DEACTIVATION
!___________________________________________________________________________________________________________ 
OHV+H2O<=>OH+H2O                                  +5.92000000E+012 +5.00000000E-001 -8.60000000E+002 !\Author: ABS !\Ref: HALL AND PETERSEN IJCK 2006 !\Comment: WARNING 
OHV+H2<=>OH+H2                                    +2.95000000E+012 +5.00000000E-001 -4.44000000E+002 !\Author: ABS !\Ref: HALL AND PETERSEN IJCK 2006 !\Comment: WARNING 
OHV+N2<=>OH+N2                                    +2.10000000E+012 +5.00000000E-001 -4.82000000E+002 !\Author: ABS !\Ref: WARNING !\Comment: WARNING 
OHV+OH<=>OH+OH                                    +1.50000000E+012 +5.00000000E-001 -0.00000000E+000 !\Author: ABS !\Ref: HALL AND PETERSEN IJCK 2006 !\Comment: WARNING 
OHV+H<=>OH+H                                      +1.50000000E+012 +5.00000000E-001 -0.00000000E+000 !\Author: ABS !\Ref: HALL AND PETERSEN IJCK 2006 !\Comment: WARNING 
OHV+AR<=>OH+AR                                    +2.17000000E+010 +5.00000000E-001 +2.06000000E+003 !\Author: ABS !\Ref: HALL AND PETERSEN IJCK 2006 !\Comment: WARNING 
OHV<=>OH                                          +1.40000000E+006 +0.00000000E+000 +0.00000000E+000 !\Author: ABS !\Ref: HALL AND PETERSEN IJCK 2006 !\Comment: WARNING 
OHV+O2<=>OH+O2                                    +2.10000000E+012 +5.00000000E-001 -4.82000000E+002 !\Author: ABS !\Ref: HALL AND PETERSEN IJCK 2006 !\Comment: WARNING 
OHV+CO2<=>OH+CO2                                  +2.75000000E+012 +5.00000000E-001 -9.68000000E+002 !\Author: ABS !\Ref: HALL AND PETERSEN IJCK 2006 !\Comment: WARNING 
OHV+CO<=>OH+CO                                    +3.23000000E+012 +5.00000000E-001 -7.87000000E+002 !\Author: ABS !\Ref: HALL AND PETERSEN IJCK 2006 !\Comment: WARNING 
OHV+CH4<=>OH+CH4                                  +3.36000000E+012 +5.00000000E-001 -6.35000000E+002 !\Author: ABS !\Ref: HALL AND PETERSEN IJCK 2006 !\Comment: WARNING 
OHV+O<=>OH+O                                      +1.50000000E+012 +5.00000000E-001 -0.00000000E+000 !\Author: ABS !\Ref: HALL AND PETERSEN IJCK 2006 !\Comment: WARNING 
!===========================================================================================================
!\ENDSUBSPECIES: OHV
!===========================================================================================================
!----------------------------------------------------------------------------------------------------------------------------------
!\ENDSUBMECH: H2O
!----------------------------------------------------------------------------------------------------------------------------------
!----------------------------------------------------------------------------------------------------------------------------------
!\SUBMECH: H2O2
!----------------------------------------------------------------------------------------------------------------------------------
!___________________________________________________________________________________________________________ 
!\REACTIONCLASS: RH<=>PRODUCTS
!___________________________________________________________________________________________________________ 
H2O2(+M)<=>OH+OH(+M)                             2.0E12 0.9 4.8749E4 !\Author: UB !\Ref: TROE, COMBUST. FLAME, 158 !\Comment: RATE CONSTANT IS FOR N2, 
LOW /                                             +2.35301810E+024 -2.29293580E+000 +4.87434050E+004 /
TROE /                                            +4.30000000E-001 +1.00000000E-030 +1.00000000E+030 /
    HE/0.88/
    O2/1.5/
    CO2/1.86/
    N2/1.5/
    CO/2.4/
    H2/2.0/
    H2O/9.0/
    H2O2/9.9/
!___________________________________________________________________________________________________________ 
!\REACTIONCLASS: RH+R_ABSTRACTION
!___________________________________________________________________________________________________________ 
H2O2+H<=>H2O+OH                                   +2.41000000E+013 +0.00000000E+000 +3.97000000E+003 !\Author: AK !\Ref: TSANG AND HAMPSON, J. PHYS. CHEM. REF. DATA, 15 !\Comment: WARNING 
H2O2+H=HO2+H2                                     1.65E10 1.0 6.0E3 !\Author: WARNING !\Ref: WARNING !\Comment: Decrease by 25% PW 
H2O2+O<=>OH+HO2                                   +9.55000000E+006 +2.00000000E+000 +3.97000000E+003 !\Author: AK !\Ref: TSANG AND HAMPSON, J. PHYS. CHEM. REF. DATA, 15 !\Comment: WARNING 
H2O2+OH<=>H2O+HO2                                 +1.74000000E+012 +0.00000000E+000 +3.18000000E+002 !\Author: AK !\Ref: HONG ET AL. J. PHYS. CHEM. A 114(2010) 5718-5727 !\Comment: WARNING 
DUP
H2O2+OH<=>H2O+HO2                                 +7.59000000E+013 +0.00000000E+000 +7.26900000E+003 !\Author: AK !\Ref: HONG ET AL. J. PHYS. CHEM. A 114(2010) 5718-5727 !\Comment: WARNING 
DUP
!___________________________________________________________________________________________________________ 
!\REACTIONCLASS: R+R<=>PRODUCTS
!___________________________________________________________________________________________________________ 
HO2+H=H2+O2                                       +2.80000000E+006 +2.09000000E+000 -1.45100000E+003 !\Author: WARNING !\Ref: WARNING !\Comment: WARNING 
HO2+H<=>OH+OH                                     +7.07900000E+013 +0.00000000E+000 +2.95000000E+002 !\Author: AK !\Ref: MUELLER ET AL., INT. J. CHEM. KINET. 31(10)(1999) 705724. !\Comment: WARNING 
HO2+O<=>OH+O2                                     +3.25000000E+013 +0.00000000E+000 +0.00000000E+000 !\Author: AK !\Ref: BAULCH ET AL., J. PHYS. CHEM. REF DATA, 21 !\Comment: WARNING 
OH+HO2<=>H2O+O2                                   +1.93000000E+020 -2.49000000E+000 +5.84240000E+002 !\Author: UB !\Ref: M.P. BURKE, S.J. KLIPPENSTEIN, L.B. HARDING, PROC. COMBUST. INST. 34(2013) 547-555 !\Comment: WARNING 
DUP
OH+HO2<=>H2O+O2                                   +1.21000000E+009 +1.24000000E+000 -1.30758000E+003 !\Author: UB !\Ref: M.P. BURKE, S.J. KLIPPENSTEIN, L.B. HARDING, PROC. COMBUST. INST. 34(2013) 547-555 !\Comment: WARNING 
DUP
!HO2+HO2<=>H2O2+O2                                 +1.21400000E+010 +4.22000000E-001 -1.48052000E+003 !\Author: UB !\Ref: M.P. BURKE, S.J. KLIPPENSTEIN, L.B. HARDING, PROC. COMBUST. INST. 34(2013) 547-555 !\Comment: WARNING
!DUP
!HO2+HO2<=>H2O2+O2                                 +1.68800000E+016 -6.81000000E-001 +1.29316600E+004 !\Author: UB !\Ref: M.P. BURKE, S.J. KLIPPENSTEIN, L.B. HARDING, PROC. COMBUST. INST. 34(2013) 547-555 !\Comment: WARNING
!DUP

HO2+HO2=H2O2+O2    1.93E-02	4.12E+00	-4.96E+03!\Author: SP !\Ref: S.J. KLIPPENSTEIN, M.P. BURKE, K.P. SOMERS, 11th U.S. NAT.COMB.MEETING (2019) !\Comment: WARNING 
HO2+HO2=OH+OH+O2   3.205E+17	-1.54E+00	8.54E+03!\Author: SP !\Ref: S.J. KLIPPENSTEIN, M.P. BURKE, K.P. SOMERS, 11th U.S. NAT.COMB.MEETING (2019) !\Comment: WARNING 
!___________________________________________________________________________________________________________ 
!\REACTIONCLASS: RADICAL_ALPHA_SCISSION
!___________________________________________________________________________________________________________ 
!H+O2(+M)=HO2(+M)                                +4.66000000E+012 +4.40000000E-001 +0.00000000E+000 !\Author: SP !\Ref: TROE _ 2000 / PCCP FERNANDES 2008
!LOW /                                             +1.22500000E+019 -1.20000000E+000 +0.00000000E+000/!\Author: SP !\Ref:Shao et al. Proc. Comb. Inst. 37,(2019):145-152.
!TROE /                                          +5.00E-01	1.00E+00	1.00E+10	1.00E+30 / 
!HE / +0.5700 / AR / +0.65 / N2 / +0.0 / O2 / 1.0 / H2 / +2.00 / CH4 / +2.0000 / CO2 / +3.2500 / H2O / +17.6000 / CO / 4.0/
!!CO / 4.0 / CHANGED TO IMPROVE SYNGAS IDT, CHECK H2O TO INCREASE LEAN FS CONDITION DECREASE IT
!
!
!H+O2(+N2)=HO2(+N2)                                  +4.66000000E+012 +4.40000000E-001 +0.00000000E+000 !\Author: SP !\Ref: TROE _ 2000 / PCCP FERNANDES 2008
!LOW /                                           +4.50E+20	-1.73E+00	0.00E+00/ !\Author: SP !\Ref: Lu, Z. 2020. Hydrogen oxidation near the second explosion limit in a flow reactor
!TROE /                                          +5.00E-01	1.00E+00	1.00E+10	1.00E+30 /

H+O2(+M)=HO2(+M)                                +4.66000000E+012 +4.40000000E-001 +0.00000000E+000 !\Author: SP !\Ref: TROE _ 2000 / PCCP FERNANDES 2008
LOWMX /                                             +1.22500000E+019 -1.20000000E+000 +0.00000000E+000/!\Author: SP !\Ref:Shao et al. Proc. Comb. Inst. 37,(2019):145-152.
TROEMX /                                          +5.00E-01	1.00E+00	1.00E+10	1.00E+30 / 
N2 / +0.0 / HE / +0.5700 / AR / +0.65 / O2 / 1.0 / H2 / +2.00 / CH4 / +2.0000 / CO2 / +3.2500 / H2O / +17.6000 / CO / 4.0/

H+O2(+N2)=HO2(+N2)                                +4.66000000E+012 +4.40000000E-001 +0.00000000E+000 !\Author: SP !\Ref: TROE _ 2000 / PCCP FERNANDES 2008
LOW /                                         +4.50E+20	-1.73E+00	0.00E+00/ !\Author: SP !\Ref: Lu, Z. 2020. Hydrogen oxidation near the second explosion limit in a flow reactor
TROE /                                      +5.00E-01	1.00E+00	1.00E+10	1.00E+30 /

!----------------------------------------------------------------------------------------------------------------------------------
!\ENDSUBMECH: H2O2
!----------------------------------------------------------------------------------------------------------------------------------
!++++++++++++++++++++++++++++++++++++++++++++++++++++++++++++++++++++++++++++++++++++++++++++++++++++++++++++++++++++++++++++++++++++++++++++++++++++++++++++++
!\END_KINETICS_MODULE: H2_O2
!++++++++++++++++++++++++++++++++++++++++++++++++++++++++++++++++++++++++++++++++++++++++++++++++++++++++++++++++++++++++++++++++++++++++++++++++++++++++++++++
!++++++++++++++++++++++++++++++++++++++++++++++++++++++++++++++++++++++++++++++++++++++++++++++++++++++++++++++++++++++++++++++++++++++++++++++++++++++++++++++
!\KINETICS_MODULE: C1
!++++++++++++++++++++++++++++++++++++++++++++++++++++++++++++++++++++++++++++++++++++++++++++++++++++++++++++++++++++++++++++++++++++++++++++++++++++++++++++++
!----------------------------------------------------------------------------------------------------------------------------------
!\SUBMECH: CO
!----------------------------------------------------------------------------------------------------------------------------------
!___________________________________________________________________________________________________________ 
!\REACTIONCLASS: RADICAL_ADDITIONO
!___________________________________________________________________________________________________________ 
CO+O(+M)<=>CO2(+M)                                +1.36200000E+010 +0.00000000E+000 +2.38400000E+003 !\Author: ?? !\Ref: MEULLER 99 * 0.76 !\Comment: WARNING 
LOW /                                             +1.17300000E+024 -2.79000000E+000 +4.19100000E+003 /
HE / +0.7000 / AR / +0.7000 / CO / +1.7500 / H2 / +2.0000 / CO2 / +3.6000 / H2O / +12.0000 / 
!___________________________________________________________________________________________________________ 
!\REACTIONCLASS: RADICAL_ADDITIONOH
!___________________________________________________________________________________________________________ 
CO+OH<=>CO2+H                                     +2.30000000E+007 +1.35000000E+000 +9.74000000E+002 !\Author: UB !\Ref: J.P. SENOSIAIN, S.J. KLIPPENSTEIN, J.A. MILLER, PROC. COMBUST. INST. 30(2005) 945-953. !\Comment: WARNING 
PLOG /                           +1.31500000E-002 +2.10000000E+005 +1.90000000E+000 -1.06400000E+003 /
PLOG /                           +1.31500000E-001 +2.50000000E+005 +1.88000000E+000 -1.04300000E+003 /
PLOG /                           +1.31500000E+000 +8.70000000E+005 +1.73000000E+000 -6.85000000E+002 /
PLOG /                           +1.31580000E+001 +6.80000000E+006 +1.48000000E+000 +4.80000000E+001 /
PLOG /                           +1.31580000E+002 +2.30000000E+007 +1.35000000E+000 +9.74000000E+002 /

CO+OH<=>HOCO                                      +1.10000000E+020 -2.78000000E+000 +2.05600000E+003 !\Author: UB !\Ref: J.P. SENOSIAIN, S.J. KLIPPENSTEIN, J.A. MILLER, PROC. COMBUST. INST. 30(2005) 945-953. !\Comment: WARNING 
PLOG /                           +1.31580000E-002 +1.70000000E+015 -2.68000000E+000 +8.59000000E+002 /
PLOG /                           +1.31580000E-001 +5.90000000E+018 -3.35000000E+000 +8.87000000E+002 /
PLOG /                           +1.31580000E+000 +2.60000000E+020 -3.50000000E+000 +1.30900000E+003 /
PLOG /                           +1.31580000E+001 +7.10000000E+020 -3.32000000E+000 +1.76300000E+003 /
PLOG /                           +1.31580000E+002 +1.10000000E+020 -2.78000000E+000 +2.05600000E+003 /
!___________________________________________________________________________________________________________ 
!\REACTIONCLASS: RADICAL_ADDITIONHO2
!___________________________________________________________________________________________________________ 
!CO+HO2<=>CO2+OH                                   +8.55000000E+003 +2.52000000E+000 +1.55600000E+004 !\Author: UB !\Ref: S.J.KLIPPENSTEIN, PROC. COMBUST. INST. 36(2017) 77-111 !\Comment: WARNING 
CO+HO2=CO2+OH    8.350E+03   2.550     1.656E+04
!___________________________________________________________________________________________________________ 
!\REACTIONCLASS: R+O2<=>PRODUCTS
!___________________________________________________________________________________________________________ 
CO+O2<=>CO2+O                                     +1.11900000E+012 +0.00000000E+000 +4.77000000E+004 !\Author: ?? !\Ref: 86TSA / HAM * 0.44 !\Comment: WARNING 
!===========================================================================================================
!\SUBSPECIES: CO2
!===========================================================================================================
!___________________________________________________________________________________________________________ 
!\REACTIONCLASS: RADICAL_ADDITIONH
!___________________________________________________________________________________________________________ 
H+CO2<=>OCHO                                      +7.50000000E+013 +0.00000000E+000 +2.90000000E+004 !\Author: WARNING !\Ref: CURRAN ESTIMATE !\Comment: WARNING 
!===========================================================================================================
!\ENDSUBSPECIES: CO2
!===========================================================================================================
!===========================================================================================================
!\SUBSPECIES: HOCO
!===========================================================================================================
!___________________________________________________________________________________________________________ 
!\REACTIONCLASS: RADICAL_BETA_SCISSION
!___________________________________________________________________________________________________________ 
HOCO<=>CO2+H                                      +1.89700000E+038 -8.04700000E+000 +3.42400000E+004 !\Author: ?? !\Ref: JOHN R. BARKER CALCULATION 7 / 3 / 2013 !\Comment: WARNING 
PLOG /                           +1.00000000E-003 +4.75800000E+018 -3.81700000E+000 +1.76760000E+004 /
PLOG /                           +3.00000000E-003 +2.22500000E+020 -4.14900000E+000 +1.90370000E+004 /
PLOG /                           +9.90000000E-003 +7.56400000E+021 -4.43400000E+000 +2.03250000E+004 /
PLOG /                           +2.96000000E-002 +9.10700000E+024 -5.18900000E+000 +2.24190000E+004 /
PLOG /                           +9.87000000E-002 +3.14400000E+029 -6.37600000E+000 +2.52330000E+004 /
PLOG /                           +2.96100000E-001 +1.15000000E+032 -7.03700000E+000 +2.66620000E+004 /
PLOG /                           +9.86900000E-001 +1.06900000E+036 -8.10700000E+000 +2.90640000E+004 /
PLOG /                           +2.96070000E+000 +2.43800000E+036 -8.15300000E+000 +2.93360000E+004 /
PLOG /                           +9.86900000E+000 +6.66300000E+035 -7.91900000E+000 +2.92170000E+004 /
PLOG /                           +2.96070000E+001 +1.72300000E+038 -8.50600000E+000 +3.12730000E+004 /
PLOG /                           +9.86900000E+001 +3.00700000E+041 -9.29000000E+000 +3.39660000E+004 /
PLOG /                           +2.96070000E+002 +6.76700000E+036 -7.83200000E+000 +3.16130000E+004 /
PLOG /                           +9.86900000E+002 +1.89700000E+038 -8.04700000E+000 +3.42400000E+004 /
CO+H2O2<=>HOCO+OH                                 +3.60000000E+004 +2.50000000E+000 +2.86600000E+004 !\Author: SP !\Ref: P GLARBORG P MARSHALL CPL 475(2009) 40-43 !\Comment: WARNING ! 
HOCO+H<=>CO2+H2                                   +3.10000000E+017 -1.34750000E+000 +5.55000000E+002 !\Author: SP !\Ref: H.G. YU, J.S. FRANCISCO, J. CHEM. PHYS. 128(2008) 244315 !\Comment: WARNING 
HOCO+H<=>CO+H2O                                   +6.00000000E+015 -5.25000000E-001 +2.12500000E+003 !\Author: SP !\Ref: H.G. YU, J.S. FRANCISCO, J. CHEM. PHYS. 128(2008) 244315 !\Comment: WARNING 
HOCO+O<=>CO2+OH                                   +8.67000000E+012 +0.00000000E+000 +0.00000000E+000 !\Author: SP !\Ref: H.G. YU, J.T. MUCKERMAN, J.S. FRANCISCO, J. CHEM. PHYS. 127(2007) 094302. !\Comment: WARNING 
HOCO+OH<=>CO2+H2O                                 +4.56000000E+012 +0.00000000E+000 -8.90000000E+001 !\Author: SP !\Ref: YU ET AL., JPCA, 2005, 109(23) !\Comment: WARNING 
DUP
HOCO+OH<=>CO2+H2O                                 +9.54000000E+006 +2.00000000E+000 -8.90000000E+001 !\Author: SP !\Ref: YU ET AL., JPCA, 2005, 109(23) !\Comment: WARNING 
DUP
HOCO+HO2<=>CO2+H2O2                               +3.93000000E+013 +0.00000000E+000 +0.00000000E+000 !\Author: SP !\Ref: YU ET AL., JCP, 2008, 129(21) !\Comment: WARNING 
HOCO+O2<=>CO2+HO2                                 +4.00000000E+009 +1.00000000E+000 +0.00000000E+000 !\Author: SP !\Ref: YU ET AL., JPCA, 2005, 109(23) !\Comment: WARNING 
HOCO+CH3<=>CO2+CH4                                +1.36000000E+013 +0.00000000E+000 +0.00000000E+000 !\Author: SP !\Ref: YU AND FRANCISCO, JPCA, 2009, 113(16) !\Comment: WARNING 
HOCO+CH3<=>CH2CO+H2O                              +2.13000000E+013 +0.00000000E+000 +0.00000000E+000 !\Author: SP !\Ref: YU AND FRANCISCO, JPCA, 2009, 113(16) !\Comment: WARNING 
!===========================================================================================================
!\ENDSUBSPECIES: HOCO
!===========================================================================================================
!----------------------------------------------------------------------------------------------------------------------------------
!\ENDSUBMECH: CO
!----------------------------------------------------------------------------------------------------------------------------------
!----------------------------------------------------------------------------------------------------------------------------------
!\SUBMECH: CH4
!----------------------------------------------------------------------------------------------------------------------------------
!___________________________________________________________________________________________________________ 
!\REACTIONCLASS: RH<=>PRODUCTS
!___________________________________________________________________________________________________________ 
CH3+H(+M)<=>CH4(+M)                               +6.47000000E+013 +1.85000000E-001 -5.40000000E+001 !J.TROE, V.G. USHAKOV, J. CHEM. PHYS. 136(2012) 214309 !\Comment: WARNING 
LOW /                                             +8.54000000E+032 -4.69000000E+000 +2.20000000E+003 /
TROE /                           +5.16194000E-001 +3.63784820E+003 +1.00000000E+000 +1.00000000E+030 /
    H2/4.0/
    H2O/8.0/!pw
    CO/2.3/
    CO2/4.0/
    AR/1.0/
    CH4/5.0/
    C2H6/4.0/
    N2/1.5/
    HE/0.7/
    CH3OH/6.0/
    O2/1.5/
!___________________________________________________________________________________________________________ 
!\REACTIONCLASS: RH+R_ABSTRACTION
!___________________________________________________________________________________________________________ 
CH4+H<=>CH3+H2                                    +4.08000000E+003 +3.16000000E+000 +8.75600000E+003 !\Author: UB !\Ref: J.W.SUTHERLAND, M.-C.SU, J.V.MICHAEL, INT.J.CHEM.KINET. 33(2001) 669-684 !\Comment: WARNING 
CH4+O<=>CH3+OH                                    +4.90000000E+006 +2.20000000E+000 +7.59100000E+003 !\Author: UB !REF !\Ref: WARNING !\Comment: WARNING 
CH4+OH=CH3+H2O    5.65476E6 1.93695 2.6562698E3 !\Author: WARNING !\Ref: J. AGUILERA-IPARRAGUIRRE ET AL. J PHYS CHEM A(2008) 112(30) !\Comment: 1.695E+001 IN ARAMCOMECH1.3(WITH AX1.5) !\Comment: *1.2 
CH4+HO2<=>CH3+H2O2                                +1.12000000E+001 +3.74000000E+000 +2.10090000E+004 !\Author: WARNING !\Ref: J. AGUILERA-IPARRAGUIRRE ET AL. J PHYS CHEM A(2008) 112(30) !\Comment: 1.695E+001 IN ARAMCOMECH1.3(WITH AX1.5) 
CH4+O2CHO<=>CH3+HO2CHO                            +3.22000000E+003 +3.13000000E+000 +1.52000000E+004 !\Author: SP !\Ref: H-H CARSTENSEN, A.M. DEAN, O. DEUTSCHMANN, PROC. COMBUST. INST. 31(2007) 149-157 ! !\Comment: WARNING 
CH4+CH3O2<=>CH3+CH3O2H                            4.45E-3 4.691 1.9868E4 !\Author: WARNING !\Ref: NEW FIT FROM HJC !\Comment: WARNING 
CH3+HO2<=>CH4+O2                                  1.94633E3 2.83 -3.73E3 !\Author: pw !\Ref: ZHU AND LIN ET AL. !\Comment: *1.07 
!___________________________________________________________________________________________________________ 
!\REACTIONCLASS: RADICAL_ADDITIONCH2
!___________________________________________________________________________________________________________ 
CH4+CH2<=>CH3+CH3                                 +2.46000000E+006 +2.00000000E+000 +8.27000000E+003 !\Author: WARNING !\Ref: GRI 3.0 !\Comment: WARNING 
!===========================================================================================================
!\SUBSPECIES: CH2(S)
!===========================================================================================================
!___________________________________________________________________________________________________________ 
!\REACTIONCLASS: THIRD_BODY_DEACTIVATION
!___________________________________________________________________________________________________________ 
CH2(S)+N2<=>CH2+N2                                +1.26000000E+013 +0.00000000E+000 +4.30000000E+002 !\Author: UB !\Ref: F.HAYES, W.D.LAWRENCE, W.S.STAKER, K.D.KING, J. PHYS. CHEM. 100(1996) 11314-11318 !\Comment: WARNING 
CH2(S)+AR<=>CH2+AR                                +6.62000000E+012 +0.00000000E+000 +4.54000000E+002 !\Author: UB !\Ref: F.HAYES, W.D.LAWRENCE, W.S.STAKER, K.D.KING, J. PHYS. CHEM. 100(1996) 11314-11318 !\Comment: WARNING 
CH2(S)+H2O<=>CH2+H2O                              +5.48000000E+013 +0.00000000E+000 -4.30000000E+002 !\Author: UB !\Ref: F.HAYES, W.D.LAWRENCE, W.S.STAKER, K.D.KING, J. PHYS. CHEM. 100(1996) 11314-11318 !\Comment: WARNING 
CH2(S)+CO<=>CH2+CO                                +1.26000000E+013 +0.00000000E+000 +4.30000000E+002 !\Author: UB !\Ref: F.HAYES, W.D.LAWRENCE, W.S.STAKER, K.D.KING, J. PHYS. CHEM. 100(1996) 11314-11318 !\Comment: WARNING 
CH2(S)+CO2<=>CH2+CO2                              +5.48000000E+013 +0.00000000E+000 -4.30000000E+002 !\Author: UB !\Ref: F.HAYES, W.D.LAWRENCE, W.S.STAKER, K.D.KING, J. PHYS. CHEM. 100(1996) 11314-11318 !\Comment: WARNING 
!___________________________________________________________________________________________________________ 
!\REACTIONCLASS: MISC
!___________________________________________________________________________________________________________ 
CH2(S)+O2=>H+OH+CO                                +1.20140000E+012 +0.00000000E+000 +0.00000000E+000 !\Author: UB !\Ref: P.-F. LEE, H. MATSUI, W.-Y. CHEN, C.-S. WANG, J. PHYS. CHEM. A, 116(2012) 9245-9254 !\Comment: WARNING 
CH2(S)+O2<=>CO+H2O                                +5.14880000E+011 +0.00000000E+000 +0.00000000E+000 !\Author: UB !\Ref: P.-F. LEE, H. MATSUI, W.-Y. CHEN, C.-S. WANG, J. PHYS. CHEM. A, 116(2012) 9245-9254 !\Comment: WARNING 
CH2(S)+O<=>CO+H2                                  +1.50000000E+013 +0.00000000E+000 +0.00000000E+000 !\Author: WARNING !\Ref: GRI 3.0 !\Comment: WARNING 
CH2(S)+O<=>HCO+H                                  +1.50000000E+013 +0.00000000E+000 +0.00000000E+000 !\Author: WARNING !\Ref: GRI 3.0 !\Comment: WARNING 
CH2(S)+H2<=>CH3+H                                 +7.00000000E+013 +0.00000000E+000 +0.00000000E+000 !\Author: WARNING !\Ref: GRI 3.0 !\Comment: WARNING 
CH2(S)+H<=>CH+H2                                  +3.00000000E+013 +0.00000000E+000 +0.00000000E+000 !\Author: WARNING !\Ref: GRI 3.0 !\Comment: WARNING 
CH2(S)+OH<=>CH2O+H                                +3.00000000E+013 +0.00000000E+000 +0.00000000E+000 !\Author: WARNING !\Ref: GRI 3.0 !\Comment: WARNING 
CH2(S)+CO2<=>CH2O+CO                              +1.40000000E+013 +0.00000000E+000 +0.00000000E+000 !\Author: WARNING !\Ref: GRI 3.0 !\Comment: WARNING 
C2H2+CH2(S)<=>C2H2+CH2                            +4.00000000E+013 +0.00000000E+000 +0.00000000E+000 !\Author: UB !\Ref: W. HACH ET AL. BER. BUNSENGES. PHYS. CHEM. 93, 165(1989) !\Comment: WARNING 
!===========================================================================================================
!\ENDSUBSPECIES: CH2(S)
!===========================================================================================================
!===========================================================================================================
!\SUBSPECIES: CH2
!===========================================================================================================
!___________________________________________________________________________________________________________ 
!\REACTIONCLASS: RADICAL_ALPHA_SCISSION
!___________________________________________________________________________________________________________ 
H+CH2(+M)<=>CH3(+M)                               +6.00000000E+014 +0.00000000E+000 +0.00000000E+000 !\Author: UB !\Ref: GRI3.0 !\Comment: WARNING 
LOW /                                             +1.04000000E+026 -2.76000000E+000 +1.60000000E+003 /
TROE /                           +5.62000000E-001 +9.10000000E+001 +5.83600000E+003 +8.55200000E+003 /
AR / +0.7000 / CO / +1.5000 / CO2 / +2.0000 / CH4 / +2.0000 / H2 / +2.0000 / C2H6 / +3.0000 / H2O / +6.0000 / 
CH+H2(+M)<=>CH3(+M)                               +1.97000000E+012 +4.30000000E-001 -3.70000000E+002 !\Author: UB !\Ref: GRI3.0 !\Comment: WARNING 
LOW /                                             +4.82000000E+025 -2.80000000E+000 +5.90000000E+002 /
TROE /                           +5.78000000E-001 +1.22000000E+002 +2.53500000E+003 +9.36500000E+003 /
AR / +0.7000 / CO / +1.5000 / CO2 / +2.0000 / CH4 / +2.0000 / H2 / +2.0000 / C2H6 / +3.0000 / H2O / +6.0000 / 
!___________________________________________________________________________________________________________ 
!\REACTIONCLASS: MISC
!___________________________________________________________________________________________________________ 
!CH2+O2<=>CH2O+O                                   +1.30000000E+005 +2.42020000E+000 +1.60400000E+003 !\Author: UB !\Ref: PRIVATE COMMUNICATION WITH S.J. KLIPPENSTEIN !\Comment: WARNING 
!CH2+O2=>CO2+H+H                                   +1.05000000E+009 +9.92900000E-001 -2.69000000E+002 !\Author: UB !\Ref: PRIVATE COMMUNICATION WITH S.J. KLIPPENSTEIN !\Comment: WARNING 
!CH2+O2=>CO+H+OH                                   +6.50000000E+005 +9.92900000E-001 -2.69000000E+002 !\Author: UB !\Ref: PRIVATE COMMUNICATION WITH S.J. KLIPPENSTEIN !\Comment: WARNING 

CH2+O2=>CO2+2H  4.62E+09	9.93E-01	2.00E+02 ! 2.1E9 0.9929 -2.69E2 !glarborg.2018
CH2+O2=CH2O+O   1.560E+05	2.420	1.604E+03    !!1.95E5 2.4202 1.604E3 !12.987

CH2+O=>CO+H+H                                     +5.00000000E+013 +0.00000000E+000 +0.00000000E+000 !\Author: WARNING !\Ref: GRI 3.0 !\Comment: WARNING 


!CH2+H=CH+H2                                     +1.00000000E+018 -1.56000000E+000 +0.00000000E+000 !\Author: UB !\Ref: ARAMCOMECH1.3, COMBINING GRI3.0 AND S.W.MAYER, ET AL. 11TH INT. SYMP. COMBUST. !\Comment: WARNINGNI
!DUP
!CH2+H=CH+H2                                     +2.70000000E+011 +6.70000000E-001 +2.57000000E+004 !\Author: UB !\Ref: ARAMCOMECH1.3, COMBINING GRI3.0 AND S.W.MAYER, ET AL. 11TH INT. SYMP. COMBUST. !\Comment: WARNINGNI
!DUP

CH2+H=CH+H2    1.6E14 0.0 0.0E0


CH2+H2<=>CH3+H                                    +4.40000000E+005 +2.39000000E+000 +7.35000000E+003 !\Author: UB !\Ref: K-W LU, H MATSUI, C-L HUANG, P RAGHUNATH, N-S WANG, MC LIN, J. PHYS. CHEM. A 2010, 114, 54935502 !\Comment: WARNING 
!CH2+OH<=>CH+H2O                                   +1.13000000E+007 +2.00000000E+000 +3.00000000E+003 !\Author: WARNING !\Ref: GRI 3.0 !\Comment: WARNING 

CH2+OH=CH2O+H                        2.8E13  0.1228    -161 !            
! A.W. Jasper, S.J. Klippenstein, L.B. Harding, J. Phys. Chem. A 111 (2007) 8699-8707.
!
CH2+OH=CH+H2O                        8.6E05  2.019     6776 !          
! A.W. Jasper, S.J. Klippenstein, L.B. Harding, J. Phys. Chem. A 111 (2007) 8699-8707.

!DONG 0406
CH2+CH2=>C2H2+H+H                     7.0E13   0.0022      8 !          
! Jasper AW Klippenstein SJ Harding LB JPCA 111:8689-8707 2007
!
CH2+CH2=C2H2+H2                      1.8E13   0.0022      8 !          
! Jasper AW Klippenstein SJ Harding LB JPCA 111:8689-8707 2007
!
CH3+CH2=C2H4+H                       1.2E15  -0.3432    153 !      
! Jasper AW Klippenstein SJ Harding LB JPCA 111:8689-8707 2007
CH2+C2H2=H+C3H3                                         1.2000e+13    0.000      6620.00  !CRECK=ITV2015
!CH2(S)+C2H2=H+C3H3                                      2.0000e+13    0.000         0.00  !1.9000e+14 in ITV2015; 2.0000e+13 in CRECK 

C2H2+CH2(S)=>C3H3+H  7.06E+15 -6.62E-01  3.77E+01 !! RATES FROM POLINO ET AL., JPCA, 117 (2013), 12677-12692
DUP
C2H2+CH2(S)=>C3H3+H  6.63E+07 1.48E+00 -1.65E+03 !! RATES FROM POLINO ET AL., JPCA, 117 (2013), 12677-12692
DUP
!===========================================================================================================
!\ENDSUBSPECIES: CH2
!===========================================================================================================
!===========================================================================================================
!\SUBSPECIES: CHV
!===========================================================================================================
!___________________________________________________________________________________________________________ 
!\REACTIONCLASS: THIRD_BODY_DEACTIVATION
!___________________________________________________________________________________________________________ 
CHV+AR<=>CH+AR                                    +4.00000000E+011 +5.00000000E-001 +0.00000000E+000 !\Author: ?? !\Ref: HWANG, GARDINER, FRENKLACH, HIDAKA, COMB. FL. 67, 65-75(1987) !\Comment: CHV+M<=>CH+M 
CHV+H2O<=>CH+H2O                                  +5.30000000E+013 +0.00000000E+000 +0.00000000E+000 !\Author: ?? !\Ref: HWANG, GARDINER, FRENKLACH, HIDAKA, COMB. FL. 67, 65-75(1987) !\Comment: WARNING 
CHV+CO<=>CH+CO                                    +2.44000000E+012 +5.00000000E-001 +0.00000000E+000 !\Author: ?? !\Ref: HWANG, GARDINER, FRENKLACH, HIDAKA, COMB. FL. 67, 65-75(1987) !\Comment: WARNING 
CHV+CO2<=>CH+CO2                                  +2.41000000E-001 +4.30000000E+000 -1.69400000E+003 !\Author: ?? !\Ref: HWANG, GARDINER, FRENKLACH, HIDAKA, COMB. FL. 67, 65-75(1987) !\Comment: WARNING 
CHV+O2<=>CH+O2                                    +2.48000000E+006 +2.14000000E+000 -1.72000000E+003 !\Author: ?? !\Ref: HWANG, GARDINER, FRENKLACH, HIDAKA, COMB. FL. 67, 65-75(1987) !\Comment: WARNING 
CHV+H2<=>CH+H2                                    +1.47000000E+014 +0.00000000E+000 +1.36100000E+003 !\Author: ?? !\Ref: HWANG, GARDINER, FRENKLACH, HIDAKA, COMB. FL. 67, 65-75(1987) !\Comment: WARNING 
CHV+CH4<=>CH+CH4                                  +1.73000000E+013 +0.00000000E+000 +1.67000000E+002 !\Author: ?? !\Ref: HWANG, GARDINER, FRENKLACH, HIDAKA, COMB. FL. 67, 65-75(1987) !\Comment: WARNING 
CHV<=>CH                                          +1.86000000E+006 +0.00000000E+000 +0.00000000E+000 !\Author: ?? !\Ref: HWANG, GARDINER, FRENKLACH, HIDAKA, COMB. FL. 67, 65-75(1987) !\Comment: WARNING 
CHV+N2<=>CH+N2                                    +3.03000000E+002 +3.40000000E+000 -3.81000000E+002 !\Author: ?? !\Ref: HWANG, GARDINER, FRENKLACH, HIDAKA, COMB. FL. 67, 65-75(1987) !\Comment: WARNING 
C+H+M<=>CHV+M                                     +6.00000000E+014 +0.00000000E+000 +6.94000000E+003 !\Author: ?? !\Ref: KATHROTIA ET AL. COMB & FLAME 2010 !\Comment: WARNING 
!___________________________________________________________________________________________________________ 
!\REACTIONCLASS: MISC
!___________________________________________________________________________________________________________ 
CH+O2<=>CO+OHV                                    +3.24000000E+014 -4.00000000E-001 +4.15000000E+003 !\Author: ABS !\Ref: HALL AND PETERSEN IJCK 2006 !\Comment: WARNING 
CH+O2<=>HCO+O                                     +3.24000000E+014 -4.00000000E-001 +4.15000000E+003 !\Author: WARNING !\Ref: WARNING !\Comment: WARNING 
CH+O2=>H+CO+O                                     +4.86000000E+014 -4.00000000E-001 +4.15000000E+003 !\Author: WARNING !\Ref: WARNING !\Comment: WARNING 
CH+O2<=>H+CO2                                     +4.86000000E+014 -4.00000000E-001 +4.15000000E+003 !\Author: WARNING !\Ref: WARNING !\Comment: WARNING 
CH+O<=>CO+H                                       +5.70000000E+013 +0.00000000E+000 +0.00000000E+000 !\Author: WARNING !\Ref: MESSING ET AL.,J. CHEM. PHYS. 74, 3874(1981) !\Comment: WARNING 
CH+H<=>C+H2                                       +1.10000000E+014 +0.00000000E+000 +0.00000000E+000 !\Author: WARNING !\Ref: GRI 3.0 !\Comment: WARNING 
CH+OH<=>HCO+H                                     +3.00000000E+013 +0.00000000E+000 +0.00000000E+000 !\Author: WARNING !\Ref: GLARBORG, MILLER, AND KEE, WESTERN STATES SECTION, SAN ANTONIO(1985) !\Comment: WARNING 
!CH+H2O<=>H+CH2O                                   +1.77400000E+016 -1.22000000E+000 +2.38000000E+001 !\Author: WARNING !\Ref: BERGEAT ET AL., CHEM. PHYS. LETT. 480, 21(2009) !\Comment: WARNING 
CH+H2O=H+CH2O     2.80E+07 1.59E+00 -2.61E+03
CH+CO2<=>HCO+CO                                   +1.70000000E+012 +0.00000000E+000 +6.85000000E+002 !\Author: WARNING !\Ref: BERMAN, FLEMING, HARVEY AND LIN, 19TH SYMP. COMB. P. 73, 1982 !\Comment: X0.5 
!===========================================================================================================
!\ENDSUBSPECIES: CHV
!===========================================================================================================
!===========================================================================================================
!\SUBSPECIES: C
!===========================================================================================================
!___________________________________________________________________________________________________________ 
!\REACTIONCLASS: MISC
!___________________________________________________________________________________________________________ 
C+OH<=>CO+H                                       +5.00000000E+013 +0.00000000E+000 +0.00000000E+000 !\Author: WARNING !\Ref: GLARBORG, MILLER, AND KEE, WESTERN STATES SECTION, SAN ANTONIO(1985) !\Comment: WARNING 
C+O2<=>CO+O                                       +5.00000000E+013 +0.00000000E+000 +0.00000000E+000 !\Author: WARNING !\Ref: GLARBORG, MILLER, AND KEE, WESTERN STATES SECTION, SAN ANTONIO(1985) !\Comment: WARNING 
!===========================================================================================================
!\ENDSUBSPECIES: C
!===========================================================================================================
!===========================================================================================================
!\SUBSPECIES: CH3
!===========================================================================================================
!___________________________________________________________________________________________________________ 
!\REACTIONCLASS: R+O2<=>PRODUCTS
!___________________________________________________________________________________________________________ 
CH3+O2(+M)<=>CH3O2(+M)                            +7.81200000E+009 +9.00000000E-001 +0.00000000E+000 !\Author: ?? !\Ref: R.X. FERNANDES ET AL.,J PHYS. CHEM. A,(2006) 110 !\Comment: WARNING 
LOW /                                             +6.85000000E+024 -3.00000000E+000 +0.00000000E+000 /
TROE /                           +6.00000000E-001 +1.00000000E+003 +7.00000000E+001 +1.70000000E+003 /
CH3+O2<=>CH3O+O                                   +7.54600000E+012 +0.00000000E+000 +2.83200000E+004 !\Author: ?? !\Ref: N. K. SRINIVASAN ET AL.,J. PHYS. CHEM. A 109, 7902-7914(2005) !\Comment: WARNING 
CH3+O2<=>CH2O+OH                                6.969E+01 2.858 9771.040 !\Author: WARNING !\Ref: Herbon !\Comment: WARNING 

!CH3O2=CH2O+OH	8.25E+2 0.85 39000.0 !\Author: SP !\Ref: Villano, The Journal of Physical Chemistry A 115, no. 46 (2011): 13425-13442. !\Comment: N CHANGED 

CH3O2=CH2O+OH    4.31E+19	-3.86	36270
PLOG/0.01	6.33E+27	-7.76	32710 /
PLOG/0.1	5.07E+26	-7.27	32970 /
PLOG/1	4.45E+24	-6.39	33330 / 
PLOG/10	8.79E+20	-4.86	33770 /
PLOG/100	4.31E+19	-3.86	36270 /

CH3O2=CH2O2H   2.27230796E5 2.3806627 4.16096859E4

!___________________________________________________________________________________________________________ 
!\REACTIONCLASS: RADICAL_ADDITIONO
!___________________________________________________________________________________________________________ 
CH3+O<=>CH2O+H                                    +5.54000000E+013 +5.00000000E-002 -1.36000000E+002 !\Author: UB !\Ref: HARDING AND KLIPPENSTEIN 2B04, 30TH SYMP 2004. !\Comment: REVERTING TO ORIGINAL PRODUCTS DUE TO CONVERGENCE PROBLEMS 
!___________________________________________________________________________________________________________ 
!\REACTIONCLASS: RADICAL_ADDITIONOH
!___________________________________________________________________________________________________________ 
CH3+OH<=>CH2+H2O                                  +4.29300000E+004 +2.56800000E+000 +3.99780000E+003 !\Author: ?? !\Ref: FROM JASPER / KLIPP,J.PHYS.CHEM A 111,19,3932-3950 !\Comment: WARNING 
CH3+OH<=>CH2(S)+H2O                               +8.43300000E+019 -1.96200000E+000 +8.24400000E+003 !\Author: ?? !\Ref: FROM JASPER / KLIPP,J.PHYS.CHEM A 111,19,3932-3950 !\Comment: ONLY INCLUDING TRANS HCOH FOR SIMPLICITY, DO NOT HAVE TO COMBINE THE K'S. IT'S NOT REALLY SIG !CH3+OH<=>CH2(S)+H2O +4.9360000E+014 -6.6900000E-001 -4.4580000E+002 
PLOG /                           +1.00000000E-002 +4.93600000E+014 -6.69000000E-001 -4.45800000E+002 /
PLOG /                           +1.00000000E-001 +1.20700000E+015 -7.78000000E-001 -1.75600000E+002 /
PLOG /                           +1.00000000E+000 +5.28200000E+017 -1.51800000E+000 +1.77200000E+003 /
PLOG /                           +1.00000000E+001 +4.78800000E+023 -3.15500000E+000 +7.00300000E+003 /
PLOG /                           +1.00000000E+002 +8.43300000E+019 -1.96200000E+000 +8.24400000E+003 /
CH3+OH<=>CH2O+H2                                  +9.49400000E+018 -2.19900000E+000 +9.76900000E+003 !\Author: ?? !\Ref: FROM JASPER / KLIPP,J.PHYS.CHEM A 111,19,3932-3950 !\Comment: WARNING 
PLOG /                           +1.00000000E-002 +3.50200000E+005 +1.44100000E+000 -3.24400000E+003 /
PLOG /                           +1.00000000E-001 +8.85400000E+005 +1.32700000E+000 -2.97500000E+003 /
PLOG /                           +1.00000000E+000 +1.65000000E+007 +9.73000000E-001 -2.01000000E+003 /
PLOG /                           +1.00000000E+001 +5.37400000E+009 +2.87000000E-001 +2.80000000E+002 /
PLOG /                           +1.00000000E+002 +9.49400000E+018 -2.19900000E+000 +9.76900000E+003 /
CH3+OH=CH2OH+H                                    +2.33350000E+014 -1.86000000E-001 +8.60000000E+003 !\Author: UB !\Ref: FROM JASPER / KLIPP,J.PHYS.CHEM A 111,19,3932-3950 !\Comment: 1.3*A\ 
PLOG /                           +1.00000000E-002 +1.05365000E+010 +9.65000000E-001 +3.21000000E+003 /
PLOG /                           +1.00000000E-001 +1.17455000E+010 +9.50000000E-001 +3.25000000E+003 /
PLOG /                           +1.00000000E+000 +3.04590000E+010 +8.33000000E-001 +3.57000000E+003 /
PLOG /                           +1.00000000E+001 +9.91250000E+012 +1.34000000E-001 +5.64000000E+003 /
PLOG /                           +1.00000000E+002 +2.33350000E+014 -1.86000000E-001 +8.60000000E+003 /
CH3+OH<=>H+CH3O                                   +5.24200000E+010 +5.51000000E-001 +1.30700000E+004 !\Author: ?? !\Ref: FROM JASPER / KLIPP,J.PHYS.CHEM A 111,19,3932-3950 !\Comment: WARNING 
PLOG /                           +1.00000000E-002 +1.18600000E+009 +1.01600000E+000 +1.19400000E+004 /
PLOG /                           +1.00000000E-001 +1.18800000E+009 +1.01600000E+000 +1.19400000E+004 /
PLOG /                           +1.00000000E+000 +1.23000000E+009 +1.01100000E+000 +1.19500000E+004 /
PLOG /                           +1.00000000E+001 +1.79800000E+009 +9.65000000E-001 +1.20600000E+004 /
PLOG /                           +1.00000000E+002 +5.24200000E+010 +5.51000000E-001 +1.30700000E+004 /
CH3+OH<=>HCOH+H2                                  +7.25000000E+020 -2.40200000E+000 +9.63900000E+003 !\Author: ?? !\Ref: FROM JASPER / KLIPP,J.PHYS.CHEM A 111,19,3932-3950 !\Comment: WARNING 
PLOG /                           +1.00000000E-002 +8.67400000E+008 +7.87000000E-001 -3.04600000E+003 /
PLOG /                           +1.00000000E-001 +3.11500000E+009 +6.30000000E-001 -2.66900000E+003 /
PLOG /                           +1.00000000E+000 +1.55700000E+011 +1.56000000E-001 -1.36800000E+003 /
PLOG /                           +1.00000000E+001 +1.70400000E+021 -2.64100000E+000 +6.41200000E+003 /
PLOG /                           +1.00000000E+002 +7.25000000E+020 -2.40200000E+000 +9.63900000E+003 /
!___________________________________________________________________________________________________________ 
!\REACTIONCLASS: R+HO2<=>PRODUCTS
!___________________________________________________________________________________________________________ 
CH3+HO2<=>CH3O+OH                                 1.0E12 0.269 -6.875E2 !\Author: PE !\Ref: Hong1.0E12 0.269 -6.875E !\Comment: WARNING 
!===========================================================================================================
!\ENDSUBSPECIES: CH3
!===========================================================================================================
!===========================================================================================================
!\SUBSPECIES: CH3O2
!===========================================================================================================
!___________________________________________________________________________________________________________ 
!\REACTIONCLASS: R+R<=>PRODUCTS
!___________________________________________________________________________________________________________ 
!\Author: WARNING !\Ref: LIGHTFOOT ET AL. J. CHEM. SOC. FARA TRANS. 1991, 87(19), 3213--3220. !\Comment: WARNING
CH3O2+O=CH3O+O2    3.6E13 0.0 0.0E0
!\Author: WARNING !\Ref: LIGHTFOOT ET AL. J. CHEM. SOC. FARA TRANS. 1991, 87(19), 3213--3220. !\Comment: WARNING
CH3O2+H=CH3O+OH    9.6E13 0.0 0.0E0
!CH3O2+OH(=)CH3OH+O2                               +6.00000000E+013 +0.00000000E+000 +0.00000000E+000 !\Author: WARNING !\Ref: LIGHTFOOT ET AL. J. CHEM. SOC. FARA TRANS. 1991, 87(19), 3213--3220. !\Comment: WARNINGRN
! +2.47000000E+011 +0.00000000E+000 -1.57000000E+003 !\Author: WARNING !\Ref: LIGHTFOOT,P.D. ET AL., ATMOS. ENVIRON. PART A !\Comment: WARNING
CH3O2+HO2=CH3O2H+O2    2.5E11 0.0 -1.49E3
! C. Yan, S. Kocevska, L.N. Krasnoperov, J. Phys. Chem. A 2016, 120, 6111-6121
CH3O2+OH=CH3O+HO2    5.11E15 -0.81 0.0E0
CH3O2+CH3=CH3OH+CH2O    4.39E6 1.55 -1.8895E3
!BR, 0.1, Elrod, M. J., Ranschaert, D. L., _ Schneider, N. J. (2001)33(6)363-376
CH3O2+HO2=>O2+CH2O+H2O    2.47E10 0.0 -1.57E3
CH3O2+CH3=CH3OOCH3    8.08E39 -9.37 5.764E3
    PLOG/1.0E1 4.57E30 -7.41E0 4.005E3/
    PLOG/3.0E1 3.17E36 -8.78E0 4.621E3/
    PLOG/1.0E2 8.08E39 -9.37E0 5.764E3/
CH3OOCH3=2CH3O    5.23E34 -6.07 4.37E4
    PLOG/1.0E-2 7.8E51 -1.241E1 4.61E4/
    PLOG/3.0E-2 3.4E51 -1.214E1 4.63E4/
    PLOG/1.0E-1 6.39E50 -1.174E1 4.65E4/
    PLOG/3.0E-1 1.65E49 -1.11E1 4.65E4/
    PLOG/1.0E0 1.1E47 -1.028E1 4.63E4/
    PLOG/3.0E0 3.02E44 -9.37E0 4.59E4/
    PLOG/1.0E1 3.57E41 -8.35E0 4.54E4/
    PLOG/3.0E1 1.43E38 -7.21E0 4.4595E4/
    PLOG/1.0E2 5.23E34 -6.07E0 4.37E4/
CH3OOCH3=CH3OH+CH2O    4.97E28 -4.7744 4.21E4
    PLOG/1.0E-2 1.2E49 -1.214E1 4.5E4/
    PLOG/3.0E-2 9.47E47 -1.1651E1 4.51E4/
    PLOG/1.0E-1 4.48E46 -1.1077E1 4.52E4/
    PLOG/3.0E-1 3.57E44 -1.0278E1 4.5E4/
    PLOG/1.0E0 9.68E41 -9.3295E0 4.47E4/
    PLOG/3.0E0 1.33E39 -8.3145E0 4.43E4/
    PLOG/1.0E1 9.56E35 -7.2175E0 4.37E4/
    PLOG/3.0E1 2.13E32 -5.9876E0 4.2901E4/
    PLOG/1.0E2 4.97E28 -4.7744E0 4.21E4/
!CH3O2+HO2=CH3O2H+O2    4.0E10 0.0 -2.6E3
!CH3O2+HO2=)O2+CH2O+H2O    5.0E10 0.0 0.0E0
!CH3O2+H2O2(=)CH3O2H+HO2                           +2.41000000E+012 +0.00000000E+000 +9.93600000E+003 !\Author: WARNING !\Ref: !REF !\Comment: ADDED 29 / 07 / 2015
CH3O2H+HO2=CH3O2+H2O2    4.1E4 2.5 1.0206E4
!\Author: WARNING !\Ref: WARNING !\Comment: WARNING
CH3O2+CH3=2CH3O     5.43957E+11 +3.53000000E-001 -1.46000000E+003 !\Author: WARNING !\Ref: WARNING !\Comment: WARNING 
!\Author: WARNING !\Ref: LIGHTFOOT ET AL. J. CHEM. SOC. FARA TRANS. 1991, 87(19), 3213--3220. !\Comment: WARNING
2CH3O2=>CH2O+CH3OH+O2    3.11E14 -1.61 -1.051E3
!\Author: WARNING !\Ref: LIGHTFOOT ET AL. J. CHEM. SOC. FARA TRANS. 1991, 87(19), 3213--3220. !\Comment: WARNING
2CH3O2=>O2+2CH3O    1.4E16 -1.61 1.86E3
!___________________________________________________________________________________________________________
!\REACTIONCLASS: RH+R_ABSTRACTION
!___________________________________________________________________________________________________________
CH3O2H+H=H2+CH2O+OH    6.29E4 3.01 7.007E3
CH3O2H+H=CH3O2+H2    5.51E1 3.56 2.615E3
CH3O2H+H=CH3O+H2O    8.413E0 3.83 2.1E3
!___________________________________________________________________________________________________________ 
!\REACTIONCLASS: KHP_HOMOLYTIC_FISSION
!___________________________________________________________________________________________________________ 
!\Author: SP !\Ref: A.W.JASPER, S.J.KLIPPENSTEIN, L.B.HARDING, PROC.COMBUST.INST. 32(2009) 279-286 !\Comment: WARNING
CH3O2H(+M)=CH3O+OH(+M)    4.04972E19 -1.153 4.425049E4
    LOW/3.80285E42 -7.502E0 4.6756097E4/
    TROE/8.375E-1 3.6562E4 4.988E2 9.99E3/
!\Author: UB !\Ref: ING W-C SHENG CY BOZZELLI JW FUEL PROC. TECHNOL. 83 !\Comment: WARNING
CH2O2H=CH2O+OH    7.0E14 -1.064 1.744E3
    PLOG/4.0E-2 9.6E10 -9.25E-1 1.567E3/
    PLOG/1.0E0 2.4E12 -9.25E-1 1.567E3/
    PLOG/1.0E1 2.5E13 -9.27E-1 1.579E3/
    PLOG/1.0E2 7.0E14 -1.064E0 1.744E3/
!\Author: UB !\Ref: A.W.JASPER, S.J.KLIPPENSTEIN, L.B.HARDING, PROC.COMBUST.INST. 32(2009) 279-286 !\Comment: WARNING
CH3O+OH=CH2O+H2O    3.6192E2 2.4976 1.889448E3
! RAS/GLA08b CEC05
CH3O2H+O=CH2O2H+OH    1.6E13 0.0 4.75E3
! RAS/GLA08b CEC05
CH3O2H+O=CH3O2+OH    8.7E12 0.0 4.75E3
! RAS/GLA08b CEC05 (fit to VAG/RAV89)
CH3O2H+OH=CH3O2+H2O    1.1E12 0.0 -4.37E2
! RAS/GLA08b CEC05 (fit to VAG/RAV89)
CH3O2H+OH=CH2O2H+H2O    7.2E11 0.0 -2.58E2
!===========================================================================================================
!\ENDSUBSPECIES: CH3O2
!===========================================================================================================
!----------------------------------------------------------------------------------------------------------------------------------
!\ENDSUBMECH: CH4
!----------------------------------------------------------------------------------------------------------------------------------
!----------------------------------------------------------------------------------------------------------------------------------
!\SUBMECH: CH3OH
!\MECHCOMMENTS: HCOH IS FORMED FROM CH3+OH, IT IS NOT NECESSARY FOR FORMALDEHYDE OXIDATION, AND MINOR FOR CH4 /CH3OH
!----------------------------------------------------------------------------------------------------------------------------------
!___________________________________________________________________________________________________________ 
!\REACTIONCLASS: RH<=>PRODUCTS
!___________________________________________________________________________________________________________ 
CH3OH(+M)<=>CH3+OH(+M)                            +2.08400000E+018 -6.15000000E-001 +9.25406000E+004 !\Author: SP !\Ref: FROM JASPER / KLIPP,J.PHYS.CHEM A 111,19,3932-3950 !\Comment: NEGLECTING HCOH CHANNELS AS THEY ARE NOT IMPORTANT 
LOW /                                             +1.50000000E+043 -6.99500000E+000 +9.79922000E+004 /
TROE /                           +7.65600000E-001 +5.95100000E+001 +1.91000000E+003 +9.37400000E+003 /
CH3OH(+M)<=>CH2(S)+H2O(+M)                        +3.12100000E+018 -1.01700000E+000 +9.17120000E+004 !\Author: SP !\Ref: FROM JASPER / KLIPP,J.PHYS.CHEM A 111,19,3932-3950 !\Comment: NEGLECTING HCOH CHANNELS AS THEY ARE NOT IMPORTANT 
LOW /                                             +1.43000000E+047 -8.22700000E+000 +9.94171000E+004 /
TROE /                           +9.92200000E-001 +4.73100000E+004 +9.43000000E+002 +4.71100000E+004 /
CH3OH(+M)<=>CH2OH+H(+M)                           +7.89600000E-003 +5.03800000E+000 +8.44674000E+004 !\Author: SP !\Ref: FROM JASPER / KLIPP,J.PHYS.CHEM A 111,19,3932-3950 !\Comment: NEGLECTING HCOH CHANNELS AS THEY ARE NOT IMPORTANT 
LOW /                                             +3.39000000E+042 -7.24400000E+000 +1.05230300E+005 /
TROE /                           +6.84300000E-001 +4.14930000E+004 +3.70490000E+004 +3.98000000E+003 /
!___________________________________________________________________________________________________________ 
!\REACTIONCLASS: RH+R_ABSTRACTION
!___________________________________________________________________________________________________________ 
CH3OH+H<=>CH2OH+H2                                +1.35000000E+003 +3.20000000E+000 +3.48800000E+003 !\Author: UB !\Ref: J.T.JODKOWSKI, ET AL, J. PHYS. CHEM.A, 103(1999) 3750-3765 \ !COMMENT !\Comment: WARNING 
CH3OH+H<=>CH3O+H2                                 +4.10000000E+004 +2.65800000E+000 +9.22100000E+003 !\Author: UB !\Ref: J.I.MOSES ET AL. J. ASTROPHYS. 737(2011) 15 !\Comment: WARNING 
CH3OH+O<=>CH3O+OH                                 +1.70000000E+012 +0.00000000E+000 +2.28500000E+003 !\Author: UB !\Ref: H.F.LEFEVRE ET AL. INT. J. CHEM. KINET. 4(1972) 103 !\Comment: WARNING 
CH3OH+O<=>CH2OH+OH                                +3.88000000E+005 +2.50000000E+000 +3.08000000E+003 !\Author: UB !\Ref: TSANG, JPC REF. DATA, 16 !\Comment: WARNING 
CH3OH+OH<=>CH3O+H2O                               +1.50000000E+002 +3.03000000E+000 -7.63000000E+002 !\Author: UB !\Ref: XU ET AL. PROC 31 2007 159-166 !\Comment: WARNING 
CH3OH+OH<=>CH2OH+H2O                              +3.08000000E+004 +2.65000000E+000 -8.06700000E+002 !\Author: UB !\Ref: XU ET AL. PROC 31 2007 159-166 !\Comment: WARNING 
CH3O+HO2<=>CH3OH+O2                               +1.40000000E+011 +0.00000000E+000 +0.00000000E+000 !\Author: UB !\Ref: MOUSAVIPOUR, S. H.; HOMAYOON, Z. J PHYS CHEM A 2011, 115, 3291-3300 !\Comment: WARNING 
CH3OH+O2<=>CH2OH+HO2                              +3.58000000E+005 +2.27000000E+000 +4.27645000E+004 !\Author: UB !\Ref: S. J. KLIPPENSTEIN, L. B. HARDING, M. J. DAVIS, A. S. TOMLIN, R. T. SKODJE, PCI, 33(2011) 351-357 !\Comment: ULTAN ADDED 21 / 08 / 15 
CH3OH+HO2=CH3O+H2O2    1.22E12 0.0 2.00707E4!\Author:  WARNING !\Ref: M. ALTARAWNEH, A. H. AL-MUHTASEB, B. Z. DLUGOGORSKI, E. M. KENNEDY, J. C. MACKIE, J. COMP. CHEM. 32(2011) 1725-1733 !\Comment: decrease 20%
CH3OH+HO2=CH2OH+H2O2    2.61E13 0.0 1.87822E4!\Author: pw !\Ref: M. ALTARAWNEH, A. H. AL-MUHTASEB, B. Z. DLUGOGORSKI, E. M. KENNEDY, J. C. MACKIE, J. COMP. CHEM. 32(2011) 1725-1733 !\Comment: decrease 20%
CH3OH+CH3<=>CH2OH+CH4                             +2.13000000E-001 +3.95300000E+000 +7.05510000E+003 !\Author: UB !\Ref: I. M. ALECU, D. G. TRUHLAR, J. PHYS. CHEM. A, 115(2011) 14599-14611 !\Comment: ULTAN ADDED 21 / 08 / 15 
CH3OH+CH3<=>CH3O+CH4                              +3.22000000E+003 +2.42500000E+000 +8.57950000E+003 !\Author: UB !\Ref: I. M. ALECU, D. G. TRUHLAR, J. PHYS. CHEM. A, 115(2011) 14599-14611 !\Comment: ULTAN ADDED 21 / 08 / 15 
CH3OH+HCO<=>CH2OH+CH2O                            +9.63000000E+003 +2.90000000E+000 +1.31100000E+004 !\Author: UB !\Ref: TSANG, JPC REF. DATA, 16 !\Comment: WARNING 
CH3OH+CH3O<=>CH2OH+CH3OH                          +3.00000000E+011 +0.00000000E+000 +4.07400000E+003 !\Author: UB !\Ref: TSANG, JPC REF. DATA, 16 !\Comment: WARNING 
CH3OH+CH3O2<=>CH2OH+CH3O2H                        +1.81000000E+012 +0.00000000E+000 +1.37100000E+004 !\Author: UB !\Ref: TSANG, JPC REF. DATA, 16 !\Comment: WARNING 
!===========================================================================================================
!\SUBSPECIES: CH2OH
!===========================================================================================================
!___________________________________________________________________________________________________________ 
!\REACTIONCLASS: R+R<=>RH+RH
!___________________________________________________________________________________________________________ 
CH2OH+O2=CH2O+HO2    7.200E+13	0.000	3.736E+03
    DUP
CH2OH+O2=CH2O+HO2    2.9E16 -1.5 0.0E0
    DUP
!\Author: SP !\Ref: XU K XU ZF LIN MC MOL PHYS 105 !\Comment: WARNING
CH2OH+H=CH2O+H2    4.0E6 1.86 1.47E2
CH2OH+HO2=HOCHO+H2O    3.59901E12 0.12 4.54E2
!\Author: WARNING !\Ref: NORTON, T.S ET AL., IJCK.(1991). !\Comment: WARNING
CH2OH+HO2=CH2O+H2O2    1.2E13 0.0 0.0E0
CH2OH+CH3O2=CH3O+HOCH2O    6.34262301E8 0.89 -2.485E3
CH2OH+CH3O2=CH3OH+HOCHO    2.32688796E0 2.74 -3.566E3
CH2OH+CH3O2=CH2O+CH3O2H    6.18751523E-1 2.69 -3.428E3
!\Author: WARNING !\Ref: NORTON, T.S ET AL., IJCK.(1991). !\Comment: WARNING
CH2OH+CH3O=CH2O+CH3OH    2.4E13 0.0 0.0E0
!\Author: WARNING !\Ref: TSANG, JPC REF. DATA, 16 !\Comment: WARNING
CH2OH+OH=H2O+CH2O    2.4E13 0.0 0.0E0
!\Author: WARNING !\Ref: TSANG, JPC REF. DATA, 16 !\Comment: WARNING
CH2OH+O=OH+CH2O    4.2E13 0.0 0.0E0
!\Author: WARNING !\Ref: TSANG, JPC REF. DATA, 16 !\Comment: WARNING
2CH2OH=CH2O+CH3OH    3.0E12 0.0 0.0E0
!___________________________________________________________________________________________________________ 
!\REACTIONCLASS: R+HO2<=>PRODUCTS
!___________________________________________________________________________________________________________ 
CH2OH+HO2<=>HOCH2O+OH                             +1.00000000E+013 +0.00000000E+000 +0.00000000E+000 !\Author: WARNING !\Ref: CURRAN ESTIMATE !\Comment: WARNING 
!===========================================================================================================
!\ENDSUBSPECIES: CH2OH
!===========================================================================================================
!===========================================================================================================
!\SUBSPECIES: CH3O
!===========================================================================================================
!___________________________________________________________________________________________________________ 
!\REACTIONCLASS: R+R<=>RH+RH
!___________________________________________________________________________________________________________ 
CH3O+O2<=>CH2O+HO2                                +2.17000000E+010 +0.00000000E+000 +1.74870000E+003 !\Author: UB !\Ref: BAULCH ET AL. J. PHYS. CHEM. REF. DATA, 34(2005) 757 !\Comment: WARNING 
CH3O+H<=>CH2O+H2                                  +2.00000000E+013 +0.00000000E+000 +0.00000000E+000 !\Author: WARNING !\Ref: HOYERMANN ET AL., 18TH SYMPOSIUM !\Comment: WARNING 
CH3O+HO2<=>CH2O+H2O2                              +3.01000000E+011 +0.00000000E+000 +0.00000000E+000 !\Author: WARNING !\Ref: TSANG AND HAMPSON, J. PHYS. CHEM. REF. DATA, 15 !\Comment: WARNING 
CH3O+CH3<=>CH2O+CH4                               +1.20000000E+013 +0.00000000E+000 +0.00000000E+000 !\Author: WARNING !\Ref: WARNING !\Comment: WARNING 
2CH3O=CH3OH+CH2O    1.44E5 2.45 -2.26E3
!===========================================================================================================
!\ENDSUBSPECIES: CH3O
!===========================================================================================================
!===========================================================================================================
!\SUBSPECIES: HCOH
!===========================================================================================================
!___________________________________________________________________________________________________________ 
!\REACTIONCLASS: R+R<=>PRODUCTS
!___________________________________________________________________________________________________________ 
HCOH+O2=>CO2+H+OH                                 +5.00000000E+012 +0.00000000E+000 +0.00000000E+000 !\Author: WARNING !\Ref: MARINOV 1996 !\Comment: WARNING 
HCOH+O2<=>CO2+H2O                                 +3.00000000E+013 +0.00000000E+000 +0.00000000E+000 !\Author: WARNING !\Ref: MARINOV 1996 !\Comment: WARNING 
HCOH+O=>CO2+H+H                                   +5.00000000E+013 +0.00000000E+000 +0.00000000E+000 !\Author: WARNING !\Ref: MARINOV 1996 !\Comment: WARNING 
HCOH+O=>CO+OH+H                                   +3.00000000E+013 +0.00000000E+000 +0.00000000E+000 !\Author: WARNING !\Ref: MARINOV 1996 !\Comment: WARNING 
HCOH+H<=>CH2O+H                                   +2.00000000E+014 +0.00000000E+000 +0.00000000E+000 !\Author: WARNING !\Ref: MARINOV 1996 !\Comment: WARNING 
HCOH+OH<=>HCO+H2O                                 +2.00000000E+013 +0.00000000E+000 +0.00000000E+000 !\Author: WARNING !\Ref: MARINOV 1996 !\Comment: WARNING 
!===========================================================================================================
!\ENDSUBSPECIES: HCOH
!===========================================================================================================
!----------------------------------------------------------------------------------------------------------------------------------
!\ENDSUBMECH: CH3OH
!----------------------------------------------------------------------------------------------------------------------------------
!----------------------------------------------------------------------------------------------------------------------------------
!\SUBMECH: CH2O
!\MECHCOMMENTS: THE REACTION OCHO+OH<=>HO2CHO SEEMS TO BE A DEAD END OF SORTS, HO2CHO HAS A LIMITED SET OF CONSUMPTION / CROSS-REACTIONS(KPS, 28 / 06 / 2015)
!\MECHCOMMENTS: THE REACTION SEQUENCE H+CO2<=>OCHO=>PRODUCTS MEANS THAT THE THE CO / CH2O MECHANISMS ARE INEXTRICABLY LINKED "IN THEORY". I AM NOT SURE ABOUT "IN PRACTICE".(KPS, 28 / 06 / 2015)
!----------------------------------------------------------------------------------------------------------------------------------
!___________________________________________________________________________________________________________ 
!\REACTIONCLASS: RH<=>PRODUCTS
!___________________________________________________________________________________________________________ 
HCO+H(+M)<=>CH2O(+M)                              +1.09000000E+012 +4.80000000E-001 -2.60000000E+002 !\Author: WARNING !\Ref: LASKIN ET AL. IJCK 32 589-614 2000 !\Comment: WARNING 
LOW /                                             +1.35000000E+024 -2.57000000E+000 +1.42500000E+003 /
TROE /                           +7.82400000E-001 +2.71000000E+002 +2.75500000E+003 +6.57000000E+003 /
CO+H2(+M)<=>CH2O(+M)                              +4.30000000E+007 +1.50000000E+000 +7.96000000E+004 !\Author: WARNING !\Ref: LASKIN ET AL. IJCK 32 589-614 2000 !\Comment: WARNING 
LOW /                                             +5.07000000E+027 -3.42000000E+000 +8.43480000E+004 /
TROE /                           +9.32000000E-001 +1.97000000E+002 +1.54000000E+003 +1.03000000E+004 /
!___________________________________________________________________________________________________________ 
!\REACTIONCLASS: RH+R_ABSTRACTION
!___________________________________________________________________________________________________________ 
CH2O+O2<=>HCO+HO2                                 +8.07000000E+015 +0.00000000E+000 +5.34200000E+004 !\Author: WARNING !\Ref: N. K. SRINIVASAN ET AL.,J. PHYS. CHEM. A 109, 7902-7914(2005) !\Comment: WARNING 
CH2O+O<=>HCO+OH                                   +6.26000000E+009 +1.15000000E+000 +2.26000000E+003 !\Author: WARNING !\Ref: CURRAN FIT TO NIST DATABASE !\Comment: WARNING 
CH2O+H<=>HCO+H2                                   +1.06911540E+005 +2.73093000E+000 +1.88714000E+003 !\Author: UB !\Ref: S.WANG ET AL. J.PHYS.CHEM.A, 118(2014) 10201-10209 !\Comment: RE-FIT TO INCLUDE BRANCHING RATIO TO PROMPT PATHWAY 
CH2O+OH<=>HCO+H2O                                 +2.18500000E+009 +1.17820000E+000 -5.76020000E+002 !\Author: UB !\Ref: V. VASUDEVAN ET AL. IJCK. 37 !\Comment: RE-FIT TO REMOVE NEGATIVE A-FACTOR BUT RETAIN BRANCHING RATIO TO PROMPT PATHWAY 
CH2O+HO2<=>HCO+H2O2                               +7.10000000E-003 +4.51700000E+000 +6.58000000E+003 !\Author: UB/HJC !\Ref: ROBERTSON, S. H.; SEAKINS, P. W.; PILLING, M. J. CHEMICAL KINETICS, IN PILLING, M. J., ED.; ELSEVIER !\Comment: WARNING 
CH2O+CH3<=>HCO+CH4                                +2.93000000E-002 +4.30000000E+000 +2.83100000E+003 !\Author: UB !\Ref: NIST FIT TO AVAILABLE EXP. 26-02-2018 !\Comment: WARNING 
CH2O+O2CHO<=>HCO+HO2CHO                           +1.99000000E+012 +0.00000000E+000 +1.16600000E+004 !\Author: WARNING !\Ref: ANALOGY WITH CH3O2+CH2O TSANG / HAMPSON 1986 !\Comment: WARNING 
CH2O+OCHO<=>HCO+HOCHO                             +5.60000000E+012 +0.00000000E+000 +1.36000000E+004 !\Author: WARNING !\Ref: CURRAN ESTIMATE !\Comment: WARNING 
CH2O+CH3O<=>HCO+CH3OH                             +6.62000000E+011 +0.00000000E+000 +2.29400000E+003 !\Author: WARNING !\Ref: FITTSCHEN, C., J. CHIM. PHYS. 95 !\Comment: WARNING 
CH2O+CH3O2<=>HCO+CH3O2H                           +1.99000000E+012 +0.00000000E+000 +1.16600000E+004 !\Author: WARNING !\Ref: TSANG AND HAMPSON, J. PHYS. CHEM. REF. DATA, 15 !\Comment: WARNING 
!___________________________________________________________________________________________________________ 
!\REACTIONCLASS: PROMPT_ALPHA_SCISSION
!___________________________________________________________________________________________________________ 
CH2O+OH=>H+CO+H2O                                 +2.56500000E+011 +6.93040000E-001 +9.36870000E+003 !\Author: UB !\Ref: N.J.LABBE, R.SIVARAMAKRISHNAN, C.FRANKLIN-GOLDSMITH, Y.GEORGIEVSKII, J.A.MILLER, S.J.KLIPPENSTEIN, J.PHYS.CHEM.LETT. 7(2016) 85-89 !\Comment: WARNING 
CH2O+H=>H+CO+H2                                   +1.94000000E+007 +2.19200000E+000 +1.17402900E+004 !\Author: UB !\Ref: N.J.LABBE, R.SIVARAMAKRISHNAN, C.FRANKLIN-GOLDSMITH, Y.GEORGIEVSKII, J.A.MILLER, S.J.KLIPPENSTEIN, J.PHYS.CHEM.LETT. 7(2016) 85-89 !\Comment: WARNING 
!___________________________________________________________________________________________________________ 
!\REACTIONCLASS: RADICAL_ALPHA_SCISSION
!___________________________________________________________________________________________________________ 
HCO+M<=>H+CO+M                                    +4.75000000E+011 +6.60000000E-001 +1.48700000E+004 !\Author: UB !\Ref: LI ET AL. IJCK 2007 !\Comment: REMOVED X1.2 
CO / +1.5000 / CH4 / +2.0000 / H2 / +2.0000 / CO2 / +2.0000 / C2H6 / +3.0000 / H2O / +6.0000 / 
!___________________________________________________________________________________________________________ 
!\REACTIONCLASS: R+R<=>RH_RH
!___________________________________________________________________________________________________________ 
HCO+O2<=>CO+HO2                                   +1.20000000E+010 +8.07000000E-001 -7.27000000E+002 !\Author: SP !\Ref: HSU ET AL. !\Comment: WARNING 
HCO+O<=>CO+OH                                     +3.02000000E+013 +0.00000000E+000 +0.00000000E+000 !\Author: WARNING !\Ref: TSANG AND HAMPSON, J. PHYS. CHEM. REF. DATA, 15 !\Comment: WARNING 
HCO+H<=>CO+H2                                     +9.13000000E+012 +4.10000000E-001 -2.15571500E+002 !\Author: UB !\Ref: L.B.HARDING, A.F.WAGNER, PROC. COMBUST. INST. 21(1986) 721-728 !\Comment: WARNING 
HCO+OH<=>CO+H2O                                   +3.01100000E+013 +0.00000000E+000 +0.00000000E+000 !\Author: WARNING !\Ref: TSANG AND HAMPSON, J. PHYS. CHEM. REF. DATA, 15 !\Comment: WARNING 
HCO+CH3<=>CO+CH4                                  +2.65000000E+013 +0.00000000E+000 +0.00000000E+000 !\Author: WARNING !\Ref: MULENKO, S.A. REV. ROUM. PHYS. 32, 173(1987) !\Comment: WARNING 
HCO+HCO<=>CO+CH2O                                 +2.70000000E+013 +0.00000000E+000 +0.00000000E+000 !\Author: UB !\Ref: G.FRIEDRICHS, J.T.HERBON, D.F.DAVIDSON, R.K.HANSON, PHYS. CHEM. CHEM. PHYS. 4(2002) 5778-5788 \COMMENT !\Comment: WARNING 
!___________________________________________________________________________________________________________ 
!\REACTIONCLASS: R+R<=>PRODUCTS
!___________________________________________________________________________________________________________ 
HCO+O<=>CO2+H                                     +3.00000000E+013 +0.00000000E+000 +0.00000000E+000 !\Author: WARNING !\Ref: TSANG AND HAMPSON, J. PHYS. CHEM. REF. DATA, 15 !\Comment: WARNING 
HCO+HO2=>CO2+H+OH                                 +3.00000000E+013 +0.00000000E+000 +0.00000000E+000 !\Author: WARNING !\Ref: TSANG AND HAMPSON, J. PHYS. CHEM. REF. DATA, 15 !\Comment: WARNING 
HCO+HCO=>H2+CO+CO                                 +3.00000000E+012 +0.00000000E+000 +0.00000000E+000 !\Author: WARNING !\Ref: TSANG AND HAMPSON, J. PHYS. CHEM. REF. DATA, 15 !\Comment: WARNING 
!___________________________________________________________________________________________________________ 
!\REACTIONCLASS: RADICAL_ADDITIONH
!___________________________________________________________________________________________________________ 
CH2OH(+M)<=>CH2O+H(+M)                            +7.37000000E+010 +8.11000000E-001 +3.95850000E+004 !\Author: SP !\Ref: E.E.DAME, D.M.GOLDEN, J. PHYS. CHEM. A, 117(2013) 7686-7696 !\Comment: WARNING 
LOW /                                             +3.50000000E+021 -1.99000000E+000 +2.40000000E+004 /
TROE /                           +8.44000000E-001 +9.00000000E+002 +1.00000000E+000 +3.31500000E+003 /
HE / +0.6700 / AR / +0.8500 / O2 / +1.0000 / CO / +1.5000 / CO2 / +2.0000 / H2 / +2.0000 / CH4 / +2.0000 / CH2O / +2.5000 / CH3OH / +3.0000 / C2H6 / +3.0000 / H2O / +6.0000 / 
CH3O(+M)<=>CH2O+H(+M)                             +1.13000000E+010 +1.21000000E+000 +2.40849000E+004 !\Author: UB !\Ref: E.E.DAME, D.M.GOLDEN, J. PHYS. CHEM. A, 117(2013) 7686-7696 !\Comment: WARNING 
LOW /                                             +6.02200000E+016 -5.47000000E-001 +1.80239000E+004 /
TROE /                           +3.41000000E-001 +2.80000000E+001 +1.00000000E+003 +2.33900000E+003 /
HE / +0.6700 / AR / +0.8500 / O2 / +1.0000 / CO / +1.5000 / CO2 / +2.0000 / H2 / +2.0000 / CH4 / +2.0000 / CH3OH / +3.0000 / C2H6 / +3.0000 / H2O / +6.0000 / 
!___________________________________________________________________________________________________________ 
!\REACTIONCLASS: RADICAL_ADDITIONOH
!___________________________________________________________________________________________________________ 
CH2O+OH<=>HOCH2O                                  +6.32000000E+006 +1.63000000E+000 +4.28400000E+003 !\Author: KPS !\Ref: DAMES, CNF, 2016 !\Comment: ORIGINALLY FROM XU /ZHU2006 
HOCH2O<=>HOCHO+H                                  +1.03200000E+017 -1.48000000E+000 +1.24800000E+004 !\Author: KPS !\Ref: DAMES, CNF, 2016 !\Comment: WARNING 
PLOG /                           +1.00000000E-003 +2.04200000E+012 -1.61000000E+000 +7.28000000E+003 /
PLOG /                           +4.00000000E-003 +8.06500000E+013 -1.90000000E+000 +8.11000000E+003 /
PLOG /                           +1.80000000E-002 +3.55000000E+015 -2.20000000E+000 +8.99000000E+003 /
PLOG /                           +7.50000000E-002 +1.56000000E+017 -2.50000000E+000 +9.91000000E+003 /
PLOG /                           +3.16000000E-001 +5.38900000E+018 -2.77000000E+000 +1.08500000E+004 /
PLOG /                           +1.33400000E+000 +8.62400000E+019 -2.93000000E+000 +1.17300000E+004 /
PLOG /                           +5.62300000E+000 +2.40500000E+020 -2.87000000E+000 +1.24300000E+004 /
PLOG /                           +2.37140000E+001 +3.21400000E+019 -2.42000000E+000 +1.27400000E+004 /
PLOG /                           +1.00000000E+002 +1.03200000E+017 -1.48000000E+000 +1.24800000E+004 /
!___________________________________________________________________________________________________________ 
!\REACTIONCLASS: RADICAL_ADDITIONHO2
!___________________________________________________________________________________________________________ 
CH2O+HO2<=>OCH2O2H                                +1.50000000E+011 +0.00000000E+000 +1.19000000E+004 !\Author: WARNING !\Ref: CURRAN ESTIMATE !\Comment: WARNING 
OCH2O2H<=>HOCH2O2                                 +3.00000000E+011 +0.00000000E+000 +8.60000000E+003 !\Author: WARNING !\Ref: CURRAN ESTIMATE !\Comment: WARNING 
HOCH2O2+HO2<=>HOCH2O2H+O2                         +3.50000000E+010 +0.00000000E+000 -3.27500000E+003 !\Author: WARNING !\Ref: CURRAN ESTIMATE !\Comment: WARNING 
HOCH2O+OH<=>HOCH2O2H                              +1.00000000E+013 +0.00000000E+000 +0.00000000E+000 !\Author: WARNING !\Ref: CURRAN ESTIMATE !\Comment: WARNING 
!___________________________________________________________________________________________________________ 
!\REACTIONCLASS: R+O2<=>RO2
!___________________________________________________________________________________________________________ 
HCO+O2<=>O2CHO                                    +1.20000000E+011 +0.00000000E+000 -1.10000000E+003 !\Author: WARNING !\Ref: CURRAN ESTIMATE !\Comment: WARNING 
O2CHO+HO2=>O2+HO2CHO    2.0E11 0.0 0.0E0
!===========================================================================================================
!\SUBSPECIES: HOCHO
!===========================================================================================================
!___________________________________________________________________________________________________________ 
!\REACTIONCLASS: RH<=>PRODUCTS
!___________________________________________________________________________________________________________ 
HOCHO(+M)<=>CO+H2O(+M)                            +7.50000000E+014 +0.00000000E+000 +6.87100000E+004 !\Author: SP !\Ref: J.-G. CHANG, ET AL. J. PHYS. CHEM. A, 111(2007) 6789-6797 !\Comment: WARNING 
LOW /                                             +4.10000000E+015 +0.00000000E+000 +5.29800000E+004 /
HOCHO(+M)<=>CO2+H2(+M)                            +4.50000000E+013 +0.00000000E+000 +6.82400000E+004 !\Author: SP !\Ref: J.-G. CHANG, ET AL. J. PHYS. CHEM. A, 111(2007) 6789-6797 !\Comment: WARNING 
LOW /                                             +1.70000000E+015 +0.00000000E+000 +5.11100000E+004 /
!___________________________________________________________________________________________________________ 
!\REACTIONCLASS: RH+R_ABSTRACTION
!___________________________________________________________________________________________________________ 
HOCO+HO2<=>HOCHO+O2                               +4.00000000E+011 +0.00000000E+000 +0.00000000E+000 !\Author: UB !\Ref: H.G. YU, ET AL. J. CHEM. PHYS. 129(2008) 214307 !\Comment: WARNING 
HOCHO+O2<=>OCHO+HO2                               +3.00000000E+013 +0.00000000E+000 +6.30000000E+004 !\Author: UB !\Ref: P. MARSHALL, P. GLARBORG, PROC. COMBUST. INST. 35(2015) 153-160 !\Comment: WARNING 
HOCHO+H<=>HOCO+H2                                 +2.30000000E+002 +3.27200000E+000 +4.85800000E+003 !\Author: UB !\Ref: P. MARSHALL, P. GLARBORG, PROC. COMBUST. INST. 35(2015) 153-160 !\Comment: WARNING 
HOCHO+H<=>OCHO+H2                                 +4.20000000E+005 +2.25500000E+000 +1.40910000E+004 !\Author: UB !\Ref: P. MARSHALL, P. GLARBORG, PROC. COMBUST. INST. 35(2015) 153-160 !\Comment: WARNING 
HOCHO+O<=>HOCO+OH                                 +5.10000000E+001 +3.42200000E+000 +4.21600000E+003 !\Author: UB !\Ref: P. MARSHALL, P. GLARBORG, PROC. COMBUST. INST. 35(2015) 153-160 !\Comment: WARNING 
HOCHO+O<=>OCHO+OH                                 +1.70000000E+005 +2.10300000E+000 +9.88000000E+003 !\Author: UB !\Ref: P. MARSHALL, P. GLARBORG, PROC. COMBUST. INST. 35(2015) 153-160 !\Comment: WARNING 
HOCHO+OH<=>HOCO+H2O                               +7.80000000E-006 +5.57000000E+000 -2.36500000E+003 !\Author: UB !\Ref: J.M. ANGLADA, J. AM. CHEM. SOC. 126(2004) 9809-9820 !\Comment: WARNING 
HOCHO+OH<=>OCHO+H2O                               +4.90000000E-005 +4.91000000E+000 -5.06700000E+003 !\Author: UB !\Ref: J.M. ANGLADA, J. AM. CHEM. SOC. 126(2004) 9809-9820 !\Comment: WARNING 
HOCHO+CH3=>CH4+CO+OH                              +3.90000000E-007 +5.80000000E+000 +2.20000000E+003 !\Author: WARNING !\Ref: MARINOV ESTIMATE !\Comment: WARNING 
HOCHO+HO2<=>HOCO+H2O2                             +4.70000000E-001 +3.97500000E+000 +1.67870000E+004 !\Author: UB !\Ref: P. MARSHALL, P. GLARBORG, PROC. COMBUST. INST. 35(2015) 153-160 !\Comment: WARNING 
HOCHO+HO2<=>OCHO+H2O2                             +3.90000000E+001 +3.08000000E+000 +2.52060000E+004 !\Author: UB !\Ref: P. MARSHALL, P. GLARBORG, PROC. COMBUST. INST. 35(2015) 153-160 !\Comment: WARNING 
!___________________________________________________________________________________________________________ 
!\REACTIONCLASS: R+O2<=>RO2
!___________________________________________________________________________________________________________ 
OCHO+O2<=>CO2+HO2                                 +5.00000000E+013 +0.00000000E+000 +0.00000000E+000 !\Author: UB !\Ref: P. MARSHALL, P. GLARBORG, PROC. COMBUST. INST. 35(2015) 153-160 !\Comment: WARNING 
!===========================================================================================================
!\ENDSUBSPECIES: HOCHO
!===========================================================================================================
!----------------------------------------------------------------------------------------------------------------------------------
!\ENDSUBMECH: CH2O
!----------------------------------------------------------------------------------------------------------------------------------
!++++++++++++++++++++++++++++++++++++++++++++++++++++++++++++++++++++++++++++++++++++++++++++++++++++++++++++++++++++++++++++++++++++++++++++++++++++++++++++++
!\END_KINETICS_MODULE: C1
!++++++++++++++++++++++++++++++++++++++++++++++++++++++++++++++++++++++++++++++++++++++++++++++++++++++++++++++++++++++++++++++++++++++++++++++++++++++++++++++
!++++++++++++++++++++++++++++++++++++++++++++++++++++++++++++++++++++++++++++++++++++++++++++++++++++++++++++++++++++++++++++++++++++++++++++++++++++++++++++++
!\KINETICS_MODULE: C2
!++++++++++++++++++++++++++++++++++++++++++++++++++++++++++++++++++++++++++++++++++++++++++++++++++++++++++++++++++++++++++++++++++++++++++++++++++++++++++++++
!----------------------------------------------------------------------------------------------------------------------------------
!\SUBMECH: C2H6
!----------------------------------------------------------------------------------------------------------------------------------
!___________________________________________________________________________________________________________ 
!\REACTIONCLASS: RH<=>PRODUCTS
!___________________________________________________________________________________________________________ 

C2H5+H(+M)<=>C2H6(+M)                             +5.21000000E+017 -9.90000000E-001 +1.58000000E+003 !\Author: WARNING !\Ref: WANG ET AL., JPC A 107 !\Comment: WARNING 
LOW /                                             +1.99000000E+041 -7.08000000E+000 +6.68500000E+003 /
TROE /                           +8.42000000E-001 +1.25000000E+002 +2.21900000E+003 +6.88200000E+003 /
HE / +0.7000 / AR / +0.7000 / CO / +1.5000 / CO2 / +2.0000 / H2 / +2.0000 / CH4 / +2.0000 / C2H6 / +3.0000 / H2O / +6.0000 / 

CH3+CH3(+M)<=>C2H6(+M)                                       +2.3500000E+014 -3.3700000E-001 -4.9410000E+000   !\AUTHOR: SP !\REF: M.A.BLITZ, N.J.B.GREEN, R.J.SHANNON, M.J.PILLING, P.W.SEAKINS, C.M.WESTERN, S.H.ROBERTSON, J.PHYS.CHEM.A, 119 (2015) 7668-7682 !\COMMENT: TROE PARAMETER AND K0 BASED ON WANG ET AL.
LOW /                                             +8.05400000E+031 -3.75000000E+000 +9.81600000E+002 /
TROE /                           +0.00000000E+000 +5.70000000E+002 +1.00000000E+030 +1.00000000E+030 /
H2O / 5.000 / CO / 2.000 / CO2 / 3.000 /  !\3RD BODY COLLIDER EFFICIENCIES

CH3+CH3<=>H+C2H5                                  +1.03200000E+002 +3.23000000E+000 +1.12361000E+004 !\Author: WARNING !\Ref: STEWART ET AL C&F 1989 !\Comment: WARNING 
PLOG /                           +1.00000000E-002 +4.74000000E+012 +1.05000000E-001 +1.06643000E+004 /
PLOG /                           +1.00000000E-001 +2.57000000E+013 -9.60000000E-002 +1.14061000E+004 /
PLOG /                           +1.00000000E+000 +3.10000000E+014 -3.62000000E-001 +1.33725000E+004 /
PLOG /                           +1.00000000E+001 +2.15000000E+010 +8.85000000E-001 +1.35325000E+004 /
PLOG /                           +1.00000000E+002 +1.03200000E+002 +3.23000000E+000 +1.12361000E+004 /

!___________________________________________________________________________________________________________ 
!\REACTIONCLASS: RH+R_ABSTRACTION
!___________________________________________________________________________________________________________ 
C2H6+O2<=>C2H5+HO2                                +6.03000000E+013 +0.00000000E+000 +5.18700000E+004 !\Author: WARNING !\Ref: BAULCH ET AL., J. PHYS. CHEM. REF DATA, 21 !\Comment: WARNING 
C2H6+O<=>C2H5+OH                                  +3.55000000E+006 +2.40000000E+000 +5.83000000E+003 !\Author: WARNING !\Ref: MIYOSHI,A. ET AL., CHEM. PHYS. LETT. 204, 241-247(1993) !\Comment: WARNING 
C2H6+H<=>C2H5+H2                                  +7.35000000E+003 +3.10000000E+000 +5.34000000E+003 !\Author: UB !\Ref: R.SIVARAMAKRISHNAN, J.V.MICHAEL, B.RUSCIC, INT. J. CHEM. KINET. 44(2012) 194-205 !\Comment: WARNING 
DUP
C2H6+H<=>C2H5+H2                                  +3.26000000E+014 +0.00000000E+000 +1.37000000E+004 !\Author: UB !\Ref: R.SIVARAMAKRISHNAN, J.V.MICHAEL, B.RUSCIC, INT. J. CHEM. KINET. 44(2012) 194-205 !\Comment: WARNING 
DUP
C2H6+OH<=>C2H5+H2O                                +1.61390000E+006 +2.22400000E+000 +7.41230000E+002 !\Author: UB !\Ref: L.N. KRASNOPEROV, J.V.MICAHEL, J.PHYS.CHEM.A, 108(2004) 5643-5648 !\Comment: WARNING 

!C2H6+HO2<=>C2H5+H2O2                              +2.77000000E+001 +3.59000000E+000 +1.56000000E+004 !\Author: WARNING !\Ref: WARNING !\Comment: WARNING 
C2H6+HO2<=>C2H5+H2O2                              2.493E+001 +3.59000000E+000 +1.56000000E+004!\Author: WARNING !\Ref: WARNING !\Comment: decrease by 10% from nuigmech1.1 
C2H6+O2CHO<=>C2H5+HO2CHO                          +4.23000000E+003 +2.96000000E+000 +1.05000000E+004 !\Author: SP !\Ref: H-H CARSTENSEN, A.M. DEAN, O. DEUTSCHMANN, PROC. COMBUST. INST. 31(2007) 149-157 ! !\Comment: WARNING 
HO2CHO(+M)<=>OCHO+OH(+M)                          +4.04972000E+019 -1.15300000E+000 +4.42504900E+004 !\Author: ANALOGY TO CH3CO2H<=>CH3O+OH(BASED ON BDE) !\Ref: WARNING !\Comment: WARNING 
LOW /                                             +3.80285000E+042 -7.50200000E+000 +4.67560970E+004 /
TROE /                           +8.37500000E-001 +3.65620000E+004 +4.98800000E+002 +9.99000000E+003 /
C2H6+CH<=>C2H5+CH2                                +1.10000000E+014 +0.00000000E+000 -2.60000000E+002 !\Author: WARNING !\Ref: TSANG AND HAMPSON, J. PHYS. CHEM. REF. DATA, 15 !\Comment: WARNING 
C2H6+CH2(S)<=>C2H5+CH3                            +1.20000000E+014 +0.00000000E+000 +0.00000000E+000 !\Author: WARNING !\Ref: MECHANISM AND MODELING OF NITROGEN CHEMISTRY IN COMBUSTION, WSS / CI, AUTUMN 1988 !\Comment: WARNING 
C2H6+CH3<=>C2H5+CH4                               +3.45000000E+001 +3.44000000E+000 +1.03910000E+004 !\Author: UB !\Ref: S.L.PEUKERT, N.J.LABBE, R.SIVARAMAKRISHNAN, J.V.MICHAEL, J.PHYS.CHEM.A, 117(2013) 10228-10238 !\Comment: WARNING 
C2H6+CH3O<=>C2H5+CH3OH                            +2.41000000E+011 +0.00000000E+000 +7.09000000E+003 !\Author: WARNING !\Ref: TSANG AND HAMPSON, J. PHYS. CHEM. REF. DATA, 15 !\Comment: WARNING 
C2H6+CH3O2=C2H5+CH3O2H                            +4.04000000E+001 +3.55000000E+000 +1.69000000E+004 !\Author: WARNING !\Ref: CARSTENSEN AND DEAN PROC COMBUST INST 30(2007) 995?003 !\Comment: WARNING 
C2H6+C2H5O2=C2H5+C2H5O2H                          +5.88000000E+001 +3.49000000E+000 +1.71000000E+004 !\Author: WARNING !\Ref: CARSTENSEN AND DEAN PROC COMBUST INST 30(2007) 995?003 !\Comment: WARNING 
!___________________________________________________________________________________________________________ 
!\REACTIONCLASS: RADICAL_BETA_SCISSION
!___________________________________________________________________________________________________________ 

C2H4+H(+M)<=>C2H5(+M)                             +9.56900000E+008 +1.46300000E+000 +1.35500000E+003 !\Author: WARNING !\Ref: MILLER KLIPPENSTEIN PCCP 2004, 6, 1192-1202 !\Comment: WARNING 
LOW /                                             +1.41900000E+039 -6.64200000E+000 +5.76900000E+003 /
TROE /                           -5.69000000E-001 +2.99000000E+002 -9.14700000E+003 +1.52400000E+002 /
AR / +0.7000 / CO / +1.5000 / H2 / +2.0000 / CH4 / +2.0000 / CO2 / +2.0000 / C2H6 / +3.0000 / H2O / +6.0000 / HE / 0.5 /

!___________________________________________________________________________________________________________ 
!\REACTIONCLASS: R+R<=>RH+RH
!___________________________________________________________________________________________________________ 
C2H5+H<=>C2H4+H2                                  +1.81000000E+011 +0.00000000E+000 +0.00000000E+000 !\Author: UB !\Ref: Y.ZHANG, Q.S.LI, S.W.ZHANG, J.MOL.STRUCT.(THEOCHEM) 682(2004) 163-170 !\Comment: WARNING 
C2H4+C2H4<=>C2H5+C2H3                             +4.82000000E+014 +0.00000000E+000 +7.15300000E+004 !\Author: WARNING !\Ref: TSANG AND HAMPSON, J. PHYS. CHEM. REF. DATA, 15 !\Comment: WARNING 
C2H5+CH3<=>CH4+C2H4                               +1.18000000E+004 +2.45000000E+000 -2.92100000E+003 !\Author: WARNING !\Ref: ZHU, R.S. ET AL.,J. CHEM. PHYS. 120 !\Comment: WARNING 
!___________________________________________________________________________________________________________ 
!\REACTIONCLASS: RADICAL_ADDITIONO
!___________________________________________________________________________________________________________ 
C2H5+O<=>C2H5O                                    +3.17000000E+013 +3.00000000E-002 -3.94000000E+002 !\Author: UB !\Ref: L.B.HARDING, S.J.KLIPPENSTEIN, Y.GEORGIEVSHII, PROC.COMBUST.INST, 30(2005) 985-993 !\Comment: WARNING 
C2H5+O<=>C2H4+OH                                  +3.17000000E+012 +3.00000000E-002 -3.94000000E+002 !\Author: UB !\Ref: L.B.HARDING, S.J.KLIPPENSTEIN, Y.GEORGIEVSHII, PROC.COMBUST.INST, 30(2005) 985-993 !\Comment: WARNING 
!___________________________________________________________________________________________________________ 
!\REACTIONCLASS: RADICAL_ADDITIONOH
!___________________________________________________________________________________________________________ 
C2H5+OH<=>C2H4+H2O                                +4.69610000E+018 -1.58050000E+000 +7.99920000E+003 !\Author: UB !\Ref: N.J.LABBE, R.SIVARAMAKRISHNAN, S.J.KLIPPENSTEIN, PROC.COMBUST.INST. 35(2015) 447-455 !\Comment: WARNING 
PLOG /                           +1.00000000E-003 +1.29260000E+019 -1.96000000E+000 +2.72700000E+002 /
PLOG /                           +1.00000000E-002 +1.21840000E+019 -1.95330000E+000 +2.38800000E+002 /
PLOG /                           +1.00000000E-001 +4.10520000E+019 -2.10070000E+000 +6.25400000E+002 /
PLOG /                           +1.00000000E+000 +7.94060000E+022 -2.98920000E+000 +3.86260000E+003 /
PLOG /                           +1.00000000E+001 +2.79260000E+024 -3.32870000E+000 +7.74880000E+003 /
PLOG /                           +1.00000000E+002 +4.69610000E+018 -1.58050000E+000 +7.99920000E+003 /
C2H5+OH<=>CH3+CH2OH                               +6.50440000E+022 -2.44270000E+000 +1.26466000E+004 !\Author: UB !\Ref: N.J.LABBE, R.SIVARAMAKRISHNAN, S.J.KLIPPENSTEIN, PROC.COMBUST.INST. 35(2015) 447-455 !\Comment: WARNING 
PLOG /                           +1.00000000E-003 +9.20170000E+017 -1.29940000E+000 +2.50460000E+003 /
PLOG /                           +1.00000000E-002 +1.09810000E+018 -1.32060000E+000 +2.56940000E+003 /
PLOG /                           +1.00000000E-001 +5.73670000E+018 -1.51820000E+000 +3.18480000E+003 /
PLOG /                           +1.00000000E+000 +6.52780000E+021 -2.35150000E+000 +6.02270000E+003 /
PLOG /                           +1.00000000E+001 +1.87990000E+025 -3.24950000E+000 +1.05762000E+004 /
PLOG /                           +1.00000000E+002 +6.50440000E+022 -2.44270000E+000 +1.26466000E+004 /
!___________________________________________________________________________________________________________ 
!\REACTIONCLASS: RADICAL_ADDITIONHO2
!___________________________________________________________________________________________________________ 
C2H5+HO2<=>C2H5O+OH                               +1.00000000E+012 +2.69000000E-001 -6.88000000E+002 !\Author: WARNING !\Ref: WARNING !\Comment: WARNING 
C2H5+HO2<=>C2H4+H2O2                              +6.20000000E+012 +0.00000000E+000 +0.00000000E+000 !\Author: UB !\Ref: W.LUDWIG, B.BRANDT, G.FRIEDRICHS, F.TEMPS, J.PHYS.CHEM.A, 110(2006) 3330-3337, 80 !\Comment: WARNING 
!___________________________________________________________________________________________________________ 
!\REACTIONCLASS: RADICAL_ADDITIONCH3O2
!___________________________________________________________________________________________________________ 
C2H5+CH3O2<=>C2H5O+CH3O                           +8.00000000E+012 +0.00000000E+000 -1.00000000E+003 !\Author: WARNING !\Ref: CURRAN. BASED ON CH3+HO2<=>PRODUCTS !\Comment: WARNING 
!___________________________________________________________________________________________________________ 
!\REACTIONCLASS: R+O2<=>PRODUCTS
!___________________________________________________________________________________________________________ 
C2H5+O2<=>C2H5O2                                  +1.59000000E+030 -5.56000000E+000 +5.90900000E+003 !\Author: UB !\Ref: S.J. KLIPPENSTEIN, PROC. COMBUST. INST. 36(2017) 77-111 !\Comment: WARNING 
PLOG /                           +1.00000000E-004 +1.28000000E+042 -1.11200000E+001 +5.13700000E+003 /
PLOG /                           +3.00000000E-004 +1.95000000E+043 -1.13000000E+001 +5.48500000E+003 /
PLOG /                           +1.00000000E-003 +1.22000000E+044 -1.13600000E+001 +5.85000000E+003 /
PLOG /                           +3.00000000E-003 +3.23000000E+044 -1.13200000E+001 +6.19800000E+003 /
PLOG /                           +1.00000000E-002 +1.31000000E+045 -1.13300000E+001 +6.76100000E+003 /
PLOG /                           +3.00000000E-002 +1.20000000E+045 -1.11500000E+001 +7.16300000E+003 /
PLOG /                           +1.00000000E-001 +4.34000000E+044 -1.08300000E+001 +7.56400000E+003 /
PLOG /                           +3.00000000E-001 +4.87000000E+043 -1.03700000E+001 +7.81000000E+003 /
PLOG /                           +1.00000000E+000 +3.98000000E+042 -9.86000000E+000 +8.12400000E+003 /
PLOG /                           +3.00000000E+000 +1.24000000E+040 -8.95000000E+000 +7.85700000E+003 /
PLOG /                           +1.00000000E+001 +2.16000000E+037 -7.95000000E+000 +7.52500000E+003 /
PLOG /                           +3.00000000E+001 +1.59000000E+034 -6.88000000E+000 +6.91300000E+003 /
PLOG /                           +1.00000000E+002 +1.59000000E+030 -5.56000000E+000 +5.90900000E+003 /
C2H5+O2<=>C2H4O2H                                 +1.90000000E+015 -1.72000000E+000 +8.03400000E+003 !\Author: UB !\Ref: S.J. KLIPPENSTEIN, PROC. COMBUST. INST. 36(2017) 77-111 !\Comment: WARNING 
PLOG /                           +1.00000000E-004 +3.23000000E+021 -5.53000000E+000 -8.35000000E+001 /
PLOG /                           +3.00000000E-004 +4.60000000E+023 -6.12000000E+000 +5.86300000E+002 /
PLOG /                           +1.00000000E-003 +2.86000000E+025 -6.60000000E+000 +1.27900000E+003 /
PLOG /                           +3.00000000E-003 +2.90000000E+024 -6.19000000E+000 +1.22900000E+003 /
PLOG /                           +1.00000000E-002 +5.88000000E+025 -6.49000000E+000 +2.02600000E+003 /
PLOG /                           +3.00000000E-002 +2.90000000E+025 -6.26000000E+000 +2.44900000E+003 /
PLOG /                           +1.00000000E-001 +4.63000000E+026 -6.47000000E+000 +3.59800000E+003 /
PLOG /                           +3.00000000E-001 +4.74000000E+026 -6.29000000E+000 +4.51800000E+003 /
PLOG /                           +1.00000000E+000 +3.59000000E+026 -6.03000000E+000 +5.71500000E+003 /
PLOG /                           +3.00000000E+000 +6.32000000E+025 -5.58000000E+000 +6.79300000E+003 /
PLOG /                           +1.00000000E+001 +6.63000000E+023 -4.74000000E+000 +7.75600000E+003 /
PLOG /                           +3.00000000E+001 +7.71000000E+020 -3.63000000E+000 +8.31900000E+003 /
PLOG /                           +1.00000000E+002 +1.90000000E+015 -1.72000000E+000 +8.03400000E+003 /
C2H5+O2<=>C2H4+HO2                                +1.89000000E+011 +1.40000000E-001 +6.37300000E+003 !\Author: UB !\Ref: S.J. KLIPPENSTEIN, PROC. COMBUST. INST. 36(2017) 77-111 !\Comment: WARNING 
PLOG /                           +1.00000000E-004 +9.10000000E+000 +2.87000000E+000 -5.09900000E+003 /
PLOG /                           +3.00000000E-004 +1.18000000E+001 +2.84000000E+000 -5.02900000E+003 /
PLOG /                           +1.00000000E-003 +2.82000000E+001 +2.73000000E+000 -4.78000000E+003 /
PLOG /                           +3.00000000E-003 +1.10000000E+002 +2.56000000E+000 -4.38000000E+003 /
PLOG /                           +1.00000000E-002 +9.57000000E+002 +2.30000000E+000 -3.73500000E+003 /
PLOG /                           +3.00000000E-002 +1.32000000E+004 +1.98000000E+000 -2.93300000E+003 /
PLOG /                           +1.00000000E-001 +4.90000000E+005 +1.54000000E+000 -1.79000000E+003 /
PLOG /                           +3.00000000E-001 +2.41000000E+007 +1.07000000E+000 -4.97700000E+002 /
PLOG /                           +1.00000000E+000 +2.47000000E+009 +5.10000000E-001 +1.15700000E+003 /
PLOG /                           +3.00000000E+000 +1.36000000E+011 +4.00000000E-002 +2.78900000E+003 /
PLOG /                           +1.00000000E+001 +3.13000000E+012 -3.10000000E-001 +4.50100000E+003 /
PLOG /                           +3.00000000E+001 +5.29000000E+012 -3.30000000E-001 +5.72800000E+003 /
PLOG /                           +1.00000000E+002 +1.89000000E+011 +1.40000000E-001 +6.37300000E+003 /
C2H5+O2<=>C2H4O1-2+OH                             +9.68000000E+014 -1.22000000E+000 +1.25000000E+004 !\Author: UB !\Ref: S.J. KLIPPENSTEIN, PROC. COMBUST. INST. 36(2017) 77-111 !\Comment: WARNING 
PLOG /                           +1.00000000E-004 +1.37000000E-005 +4.20000000E+000 -5.61800000E+003 /
PLOG /                           +3.00000000E-004 +1.85000000E-005 +4.16000000E+000 -5.53700000E+003 /
PLOG /                           +1.00000000E-003 +4.96000000E-005 +4.04000000E+000 -5.26000000E+003 /
PLOG /                           +3.00000000E-003 +2.27000000E-004 +3.85000000E+000 -4.82500000E+003 /
PLOG /                           +1.00000000E-002 +2.59000000E-003 +3.55000000E+000 -4.12100000E+003 /
PLOG /                           +3.00000000E-002 +5.18000000E-002 +3.18000000E+000 -3.23800000E+003 /
PLOG /                           +1.00000000E-001 +4.06000000E+000 +2.65000000E+000 -1.92800000E+003 /
PLOG /                           +3.00000000E-001 +6.08000000E+002 +2.04000000E+000 -3.70900000E+002 /
PLOG /                           +1.00000000E+000 +4.86000000E+005 +1.22000000E+000 +1.80200000E+003 /
PLOG /                           +3.00000000E+000 +4.99000000E+008 +3.90000000E-001 +4.21800000E+003 /
PLOG /                           +1.00000000E+001 +8.78000000E+011 -4.90000000E-001 +7.19000000E+003 /
PLOG /                           +3.00000000E+001 +1.69000000E+014 -1.09000000E+000 +9.93600000E+003 /
PLOG /                           +1.00000000E+002 +9.68000000E+014 -1.22000000E+000 +1.25000000E+004 /
C2H5O2<=>C2H4O2H                                  +1.87000000E+008 +5.70000000E-001 +2.85900000E+004 !\Author: UB !\Ref: S.J. KLIPPENSTEIN, PROC. COMBUST. INST. 36(2017) 77-111 !\Comment: WARNING 
PLOG /                           +1.00000000E-004 +3.15000000E+031 -8.25000000E+000 +2.93600000E+004 /
PLOG /                           +3.00000000E-004 +3.50000000E+030 -7.88000000E+000 +2.93300000E+004 /
PLOG /                           +1.00000000E-003 +1.52000000E+029 -7.37000000E+000 +2.92100000E+004 /
PLOG /                           +3.00000000E-003 +3.47000000E+027 -6.77000000E+000 +2.90000000E+004 /
PLOG /                           +1.00000000E-002 +3.57000000E+025 -6.04000000E+000 +2.87800000E+004 /
PLOG /                           +3.00000000E-002 +1.60000000E+024 -5.51000000E+000 +2.88000000E+004 /
PLOG /                           +1.00000000E-001 +1.44000000E+021 -4.40000000E+000 +2.84100000E+004 /
PLOG /                           +3.00000000E-001 +2.85000000E+019 -3.73000000E+000 +2.84900000E+004 /
PLOG /                           +1.00000000E+000 +1.27000000E+017 -2.81000000E+000 +2.85000000E+004 /
PLOG /                           +3.00000000E+000 +5.27000000E+014 -1.90000000E+000 +2.84700000E+004 /
PLOG /                           +1.00000000E+001 +4.67000000E+013 -1.40000000E+000 +2.89700000E+004 /
PLOG /                           +3.00000000E+001 +4.21000000E+012 -9.20000000E-001 +2.93800000E+004 /
PLOG /                           +1.00000000E+002 +1.87000000E+008 +5.70000000E-001 +2.85900000E+004 /
C2H5O2<=>C2H4+HO2                                 +2.37000000E+026 -4.37000000E+000 +3.48400000E+004 !\Author: SERJIO !\Ref: S.J. KLIPPENSTEIN, PROC. COMBUST. INST. 36(2017) 77-111 !\Comment: WARNING 
PLOG /                           +1.00000000E-004 +1.91000000E+046 -1.18500000E+001 +3.64400000E+004 /
PLOG /                           +3.00000000E-004 +4.21000000E+046 -1.18800000E+001 +3.68200000E+004 /
PLOG /                           +1.00000000E-003 +3.63000000E+046 -1.17700000E+001 +3.71000000E+004 /
PLOG /                           +3.00000000E-003 +1.70000000E+046 -1.15800000E+001 +3.73300000E+004 /
PLOG /                           +1.00000000E-002 +4.36000000E+045 -1.12800000E+001 +3.75700000E+004 /
PLOG /                           +3.00000000E-002 +8.12000000E+044 -1.09400000E+001 +3.77800000E+004 /
PLOG /                           +1.00000000E-001 +4.61000000E+043 -1.04300000E+001 +3.79100000E+004 /
PLOG /                           +3.00000000E-001 +8.69000000E+041 -9.77000000E+000 +3.78600000E+004 /
PLOG /                           +1.00000000E+000 +8.65000000E+039 -9.01000000E+000 +3.77800000E+004 /
PLOG /                           +3.00000000E+000 +7.24000000E+036 -7.95000000E+000 +3.72400000E+004 /
PLOG /                           +1.00000000E+001 +4.30000000E+033 -6.84000000E+000 +3.66600000E+004 /
PLOG /                           +3.00000000E+001 +1.92000000E+030 -5.71000000E+000 +3.59100000E+004 /
PLOG /                           +1.00000000E+002 +2.37000000E+026 -4.37000000E+000 +3.48400000E+004 /

C2H5O2<=>C2H4O1-2+OH                              +2.45000000E+031 -6.10000000E+000 +4.45600000E+004 !\Author: UB !\Ref: S.J. KLIPPENSTEIN, PROC. COMBUST. INST. 36(2017) 77-111 !\Comment: WARNING 
PLOG /                           +1.00000000E-004 +2.00000000E+049 -1.33200000E+001 +3.88200000E+004 /
PLOG /                           +3.00000000E-004 +1.66000000E+050 -1.35200000E+001 +3.95100000E+004 /
PLOG /                           +1.00000000E-003 +6.61000000E+050 -1.36200000E+001 +4.01800000E+004 /
PLOG /                           +3.00000000E-003 +3.89000000E+048 -1.28500000E+001 +3.98300000E+004 /
PLOG /                           +1.00000000E-002 +7.63000000E+048 -1.28200000E+001 +4.06200000E+004 /
PLOG /                           +3.00000000E-002 +9.69000000E+046 -1.21100000E+001 +4.06400000E+004 /
PLOG /                           +1.00000000E-001 +9.94000000E+046 -1.19400000E+001 +4.16700000E+004 /
PLOG /                           +3.00000000E-001 +1.25000000E+045 -1.12000000E+001 +4.20200000E+004 /
PLOG /                           +1.00000000E+000 +1.48000000E+044 -1.07100000E+001 +4.30400000E+004 /
PLOG /                           +3.00000000E+000 +1.03000000E+042 -9.86000000E+000 +4.36400000E+004 /
PLOG /                           +1.00000000E+001 +2.46000000E+039 -8.87000000E+000 +4.42900000E+004 /
PLOG /                           +3.00000000E+001 +1.85000000E+036 -7.75000000E+000 +4.46600000E+004 /
PLOG /                           +1.00000000E+002 +2.45000000E+031 -6.10000000E+000 +4.45600000E+004 /
C2H4O2H<=>C2H4O1-2+OH                             +3.18000000E+021 -2.97000000E+000 +1.64000000E+004 !\Author: UB !\Ref: S.J. KLIPPENSTEIN, PROC. COMBUST. INST. 36(2017) 77-111 !\Comment: WARNING 
PLOG /                           +1.00000000E-004 +2.20000000E+024 -5.76000000E+000 +1.24100000E+004 /
PLOG /                           +3.00000000E-004 +7.31000000E+026 -6.39000000E+000 +1.33400000E+004 /
PLOG /                           +1.00000000E-003 +1.26000000E+029 -6.91000000E+000 +1.42400000E+004 /
PLOG /                           +3.00000000E-003 +1.68000000E+028 -6.45000000E+000 +1.42300000E+004 /
PLOG /                           +1.00000000E-002 +2.19000000E+030 -6.94000000E+000 +1.52200000E+004 /
PLOG /                           +3.00000000E-002 +1.40000000E+030 -6.70000000E+000 +1.55400000E+004 /
PLOG /                           +1.00000000E-001 +9.95000000E+031 -7.10000000E+000 +1.66100000E+004 /
PLOG /                           +3.00000000E-001 +6.33000000E+031 -6.87000000E+000 +1.70800000E+004 /
PLOG /                           +1.00000000E+000 +2.01000000E+031 -6.53000000E+000 +1.75500000E+004 /
PLOG /                           +3.00000000E+000 +1.19000000E+030 -6.00000000E+000 +1.77500000E+004 /
PLOG /                           +1.00000000E+001 +4.00000000E+027 -5.08000000E+000 +1.75500000E+004 /
PLOG /                           +3.00000000E+001 +7.84000000E+024 -4.12000000E+000 +1.71300000E+004 /
PLOG /                           +1.00000000E+002 +3.18000000E+021 -2.97000000E+000 +1.64000000E+004 /
C2H4+HO2<=>C2H4O2H                                +4.40000000E+018 -2.17000000E+000 +1.88400000E+004 !\Author: pw !\Ref: S.J. KLIPPENSTEIN, PROC. COMBUST. INST. 36(2017) 77-111 !\Comment: Ea+2000 
	PLOG/1.0E-4	3.14E+20	-5.24E+00	1.30E+04	/
	PLOG/3.0E-4	2.70E+20	-5.14E+00	1.34E+04	/
	PLOG/1.0E-3	2.57E+21	-5.24E+00	1.42E+04	/
	PLOG/3.0E-3	1.17E+23	-5.53E+00	1.50E+04	/
	PLOG/1.0E-2	6.65E+25	-6.13E+00	1.61E+04	/
	PLOG/3.0E-2	2.22E+27	-6.37E+00	1.70E+04	/
	PLOG/1.0E-1	8.69E+28	-6.60E+00	1.80E+04	/
	PLOG/3.0E-1	3.44E+29	-6.55E+00	1.88E+04	/
	PLOG/1.0E0	2.67E+29	-6.27E+00	1.95E+04	/
	PLOG/3.0E0	2.15E+28	-5.71E+00	1.99E+04	/
	PLOG/1.0E1	1.49E+26	-4.82E+00	2.01E+04	/
	PLOG/3.0E1	2.14E+23	-3.77E+00	1.98E+04	/
	PLOG/1.0E2	4.40E+18	-2.17E+00	1.88E+04	/
C2H4+HO2<=>C2H4O1-2+OH                            +2.22000000E+012 +1.60000000E-001 +1.99800000E+004 !\Author: UB !\Ref: S.J. KLIPPENSTEIN, PROC. COMBUST. INST. 36(2017) 77-111 !\Comment: WARNING 
PLOG /                           +1.00000000E-004 +1.03000000E+004 +2.42000000E+000 +1.20500000E+004 /
PLOG /                           +3.00000000E-004 +1.07000000E+004 +2.41000000E+000 +1.20600000E+004 /
PLOG /                           +1.00000000E-003 +1.09000000E+004 +2.41000000E+000 +1.20700000E+004 /
PLOG /                           +3.00000000E-003 +1.15000000E+004 +2.41000000E+000 +1.20800000E+004 /
PLOG /                           +1.00000000E-002 +1.34000000E+004 +2.39000000E+000 +1.21200000E+004 /
PLOG /                           +3.00000000E-002 +2.01000000E+004 +2.34000000E+000 +1.22300000E+004 /
PLOG /                           +1.00000000E-001 +5.97000000E+004 +2.20000000E+000 +1.25300000E+004 /
PLOG /                           +3.00000000E-001 +4.15000000E+005 +1.96000000E+000 +1.30900000E+004 /
PLOG /                           +1.00000000E+000 +1.32000000E+007 +1.54000000E+000 +1.41200000E+004 /
PLOG /                           +3.00000000E+000 +9.33000000E+008 +1.02000000E+000 +1.54700000E+004 /
PLOG /                           +1.00000000E+001 +1.08000000E+011 +4.50000000E-001 +1.72200000E+004 /
PLOG /                           +3.00000000E+001 +2.12000000E+012 +1.10000000E-001 +1.87500000E+004 /
PLOG /                           +1.00000000E+002 +2.22000000E+012 +1.60000000E-001 +1.99800000E+004 /

O2+C2H4O2H=C2-OOQOOH	7.95E+29	-5.56	5.91E+03	!\Author: PW !\Ref: analogy by using rate of C2 part R+O2=RO2 A/2 !\Comment: WARNING 
	PLOG/1.0E-4	6.40E+41	-1.11E+01	5.137E3/
	PLOG/3.0E-4	9.75E+42	-1.13E+01	5.485E3/
	PLOG/1.0E-3	6.10E+43	-1.14E+01	5.85E3/
	PLOG/3.0E-3	1.62E+44	-1.13E+01	6.198E3/
	PLOG/1.0E-2	6.55E+44	-1.13E+01	6.761E3/
	PLOG/3.0E-2	6.00E+44	-1.12E+01	7.163E3/
	PLOG/1.0E-1	2.17E+44	-1.08E+01	7.564E3/
	PLOG/3.0E-1	2.44E+43	-1.04E+01	7.81E3/
	PLOG/1.0E0	1.99E+42	-9.86E+00	8.124E3/
	PLOG/3.0E0	6.20E+39	-8.95E+00	7.857E3/
	PLOG/1.0E1	1.08E+37	-7.95E+00	7.525E3/
	PLOG/3.0E1	7.95E+33	-6.88E+00	6.913E3/
	PLOG/1.0E2	7.95E+29	-5.56E+00	5.909E3/
C2-OOQOOH=>HO2CH2CHO+OH    2.47E+12    -2.40E-01    2.80E+04!1.0E12	 0.0	 2.85E4
!C2-OQOOH=>OH+CH2O+HCO    2.0E+15	0.00	42500
!C2H4O2H=>CH2OH+CH2O    2.0E13 0.0 2.75E4

!===========================================================================================================
!\SUBSPECIES: C2H5O2H
!===========================================================================================================
!___________________________________________________________________________________________________________ 
!\REACTIONCLASS: RH+R_ABSTRACTION
!___________________________________________________________________________________________________________ 
!C2H5O2+HO2<=>C2H5O2H+O2                           +1.05000000E+010 +0.00000000E+000 -3.27500000E+003 !\Author: WARNING !\Ref: TSANG, JPC REF. DATA, 16 !\Comment: WARNING 
!C2H5O2+CH2O<=>C2H5O2H+HCO                         +1.99000000E+012 +0.00000000E+000 +1.16600000E+004 !\Author: WARNING !\Ref: TSANG AND HAMPSON, J. PHYS. CHEM. REF. DATA, 15 !\Comment: WARNING 
!C2H5O2+CH4<=>C2H5O2H+CH3                          +1.24000000E+001 +3.69000000E+000 +2.13000000E+004 !\Author: SP !\Ref: H-H CARSTENSEN, A.M. DEAN, O. DEUTSCHMANN, PROC. COMBUST. INST. 31(2007) 149-157 !\Comment: WARNING 
!C2H5O2+CH3OH<=>C2H5O2H+CH2OH                      +1.81000000E+012 +0.00000000E+000 +1.37100000E+004 !\Author: WARNING !\Ref: TSANG, JPC REF. DATA, 16 !\Comment: WARNING 
!C2H5O2+H2<=>C2H5O2H+H                             +1.50000000E+014 +0.00000000E+000 +2.60300000E+004 !\Author: WARNING !\Ref: TSANG & HAMPSON, METHANE, J. PHYS. CHEM. REF. DATA, VOL 15, 1986 !\Comment: WARNING 
!C2H5O2+H2O2<=>C2H5O2H+HO2                           +2.41000000E+012 +0.00000000E+000 +9.93600000E+003 !\Author: WARNING !\Ref: !REF !\Comment: ADDED 29 / 07 / 2015 
!C2H5O2H+HO2<=>C2H5O2+H2O2            7.1E-3 4.517 11.58E3 !CH2O+HO2 EA+5 KCAL
NC3H7O2H+HO2<=>NC3H7O2+H2O2            7.1E-3 4.517 11.58E3 !CH2O+HO2 EA+5 KCAL
IC3H7O2H+HO2<=>IC3H7O2+H2O2            7.1E-3 4.517 11.58E3 !CH2O+HO2 EA+5 KCAL


C2H5O2+H=C2H5O+OH                9.6E13   0.000       0
	! est CH3OO+H
! ------ ------ ------ !
C2H5O2+O=C2H5O+O2                2.850E+10  1.0 -724
	! est CH3OO+O
! ------ ------ ------ !
C2H5O2+OH=C2H5OH+O2					 5.11E+15	-0.8100		0.0
	! est CH3OO+OH
! ------ ------ ------ !
C2H5O2+HO2=C2H5O2H+O2			3.62E+11	0.0000	-1267.0

! ------ ------ ------ !
C2H5O2+CO=C2H5O+CO2              1.6E05   2.180   17940
	! est CH3OO+CO
! ------ ------ ------ !
C2H5O2+CH3=C2H5O+CH3O            5.1E12   0.000   -1411
	! est CH3OO+CH3
! ------ ------ ------ !
C2H5O2+CH4=C2H5O2H+CH3			1.24E1		3.69		2.13E4
	! H-H Carstensen, A.M. Dean, O. Deutschmann, Proc. Combust. Inst. 31 (2007) 149-157
! ------ ------ ------ !
C2H5O2+CH3OH=C2H5O2H+CH2OH       4.0E13   0.000   19400
	! est CH3OO+CH3OH
! ------ ------ ------ !
	! CH3CH2OO+CH2O=CH3CH2OOH+HCO          4.1E04   2.500   10206
	! est CH3OO+CH2O
	! Considering prompt dissociation of HCO (following Labbe et al., J. Phys. Chem. Lett. 2016)
	! CH3CH2OO+CH2O=CH3CH2OOH+HCO          4.1E04   2.500   10206
	!  DUPLICATE
	! CH3CH2OO+CH2O=CH3CH2OOH+HCO          -2.454E+14   0.027   30133.3
	!  DUPLICATE
	! Re-fitting to positive 'A's:
C2H5O2+CH2O=C2H5O2H+HCO			 	1.981E+09   1.111   12499.5
C2H5O2+CH2O=C2H5O2H+H+CO         	 2.454E+14   0.027   30133.3
! ------ ------ ------ !
C2H5O2+C2H5=C2H5O+C2H5O        5.1E12   0.000   -1411
	! est CH3OO+CH3
! ------ ------ ------ !
!C2H5O2+C2H6=C2H5O2H+C2H5		5.88E1		3.49		1.71E4
	! H-H Carstensen, A.M. Dean, O. Deutschmann, Proc. Combust. Inst. 31 (2007) 149-157
! ------ ------ ------ !
C2H5O2+C2H5O2=C2H5O+C2H5O+O2	1.4E16 -1.61 1.86E3!2.18E+10	0.0		45.7
	! (221-296 K) Noell et al., J. Phys. Chem. A 2010, 114, 6983-6995
! ------ ------ ------ !
C2H5O2+C2H5O2=CH3CHO+C2H5OH+O2	  3.11E14 -1.61 -1.051E3   !5.59E+10	0.0		45.7
	! (221-296 K) Noell et al., J. Phys. Chem. A 2010, 114, 6983-6995


2NC3H7O2=>2NC3H7O+O2    7.00000000E+016 -1.61000000E+000 +1.86000000E+003 
2NC3H7O2=>NC3H7OH+O2+C2H5CHO  1.5e11   0  0
2IC3H7O2=>2IC3H7O+O2    7.00000000E+016 -1.61000000E+000 +1.86000000E+003 
2IC3H7O2=>IC3H7OH+O2+CH3COCH3   1.5e11   0  0


C2H5O2H+H=CH3CHOOH+H2              6.5E10   0.000    1860
	! est CH3OOH+H
! ------ ------ ------ !
C2H5O2H+H=C2H5O2+H2              4.3E10   0.000    1860
	! est CH3OOH+H
! ------ ------ ------ !
C2H5O2H+H=C2H5O+H2O              1.2E10   0.000    1860
	! est CH3OOH+H
! ------ ------ ------ !
C2H5O2H+O=CH3CHOOH+OH              1.6E13   0.000    4750
	! est  CH3OOH+O
! ------ ------ ------ !
C2H5O2H+O=C2H5O2+OH              8.7E12   0.000    4750
	! est CH3OOH+O
! ------ ------ ------ !
C2H5O2H+OH=CH3CHOOH+H2O            7.2E11   0.000    -258
	! est CH3OOH+OH
! ------ ------ ------ !
C2H5O2H+OH=C2H5O2+H2O            1.1E12   0.000    -437
	! est CH3OOH+OH
! ------ ------ ------ !
C2H5O2H+HO2=C2H5O2+H2O2          4.1E04   2.500   10206
	! est CH2O+HO2

CH3CHOOH=CH3CHO+OH                   3.50E12  -0.947     979
PLOG /1.0         		           3.50E12  -0.947     979/
PLOG /10.0			                 3.50E13  -0.947     980/
PLOG /100.0			                 5.75E14  -1.012    1068/


!___________________________________________________________________________________________________________ 
!\REACTIONCLASS: KHP_HOMOLYTIC_FISSION
!___________________________________________________________________________________________________________ 
!C2H5O2H(+M)<=>C2H5O+OH(+M)                        +4.04972000E+019 -1.15300000E+000 +4.42504900E+004 !\Author: SP !\Ref: A.W.JASPER, S.J.KLIPPENSTEIN, L.B.HARDING, PROC.COMBUST.INST. 32(2009) 279-286 !\Comment: WARNING 
!LOW /                                             +3.80285000E+042 -7.50200000E+000 +4.67560970E+004 /
!TROE /                           +8.37500000E-001 +3.65620000E+004 +4.98800000E+002 +9.99000000E+003 /

C2H5O2H=C2H5O+OH   1  1  1
PLOG / 0.1   6.05E58   -14.05   54131 /
PLOG / 1.0   9.26E52   -11.91   53378 /
PLOG / 100   1.38E33   -5.27    48696 /
	! (300-1000 K) from D. Chen et al., J. Phys. Chem. A 115 (2011) 602-611.

!C2H5O2H<=>C2H5O+OH                              +2.05000000E+019 -1.09000000E+000 +4.44000000E+004 !\Author: WARNING !\Ref: ESTIMATE !\Comment: WARNING 
!===========================================================================================================
!\ENDSUBSPECIES: C2H5O2H
!===========================================================================================================
!===========================================================================================================
!\SUBSPECIES: C2H4O1-2
!===========================================================================================================
!___________________________________________________________________________________________________________ 
!\REACTIONCLASS: RH<=>PRODUCTS
!___________________________________________________________________________________________________________ 
C2H4O1-2<=>CH3+HCO                                +3.63000000E+013 +0.00000000E+000 +5.72000000E+004 !\Author: WARNING !\Ref: LIFSHITZ ET AL. 1983 !\Comment: WARNING 
C2H4O1-2<=>CH3CHO                                 +7.40700000E+012 +0.00000000E+000 +5.38000000E+004 !\Author: WARNING !\Ref: CURRAN, FIT TO NIST DATABASE !\Comment: WARNING 
!___________________________________________________________________________________________________________ 
!\REACTIONCLASS: RH+R_ABSTRACTION
!___________________________________________________________________________________________________________ 
C2H4O1-2+H<=>C2H3O1-2+H2                          +8.00000000E+013 +0.00000000E+000 +9.68000000E+003 !\Author: WARNING !\Ref: BALDWIN ET AL., J. CHEM. SOC. FARADAY TRANS. 1, 80, 435(1984) !\Comment: WARNING 
C2H4O1-2+OH<=>C2H3O1-2+H2O                        +1.78000000E+013 +0.00000000E+000 +3.61000000E+003 !\Author: WARNING !\Ref: BALDWIN ET AL., J. CHEM. SOC. FARADAY TRANS. 1, 80, 435(1984) !\Comment: WARNING 
C2H4O1-2+HO2<=>C2H3O1-2+H2O2                      +1.13000000E+013 +0.00000000E+000 +3.04300000E+004 !\Author: WARNING !\Ref: ANALOGY WITH ETHENE !\Comment: WARNING 
C2H4O1-2+CH3<=>C2H3O1-2+CH4                       +1.07000000E+012 +0.00000000E+000 +1.18300000E+004 !\Author: WARNING !\Ref: BALDWIN ET AL., J. CHEM. SOC. FARADAY TRANS. 1, 80, 435(1984) !\Comment: WARNING 
C2H4O1-2+CH3O<=>C2H3O1-2+CH3OH                    +1.20000000E+011 +0.00000000E+000 +6.75000000E+003 !\Author: WARNING !\Ref: BALDWIN ET AL., J. CHEM. SOC. FARADAY TRANS. 1, 80, 435(1984) !\Comment: WARNING 
C2H4O1-2+CH3O2<=>C2H3O1-2+CH3O2H                  +1.13000000E+013 +0.00000000E+000 +3.04300000E+004 !\Author: WARNING !\Ref: ANALOGY WITH ETHENE !\Comment: WARNING 
C2H4O1-2+C2H5O2<=>C2H3O1-2+C2H5O2H                +1.13000000E+013 +0.00000000E+000 +3.04300000E+004 !\Author: WARNING !\Ref: ANALOGY WITH ETHENE !\Comment: WARNING 
!___________________________________________________________________________________________________________ 
!\REACTIONCLASS: RADICAL_ISOMERISATION
!___________________________________________________________________________________________________________ 
C2H3O1-2<=>CH3CO                                  +8.50000000E+014 +0.00000000E+000 +1.40000000E+004 !\Author: WARNING !\Ref: BALDWIN ET AL., J. CHEM. SOC. FARADAY TRANS. 1, 80, 435(1984) !\Comment: WARNING 
C2H3O1-2<=>CH2CHO                                 +1.00000000E+014 +0.00000000E+000 +1.40000000E+004 !\Author: WARNING !\Ref: BALDWIN ET AL., J. CHEM. SOC. FARADAY TRANS. 1, 80, 435(1984) !\Comment: WARNING 
!===========================================================================================================
!\ENDSUBSPECIES: C2H4O1-2
!===========================================================================================================
!----------------------------------------------------------------------------------------------------------------------------------
!\ENDSUBMECH: C2H6
!----------------------------------------------------------------------------------------------------------------------------------
!----------------------------------------------------------------------------------------------------------------------------------
!\SUBMECH: C2H4
!----------------------------------------------------------------------------------------------------------------------------------
!___________________________________________________________________________________________________________ 
!\REACTIONCLASS: RH<=>PRODUCTS
!___________________________________________________________________________________________________________ 
C2H3+H<=>C2H4                                     +1.24950000E+019 -1.59200000E+000 +1.96108900E+003 !\Author: ABS REFIT_ARAMCO BASIS !\Ref: S.J.KLIPPENSTEIN, L.B.HARDING, PHYS.CHEM.CHEM.PHYS. 1(1999) 989 !\Comment: BASIS FOR THE CHEMICALLY ACTIVATED PATHWAY 
PLOG /                           +1.00000000E-003 +1.19350000E+026 -5.02100000E+000 +3.08975700E+003 /
PLOG /                           +1.00000000E-002 +1.05350000E+027 -5.00000000E+000 +3.07336400E+003 /
PLOG /                           +1.00000000E-001 +2.10700000E+028 -5.08500000E+000 +3.48577200E+003 /
PLOG /                           +1.00000000E+000 +8.82000000E+029 -5.23600000E+000 +5.08016400E+003 /
PLOG /                           +1.00000000E+001 +3.62390000E+022 -2.79100000E+000 +2.63700500E+003 /
PLOG /                           +1.00000000E+002 +1.24950000E+019 -1.59200000E+000 +1.96108900E+003 /
C2H4(+M)<=>H2+H2CC(+M)                            +8.00000000E+012 +4.40000000E-001 +8.88000000E+004 !\Author: ABS GLARBORG_ET AL 2016_WANG !\Ref: WARNING !\Comment: WARNING 
LOW /                                             +7.00000000E+050 -9.31000000E+000 +9.99000000E+004 /
TROE /                           +7.34500000E-001 +1.80000000E+002 +1.03500000E+003 +5.41700000E+003 /
AR / +0.7000 / CO / +1.5000 / CO2 / +2.0000 / CH4 / +2.0000 / H2 / +2.0000 / C2H6 / +3.0000 / H2O / +6.0000 / 
!___________________________________________________________________________________________________________ 
!\REACTIONCLASS: RH+R_ABSTRACTION
!___________________________________________________________________________________________________________ 
C2H4+O2<=>C2H3+HO2                                +7.17000000E+013 +0.00000000E+000 +6.00100000E+004 !\Author: UB !\Ref: H.HUA, B.RUSCIC, B.S.WANG, CHEM. PHYS. 311(2005) 335-341 !\Comment: WARNING 
!C2H4+H<=>C2H3+H2                                   4.79E+05           2.55E+00         1.24E+04!\Author: JP !\Ref: !\Comment: H_ADDITION_APPROX_VARIATIONAL_EFFECT 
C2H4+H<=>C2H3+H2                                  +6.18900000E+006 +2.31000000E+000 +1.28299000E+004 !\Author: UB !\Ref: K.P.SOMERS PERSONAL COMMUNICATION WB97XD/CC-PVTZ//QCISD-T !\Comment: WARNING 
C2H4+OH<=>C2H3+H2O                                +1.34880000E-001 +4.19650000E+000 -8.65630000E+002 !\Author: UB !\Ref: J.P. SENOSIAIN, S.J. KLIPPENSTEIN, J.A. MILLER, J. PHYS. CHEM. A, 110(2006) 6960-6970 !\Comment: WARNING 
C2H4+HO2<=>C2H3+H2O2                              +1.91400000E+003 +3.05900000E+000 +2.07986000E+004 !\Author: UB !\Ref: C3 NUIG CALCULATION J.M !\Comment: ADDED AS ANALOGY TO ABSTRACTION FROM PROPENE VINYL SITE INCREASED AX2 TO ACCOUNT FOR NO. H-ATOMS 
C2H4+CH3O<=>C2H3+CH3OH                            +1.20000000E+011 +0.00000000E+000 +6.75000000E+003 !\Author: WARNING !\Ref: TSANG AND HAMPSON, J. PHYS. CHEM. REF. DATA, 15 !\Comment: WARNING 
C2H4+CH3O2<=>C2H3+CH3O2H                          +3.82800000E+003 +3.05900000E+000 +2.07986000E+004 !\Author: UB !\Ref: ANALOGY TO C2H4+HO2 !\Comment: REDUCED BY FACTOR OF 2.5 RELATIVE TO HO2 'K' SIMILAR TO APPROACH IN C3H6 
C2H4+C2H5O2<=>C2H3+C2H5O2H                        +3.82800000E+003 +3.05900000E+000 +2.07986000E+004 !\Author: UB !\Ref: ANALOGY TO C2H4+HO2 !\Comment: REDUCED BY FACTOR OF 2.5 RELATIVE TO HO2 'K' SIMILAR TO APPROACH IN C3H6 
C2H4+CH3CO3<=>C2H3+CH3CO3H                        +1.13000000E+013 +0.00000000E+000 +3.04300000E+004 !\Author: WARNING !\Ref: BAULCH ET AL., J. PHYS. CHEM. REF DATA, 21 !\Comment: WARNING 
C2H4+CH3<=>C2H3+CH4                               +9.75564000E+002 +2.94700000E+000 +1.51480000E+004 !\Author: UB !\Ref: J.A. MILLER, S.J. KLIPPENSTEIN, J. PHYS. CHEM. 117(2013) 2718-2727 !\Comment: WARNING 
DUP
C2H4+CH3<=>C2H3+CH4                               +8.12970000E-005 +4.41700000E+000 +8.83580000E+003 !\Author: UB !\Ref: J.A. MILLER, S.J. KLIPPENSTEIN, J. PHYS. CHEM. 117(2013) 2718-2727 !\Comment: WARNING 
DUP
C2H4+C2H5<=>C2H3+C2H6                             +4.87782000E+002 +2.94700000E+000 +1.51480000E+004 !\Author: UB !\Ref: J.A. MILLER, S.J. KLIPPENSTEIN, J. PHYS. CHEM. 117(2013) 2718-2727 !\Comment: ANALOGY TO ABSTRACTION BY CH3 
DUP
C2H4+C2H5<=>C2H3+C2H6                             +4.06485000E-005 +4.41700000E+000 +8.83580000E+003 !\Author: UB !\Ref: J.A. MILLER, S.J. KLIPPENSTEIN, J. PHYS. CHEM. 117(2013) 2718-2727 !\Comment: ANALOGY TO ABSTRACTION BY CH3 
DUP
C2H4+C2H3OO<=>C2H3+C2H3OOH                        +3.82800000E+003 +3.05900000E+000 +2.07986000E+004 !\Author: UB !\Ref: ANALOGY TO C2H4+HO2 !\Comment: REDUCED BY FACTOR OF 2.5 RELATIVE TO HO2 'K' SIMILAR TO APPROACH IN C3H6 
!___________________________________________________________________________________________________________ 
!\REACTIONCLASS: RADICAL_ADDITIONO
!___________________________________________________________________________________________________________ 
C2H4+O<=>CH3+HCO                                  +5.70800000E+017 -1.71300000E+000 +2.88776000E+003 !\Author: UB !\Ref: X.LI, A.W.JASPER, J.ZADOR, J.A.MILLER, S.J.KLIPPENSTEIN !\Comment: WARNING 
C2H4+O<=>CH3CO+H                                  +8.41400000E+012 -4.81000000E-001 +1.95250000E+003 !\Author: UB !\Ref: X.LI, A.W.JASPER, J.ZADOR, J.A.MILLER, S.J.KLIPPENSTEIN !\Comment: WARNING 
C2H4+O<=>CH2CHO+H                                 +3.00500000E+010 +7.95000000E-001 +1.95253000E+003 !\Author: UB !\Ref: X.LI, A.W.JASPER, J.ZADOR, J.A.MILLER, S.J.KLIPPENSTEIN !\Comment: WARNING 
C2H4+O<=>CH2+CH2O                                 +5.77500000E+006 +1.99100000E+000 +2.85975000E+003 !\Author: UB !\Ref: X.LI, A.W.JASPER, J.ZADOR, J.A.MILLER, S.J.KLIPPENSTEIN !\Comment: WARNING 
C2H4+O<=>CH2CO+H2                                 +2.11800000E+016 -1.61700000E+000 +2.85963000E+003 !\Author: UB !\Ref: X.LI, A.W.JASPER, J.ZADOR, J.A.MILLER, S.J.KLIPPENSTEIN !\Comment: WARNING 
!___________________________________________________________________________________________________________ 
!\REACTIONCLASS: RADICAL_ADDITIONH
!___________________________________________________________________________________________________________ 
CH+CH4<=>C2H4+H                                   +6.00000000E+013 +0.00000000E+000 +0.00000000E+000 !\Author: WARNING !\Ref: BUTLER, FLEMING, GOSS, LIN, ACS SYMP. SER. 134(1980). !\Comment: WARNING 
CH2(S)+CH3<=>C2H4+H                               +2.00000000E+013 +0.00000000E+000 +0.00000000E+000 !\Author: WARNING !\Ref: MARINOV ESTIMATE. !\Comment: WARNING 
!___________________________________________________________________________________________________________ 
!\REACTIONCLASS: RADICAL_ADDITIONOH
!___________________________________________________________________________________________________________ 
C2H4+OH<=>CH3+CH2O                                +2.76000000E+013 -5.00000000E-001 +1.14551000E+004 !\Author: WARNING !\Ref: SJK, J PHYS CHEM 110 2006 6960-6970 !\Comment: WARNING 
PLOG /                           +1.00000000E-002 +5.35000000E+000 +2.92000000E+000 -1.73270000E+003 /
PLOG /                           +2.50000000E-002 +3.19000000E+001 +2.71000000E+000 -1.17230000E+003 /
PLOG /                           +1.00000000E-001 +5.55000000E+002 +2.36000000E+000 -1.80800000E+002 /
PLOG /                           +1.00000000E+000 +1.78000000E+005 +1.68000000E+000 +2.06050000E+003 /
PLOG /                           +1.00000000E+001 +2.37000000E+009 +5.60000000E-001 +6.00670000E+003 /
PLOG /                           +1.00000000E+002 +2.76000000E+013 -5.00000000E-001 +1.14551000E+004 /
C2H4+OH<=>CH3CHO+H                                +6.80000000E+009 +8.10000000E-001 +1.38673000E+004 !\Author: WARNING !\Ref: SJK, J PHYS CHEM 110 2006 6960-6970 !\Comment: WARNING 
PLOG /                           +1.00000000E-002 +2.37000000E-007 +5.30000000E+000 -2.05060000E+003 /
PLOG /                           +2.50000000E-002 +8.73000000E-005 +4.57000000E+000 -6.18000000E+002 /
PLOG /                           +1.00000000E-001 +4.03000000E-001 +3.54000000E+000 +1.88170000E+003 /
PLOG /                           +1.00000000E+000 +2.38000000E-002 +3.91000000E+000 +1.72270000E+003 /
PLOG /                           +1.00000000E+001 +8.25000000E+008 +1.01000000E+000 +1.05073000E+004 /
PLOG /                           +1.00000000E+002 +6.80000000E+009 +8.10000000E-001 +1.38673000E+004 /
C2H4+OH<=>C2H3OH+H                                +8.55000000E+010 +7.50000000E-001 +1.14908000E+004 !\Author: WARNING !\Ref: SJK, J PHYS CHEM 110 2006 6960-6970 !\Comment: WARNING 
PLOG /                           +1.00000000E-002 +1.04000000E+004 +2.60000000E+000 +4.12100000E+003 /
PLOG /                           +2.50000000E-002 +1.07000000E+004 +2.60000000E+000 +4.12900000E+003 /
PLOG /                           +1.00000000E-001 +1.52000000E+004 +2.56000000E+000 +4.23830000E+003 /
PLOG /                           +1.00000000E+000 +3.19000000E+005 +2.19000000E+000 +5.25560000E+003 /
PLOG /                           +1.00000000E+001 +1.94000000E+008 +1.43000000E+000 +7.82880000E+003 /
PLOG /                           +1.00000000E+002 +8.55000000E+010 +7.50000000E-001 +1.14908000E+004 /
C2H4+OH<=>PC2H4OH                                 +1.12000000E+026 -4.10100000E+000 +5.75700000E+003 !\Author: WARNING !\Ref: SJK, J PHYS CHEM 110 2006 6960-6970 !\Comment: WARNING 
PLOG /                           +1.00000000E-002 +1.74000000E+043 -1.04610000E+001 +7.69870000E+003 /
PLOG /                           +2.50000000E-002 +3.25000000E+037 -8.62900000E+000 +5.21470000E+003 /
PLOG /                           +1.00000000E-001 +1.84000000E+035 -7.75000000E+000 +4.90890000E+003 /
PLOG /                           +1.00000000E+000 +2.56000000E+036 -7.75200000E+000 +6.94610000E+003 /
PLOG /                           +1.00000000E+001 +3.70000000E+033 -6.57300000E+000 +7.60590000E+003 /
PLOG /                           +1.00000000E+002 +1.12000000E+026 -4.10100000E+000 +5.75700000E+003 /
!===========================================================================================================
!\SUBSPECIES: C2H3
!===========================================================================================================
!___________________________________________________________________________________________________________ 
!\REACTIONCLASS: RADICAL_BETA_SCISSION
!___________________________________________________________________________________________________________ 
C2H2+H(+M)<=>C2H3(+M)                             +1.71000000E+010 +1.26600000E+000 +2.70900000E+003 !\Author: WARNING !\Ref: MILLER KLIPPENSTEIN PCCP 2004, 6, 1192-1202 !\Comment: WARNING 
LOW /                                             +6.34600000E+031 -4.66400000E+000 +3.78000000E+003 /
TROE /                                            +7.88000000E-001 -1.02000000E+004 +1.00000000E-030 /
AR / +0.7000 / N2 / +1.4000 / CO / +1.5000 / CO2 / +2.0000 / H2 / +2.0000 / CH4 / +2.0000 / C2H6 / +3.0000 / H2O / +6.0000 / HE/0.7/
!___________________________________________________________________________________________________________ 
!\REACTIONCLASS: R+O2<=>PRODUCTS
!___________________________________________________________________________________________________________ 
C2H3+O2<=>C2H3OO                                  +3.41000000E+039 -8.04000000E+000 +1.43600000E+004 !\Author: WARNING !\Ref: GOLDSMITH ET AL, J. PHYS. CHEM. A 2015, 119, 7766-7779 !\Comment: WARNING 
PLOG /                           +1.00000000E-002 +1.55000000E+024 -5.45000000E+000 +9.66200000E+003 /
PLOG /                           +1.00000000E-002 +1.78000000E-009 +4.15000000E+000 -4.70700000E+003 /
PLOG /                           +1.00000000E-001 +3.48000000E+056 -1.50100000E+001 +1.91600000E+004 /
PLOG /                           +1.00000000E-001 +2.36000000E+022 -4.52000000E+000 +2.83900000E+003 /
PLOG /                           +3.16000000E-001 +1.25000000E+064 -1.69700000E+001 +2.12900000E+004 /
PLOG /                           +3.16000000E-001 +2.00000000E+026 -5.43000000E+000 +2.72500000E+003 /
PLOG /                           +1.00000000E+000 +3.34000000E+061 -1.57900000E+001 +2.01500000E+004 /
PLOG /                           +1.00000000E+000 +6.13000000E+028 -5.89000000E+000 +3.15400000E+003 /
PLOG /                           +3.16000000E+000 +7.34000000E+053 -1.31100000E+001 +1.73000000E+004 /
PLOG /                           +3.16000000E+000 +2.14000000E+029 -5.80000000E+000 +3.52000000E+003 /
PLOG /                           +1.00000000E+001 +4.16000000E+048 -1.12100000E+001 +1.60000000E+004 /
PLOG /                           +1.00000000E+001 +3.48000000E+028 -5.37000000E+000 +3.63600000E+003 /
PLOG /                           +3.16000000E+001 +2.33000000E+043 -9.38000000E+000 +1.48100000E+004 /
PLOG /                           +3.16000000E+001 +3.32000000E+027 -4.95000000E+000 +3.61000000E+003 /
PLOG /                           +1.00000000E+002 +3.41000000E+039 -8.04000000E+000 +1.43600000E+004 /
PLOG /                           +1.00000000E+002 +1.03000000E+027 -4.72000000E+000 +3.68000000E+003 /
C2H3+O2<=>CHCHO+OH                                +1.65000000E+030 -5.35000000E+000 +1.84300000E+004 !\Author: WARNING !\Ref: GOLDSMITH ET AL, J. PHYS. CHEM. A 2015, 119, 7766-7779 !\Comment: WARNING 
PLOG /                           +1.00000000E-002 +3.91000000E+011 -1.10000000E-001 +2.13100000E+003 /
PLOG /                           +1.00000000E-002 +9.91000000E+011 -6.60000000E-001 -6.00000000E-001 /
PLOG /                           +1.00000000E-001 +1.13000000E+009 +5.50000000E-001 +4.60000000E+001 /
PLOG /                           +1.00000000E-001 +6.94000000E+014 -1.16000000E+000 +4.54200000E+003 /
PLOG /                           +3.16000000E-001 +8.46000000E+008 +5.60000000E-001 +7.00000000E-001 /
PLOG /                           +3.16000000E-001 +2.79000000E+013 -7.20000000E-001 +3.47900000E+003 /
PLOG /                           +1.00000000E+000 +2.75000000E+014 -1.83000000E+000 +4.60000000E+000 /
PLOG /                           +1.00000000E+000 +4.99000000E+011 -1.40000000E-001 +1.99500000E+003 /
PLOG /                           +3.16000000E+000 +2.58000000E+020 -2.84000000E+000 +7.53000000E+003 /
PLOG /                           +3.16000000E+000 +2.35000000E+010 +2.30000000E-001 +1.57300000E+003 /
PLOG /                           +1.00000000E+001 +9.18000000E+014 -2.26000000E+000 -4.00000000E-001 /
PLOG /                           +1.00000000E+001 +1.70000000E+014 -8.20000000E-001 +4.45000000E+003 /
PLOG /                           +3.16000000E+001 +6.11000000E+025 -4.21000000E+000 +1.30500000E+004 /
PLOG /                           +3.16000000E+001 +1.42000000E+011 +5.00000000E-002 +3.77400000E+003 /
PLOG /                           +1.00000000E+002 +1.65000000E+030 -5.35000000E+000 +1.84300000E+004 /
PLOG /                           +1.00000000E+002 +3.17000000E+011 -2.00000000E-002 +5.33800000E+003 /
C2H3+O2<=>CH2CHO+O                                +9.27000000E+025 -3.80000000E+000 +1.39100000E+004 !\Author: UB !\Ref: GOLDSMITH ET AL, J. PHYS. CHEM. A 2015, 119, 7766-7779 !\Comment: WARNING 
PLOG /                           +1.00000000E-002 +7.16000000E+020 -2.67000000E+000 +6.74200000E+003 /
PLOG /                           +1.00000000E-002 +1.24000000E+010 +6.20000000E-001 -2.77600000E+002 /
PLOG /                           +1.00000000E-001 +7.02000000E+020 -2.67000000E+000 +6.71300000E+003 /
PLOG /                           +1.00000000E-001 +1.29000000E+010 +6.20000000E-001 -2.47700000E+002 /
PLOG /                           +3.16000000E-001 +8.97000000E+020 -2.70000000E+000 +6.72400000E+003 /
PLOG /                           +3.16000000E-001 +1.51000000E+010 +6.00000000E-001 -1.62500000E+002 /
PLOG /                           +1.00000000E+000 +6.45000000E+020 -2.65000000E+000 +6.48900000E+003 /
PLOG /                           +1.00000000E+000 +1.84000000E+010 +5.80000000E-001 +3.84000000E+001 /
PLOG /                           +3.16000000E+000 +4.09000000E+020 -2.53000000E+000 +6.40600000E+003 /
PLOG /                           +3.16000000E+000 +8.86000000E+009 +6.70000000E-001 +2.48000000E+002 /
PLOG /                           +1.00000000E+001 +1.60000000E+023 -3.22000000E+000 +8.69700000E+003 /
PLOG /                           +1.00000000E+001 +6.67000000E+009 +7.20000000E-001 +7.78100000E+002 /
PLOG /                           +3.16000000E+001 +2.85000000E+025 -3.77000000E+000 +1.15300000E+004 /
PLOG /                           +3.16000000E+001 +1.43000000E+009 +9.20000000E-001 +1.21900000E+003 /
PLOG /                           +1.00000000E+002 +9.27000000E+025 -3.80000000E+000 +1.39100000E+004 /
PLOG /                           +1.00000000E+002 +7.14000000E+007 +1.28000000E+000 +1.40100000E+003 /
C2H3+O2<=>C2H2+HO2                                +1.06000000E+017 -1.45000000E+000 +1.22300000E+004 !\Author: WARNING !\Ref: GOLDSMITH ET AL, J. PHYS. CHEM. A 2015, 119, 7766-7779 !\Comment: WARNING 
PLOG /                           +1.00000000E-002 +1.08000000E+007 +1.28000000E+000 +3.32200000E+003 /
PLOG /                           +1.00000000E-002 +4.76000000E+001 +2.75000000E+000 -7.96400000E+002 /
PLOG /                           +1.00000000E-001 +7.75000000E+006 +1.33000000E+000 +3.21600000E+003 /
PLOG /                           +1.00000000E-001 +5.16000000E+001 +2.73000000E+000 -7.68300000E+002 /
PLOG /                           +3.16000000E-001 +1.21000000E+007 +1.27000000E+000 +3.31100000E+003 /
PLOG /                           +3.16000000E-001 +5.55000000E+001 +2.73000000E+000 -6.58500000E+002 /
PLOG /                           +1.00000000E+000 +2.15000000E+007 +1.19000000E+000 +3.36700000E+003 /
PLOG /                           +1.00000000E+000 +4.60000000E+001 +2.76000000E+000 -4.92800000E+002 /
PLOG /                           +3.16000000E+000 +1.13000000E+008 +1.00000000E+000 +3.69500000E+003 /
PLOG /                           +3.16000000E+000 +3.75000000E+000 +3.07000000E+000 -6.01000000E+002 /
PLOG /                           +1.00000000E+001 +1.31000000E+011 +1.20000000E-001 +5.87200000E+003 /
PLOG /                           +1.00000000E+001 +5.48000000E+000 +3.07000000E+000 +8.57000000E+001 /
PLOG /                           +3.16000000E+001 +1.19000000E+009 +8.20000000E-001 +5.61700000E+003 /
PLOG /                           +3.16000000E+001 +4.47000000E+008 +0.00000000E+000 +9.55000000E+002 /
PLOG /                           +1.00000000E+002 +1.06000000E+017 -1.45000000E+000 +1.22300000E+004 /
PLOG /                           +1.00000000E+002 +2.02000000E+001 +2.94000000E+000 +1.84700000E+003 /
C2H3+O2<=>CHOCHO+H                                +3.28000000E+031 -5.76000000E+000 +1.62500000E+004 !\Author: WARNING !\Ref: GOLDSMITH ET AL, J. PHYS. CHEM. A 2015, 119, 7766-7779 !\Comment: WARNING 
PLOG /                           +1.00000000E-002 +4.79000000E+014 -1.03000000E+000 +9.12000000E+002 /
PLOG /                           +1.00000000E-002 +2.80000000E-004 +4.04000000E+000 -7.01900000E+003 /
PLOG /                           +1.00000000E-001 +5.03000000E+014 -1.04000000E+000 +9.22500000E+002 /
PLOG /                           +1.00000000E-001 +3.45000000E-004 +4.01000000E+000 -6.97800000E+003 /
PLOG /                           +3.16000000E-001 +6.43000000E+014 -1.07000000E+000 +9.82900000E+002 /
PLOG /                           +3.16000000E-001 +9.73000000E-004 +3.89000000E+000 -6.76800000E+003 /
PLOG /                           +1.00000000E+000 +3.73000000E+015 -1.29000000E+000 +1.44100000E+003 /
PLOG /                           +1.00000000E+000 +4.98000000E-001 +3.15000000E+000 -5.49600000E+003 /
PLOG /                           +3.16000000E+000 +2.44000000E+018 -2.13000000E+000 +3.23400000E+003 /
PLOG /                           +3.16000000E+000 +1.34000000E+005 +1.67000000E+000 -2.93100000E+003 /
PLOG /                           +1.00000000E+001 +1.30000000E+015 -1.09000000E+000 +2.39300000E+003 /
PLOG /                           +1.00000000E+001 +4.50000000E+015 -3.08000000E+000 -4.83600000E+003 /
PLOG /                           +3.16000000E+001 +3.57000000E+033 -6.50000000E+000 +1.49100000E+004 /
PLOG /                           +3.16000000E+001 +3.84000000E+010 +2.20000000E-001 +9.41300000E+002 /
PLOG /                           +1.00000000E+002 +3.28000000E+031 -5.76000000E+000 +1.62500000E+004 /
PLOG /                           +1.00000000E+002 +2.75000000E+008 +8.30000000E-001 +8.57600000E+002 /
C2H3+O2<=>CH2CO+OH                                +1.66000000E+010 +3.60000000E-001 +1.20100000E+004 !\Author: WARNING !\Ref: GOLDSMITH ET AL, J. PHYS. CHEM. A 2015, 119, 7766-7779 !\Comment: WARNING 
PLOG /                           +1.00000000E-002 +8.66000000E+002 +2.41000000E+000 +6.06100000E+003 /
PLOG /                           +1.00000000E-002 +1.82000000E-001 +3.12000000E+000 +1.33100000E+003 /
PLOG /                           +1.00000000E-001 +8.91000000E+002 +2.41000000E+000 +6.07800000E+003 /
PLOG /                           +1.00000000E-001 +2.07000000E-001 +3.11000000E+000 +1.38300000E+003 /
PLOG /                           +3.16000000E-001 +9.43000000E+002 +2.40000000E+000 +6.11200000E+003 /
PLOG /                           +3.16000000E-001 +2.71000000E-001 +3.08000000E+000 +1.49600000E+003 /
PLOG /                           +1.00000000E+000 +1.06000000E+003 +2.39000000E+000 +6.18000000E+003 /
PLOG /                           +1.00000000E+000 +5.26000000E-001 +3.01000000E+000 +1.77700000E+003 /
PLOG /                           +3.16000000E+000 +1.09000000E+003 +2.38000000E+000 +6.17900000E+003 /
PLOG /                           +3.16000000E+000 +1.37000000E+000 +2.90000000E+000 +2.22500000E+003 /
PLOG /                           +1.00000000E+001 +1.39000000E+003 +2.36000000E+000 +6.07400000E+003 /
PLOG /                           +1.00000000E+001 +4.19000000E-001 +2.93000000E+000 +2.05200000E+003 /
PLOG /                           +3.16000000E+001 +2.49000000E+006 +1.42000000E+000 +8.48000000E+003 /
PLOG /                           +3.16000000E+001 +1.19000000E-004 +4.21000000E+000 +2.04300000E+003 /
PLOG /                           +1.00000000E+002 +1.66000000E+010 +3.60000000E-001 +1.20100000E+004 /
PLOG /                           +1.00000000E+002 +1.30000000E-003 +3.97000000E+000 +3.41400000E+003 /
C2H3+O2<=>CH2O+HCO                                +3.03000000E+033 -6.28000000E+000 +1.60000000E+004 !\Author: UB !\Ref: GOLDSMITH ET AL, J. PHYS. CHEM. A 2015, 119, 7766-7779 !\Comment: WARNING 
PLOG /                           +1.00000000E-002 +2.77000000E+036 -7.60000000E+000 +1.26400000E+004 /
PLOG /                           +1.00000000E-002 +5.04000000E+015 -1.28000000E+000 +5.15300000E+002 /
PLOG /                           +1.00000000E-001 +2.70000000E+036 -7.60000000E+000 +1.26100000E+004 /
PLOG /                           +1.00000000E-001 +5.10000000E+015 -1.28000000E+000 +5.13000000E+002 /
PLOG /                           +3.16000000E-001 +2.17000000E+036 -7.57000000E+000 +1.24900000E+004 /
PLOG /                           +3.16000000E-001 +5.34000000E+015 -1.29000000E+000 +5.20600000E+002 /
PLOG /                           +1.00000000E+000 +3.03000000E+035 -7.32000000E+000 +1.18200000E+004 /
PLOG /                           +1.00000000E+000 +6.76000000E+015 -1.31000000E+000 +6.45700000E+002 /
PLOG /                           +3.16000000E+000 +1.59000000E+036 -7.47000000E+000 +1.24600000E+004 /
PLOG /                           +3.16000000E+000 +1.05000000E+016 -1.36000000E+000 +1.06600000E+003 /
PLOG /                           +1.00000000E+001 +5.76000000E+035 -7.20000000E+000 +1.34300000E+004 /
PLOG /                           +1.00000000E+001 +2.84000000E+015 -1.18000000E+000 +1.42900000E+003 /
PLOG /                           +3.16000000E+001 +3.54000000E+020 -2.57000000E+000 +5.57800000E+003 /
PLOG /                           +3.16000000E+001 +1.14000000E+069 -1.92300000E+001 +1.47600000E+004 /
PLOG /                           +1.00000000E+002 +3.03000000E+033 -6.28000000E+000 +1.60000000E+004 /
PLOG /                           +1.00000000E+002 +4.68000000E+010 +1.90000000E-001 +8.30600000E+002 /
C2H3+O2=>CH2O+H+CO                                +7.07000000E+033 -6.28000000E+000 +1.60000000E+004 !\Author: UB !\Ref: GOLDSMITH ET AL, J. PHYS. CHEM. A 2015, 119, 7766-7779 !\Comment: WARNING 
PLOG /                           +1.00000000E-002 +6.47000000E+036 -7.60000000E+000 +1.26400000E+004 /
PLOG /                           +1.00000000E-002 +1.18000000E+016 -1.28000000E+000 +5.15300000E+002 /
PLOG /                           +1.00000000E-001 +6.29000000E+036 -7.60000000E+000 +1.26100000E+004 /
PLOG /                           +1.00000000E-001 +1.19000000E+016 -1.28000000E+000 +5.13000000E+002 /
PLOG /                           +3.16000000E-001 +5.06000000E+036 -7.57000000E+000 +1.24900000E+004 /
PLOG /                           +3.16000000E-001 +1.26000000E+016 -1.29000000E+000 +5.20600000E+002 /
PLOG /                           +1.00000000E+000 +7.07000000E+035 -7.32000000E+000 +1.18200000E+004 /
PLOG /                           +1.00000000E+000 +1.58000000E+016 -1.31000000E+000 +6.45700000E+002 /
PLOG /                           +3.16000000E+000 +3.72000000E+036 -7.47000000E+000 +1.24600000E+004 /
PLOG /                           +3.16000000E+000 +2.44000000E+016 -1.36000000E+000 +1.06600000E+003 /
PLOG /                           +1.00000000E+001 +1.34000000E+036 -7.20000000E+000 +1.34300000E+004 /
PLOG /                           +1.00000000E+001 +6.64000000E+015 -1.18000000E+000 +1.42900000E+003 /
PLOG /                           +3.16000000E+001 +8.26000000E+020 -2.57000000E+000 +5.57800000E+003 /
PLOG /                           +3.16000000E+001 +2.66000000E+069 -1.92300000E+001 +1.47600000E+004 /
PLOG /                           +1.00000000E+002 +7.07000000E+033 -6.28000000E+000 +1.60000000E+004 /
PLOG /                           +1.00000000E+002 +1.09000000E+011 +1.90000000E-001 +8.30600000E+002 /
C2H3+O2<=>CO+CH3O                                 +5.79000000E+032 -6.45000000E+000 +1.68100000E+004 !\Author: WARNING !\Ref: GOLDSMITH ET AL, J. PHYS. CHEM. A 2015, 119, 7766-7779 !\Comment: WARNING 
PLOG /                           +1.00000000E-002 +8.19000000E+018 -2.66000000E+000 +3.20100000E+003 /
PLOG /                           +1.00000000E-002 +1.29000000E+009 +1.80000000E-001 -1.71700000E+003 /
PLOG /                           +1.00000000E-001 +4.06000000E+014 -1.32000000E+000 +8.85800000E+002 /
PLOG /                           +1.00000000E-001 +5.99000000E+011 -2.93000000E+000 -9.56400000E+003 /
PLOG /                           +3.16000000E-001 +4.34000000E+014 -1.33000000E+000 +9.00600000E+002 /
PLOG /                           +3.16000000E-001 +2.91000000E+011 -2.93000000E+000 -1.01200000E+004 /
PLOG /                           +1.00000000E+000 +1.03000000E+011 -3.30000000E-001 -7.47800000E+002 /
PLOG /                           +1.00000000E+000 +5.77000000E+021 -3.54000000E+000 +4.77200000E+003 /
PLOG /                           +3.16000000E+000 +1.89000000E+012 -3.00000000E+000 -8.99500000E+003 /
PLOG /                           +3.16000000E+000 +4.99000000E+015 -1.62000000E+000 +1.84900000E+003 /
PLOG /                           +1.00000000E+001 +1.93000000E+024 -5.63000000E+000 +1.80000000E+000 /
PLOG /                           +1.00000000E+001 +9.33000000E+016 -1.96000000E+000 +3.32400000E+003 /
PLOG /                           +3.16000000E+001 +1.10000000E+018 -2.22000000E+000 +5.17800000E+003 /
PLOG /                           +3.16000000E+001 +1.02000000E+072 -2.06900000E+001 +1.58600000E+004 /
PLOG /                           +1.00000000E+002 +5.79000000E+032 -6.45000000E+000 +1.68100000E+004 /
PLOG /                           +1.00000000E+002 +1.10000000E+009 +3.10000000E-001 +1.02400000E+003 /
C2H3+O2<=>CO2+CH3                                 +1.21000000E+032 -6.32000000E+000 +1.61900000E+004 !\Author: WARNING !\Ref: GOLDSMITH ET AL, J. PHYS. CHEM. A 2015, 119, 7766-7779 !\Comment: WARNING 
PLOG /                           +1.00000000E-002 +2.37000000E+035 -7.76000000E+000 +1.26300000E+004 /
PLOG /                           +1.00000000E-002 +6.27000000E+013 -1.16000000E+000 +4.06300000E+002 /
PLOG /                           +1.00000000E-001 +1.73000000E+035 -7.72000000E+000 +1.25200000E+004 /
PLOG /                           +1.00000000E-001 +6.24000000E+013 -1.16000000E+000 +4.01400000E+002 /
PLOG /                           +3.16000000E-001 +4.47000000E+034 -7.55000000E+000 +1.21400000E+004 /
PLOG /                           +3.16000000E-001 +6.12000000E+013 -1.16000000E+000 +3.97000000E+002 /
PLOG /                           +1.00000000E+000 +7.25000000E+031 -6.70000000E+000 +1.04400000E+004 /
PLOG /                           +1.00000000E+000 +5.32000000E+013 -1.14000000E+000 +4.46700000E+002 /
PLOG /                           +3.16000000E+000 +3.63000000E+035 -7.75000000E+000 +1.28300000E+004 /
PLOG /                           +3.16000000E+000 +1.45000000E+014 -1.26000000E+000 +9.87700000E+002 /
PLOG /                           +1.00000000E+001 +2.09000000E+035 -7.53000000E+000 +1.40500000E+004 /
PLOG /                           +1.00000000E+001 +5.02000000E+013 -1.11000000E+000 +1.40900000E+003 /
PLOG /                           +3.16000000E+001 +3.84000000E+018 -2.44000000E+000 +5.40800000E+003 /
PLOG /                           +3.16000000E+001 +1.40000000E+070 -2.01100000E+001 +1.54300000E+004 /
PLOG /                           +1.00000000E+002 +1.21000000E+032 -6.32000000E+000 +1.61900000E+004 /
PLOG /                           +1.00000000E+002 +9.21000000E+008 +2.50000000E-001 +8.55300000E+002 /
C2H3OO<=>CHCHO+OH                                 +9.54000000E+195 -5.22700000E+001 +1.63500000E+005 !\Author: WARNING !\Ref: GOLDSMITH ET AL, J. PHYS. CHEM. A 2015, 119, 7766-7779 !\Comment: WARNING 
PLOG /                           +1.00000000E-002 +3.64000000E+049 -1.21300000E+001 +6.74200000E+004 /
PLOG /                           +1.00000000E-002 +1.17000000E+056 -1.48100000E+001 +6.07000000E+004 /
PLOG /                           +1.00000000E-001 +1.44000000E+036 -9.92000000E+000 +4.12200000E+004 /
PLOG /                           +1.00000000E-001 +2.32000000E+040 -9.39000000E+000 +5.04200000E+004 /
PLOG /                           +3.16000000E-001 +4.18000000E+040 -1.05300000E+001 +4.36700000E+004 /
PLOG /                           +3.16000000E-001 +1.61000000E+043 -9.99000000E+000 +5.02900000E+004 /
PLOG /                           +1.00000000E+000 +3.79000000E+046 -1.07200000E+001 +5.19000000E+004 /
PLOG /                           +1.00000000E+000 +2.33000000E+124 -3.67700000E+001 +7.01000000E+004 /
PLOG /                           +3.16000000E+000 +1.60000000E+049 -1.12400000E+001 +5.41500000E+004 /
PLOG /                           +3.16000000E+000 +1.88000000E+103 -2.94900000E+001 +6.54100000E+004 /
PLOG /                           +1.00000000E+001 +2.38000000E+051 -1.16400000E+001 +5.69800000E+004 /
PLOG /                           +1.00000000E+001 +5.96000000E+086 -2.38100000E+001 +6.21700000E+004 /
PLOG /                           +3.16000000E+001 +2.00000000E+054 -1.22200000E+001 +6.18400000E+004 /
PLOG /                           +3.16000000E+001 +1.51000000E+057 -1.39400000E+001 +5.53900000E+004 /
PLOG /                           +1.00000000E+002 +9.54000000E+195 -5.22700000E+001 +1.63500000E+005 /
PLOG /                           +1.00000000E+002 +1.79000000E+034 -6.40000000E+000 +5.00000000E+004 /
C2H3OO<=>CH2CHO+O                                 +4.30000000E+048 -1.03100000E+001 +5.60900000E+004 !\Author: WARNING !\Ref: GOLDSMITH ET AL, J. PHYS. CHEM. A 2015, 119, 7766-7779 !\Comment: WARNING 
PLOG /                           +1.00000000E-002 +2.70000000E+180 -4.81900000E+001 +1.69300000E+005 /
PLOG /                           +1.00000000E-002 +1.47000000E+030 -6.64000000E+000 +4.11100000E+004 /
PLOG /                           +1.00000000E-001 +9.65000000E-012 +5.96000000E+000 +2.28900000E+004 /
PLOG /                           +1.00000000E-001 +3.90000000E+038 -8.69000000E+000 +4.27700000E+004 /
PLOG /                           +3.16000000E-001 +4.57000000E+047 -1.12100000E+001 +4.70500000E+004 /
PLOG /                           +3.16000000E-001 +3.95000000E+022 -3.71000000E+000 +3.62700000E+004 /
PLOG /                           +1.00000000E+000 +7.62000000E+081 -2.12800000E+001 +6.50800000E+004 /
PLOG /                           +1.00000000E+000 +2.39000000E+033 -6.62000000E+000 +4.12800000E+004 /
PLOG /                           +3.16000000E+000 +1.86000000E+068 -1.68300000E+001 +6.06800000E+004 /
PLOG /                           +3.16000000E+000 +6.37000000E+031 -5.96000000E+000 +4.12600000E+004 /
PLOG /                           +1.00000000E+001 +2.02000000E+055 -1.26900000E+001 +5.58400000E+004 /
PLOG /                           +1.00000000E+001 +2.13000000E+029 -5.10000000E+000 +4.07100000E+004 /
PLOG /                           +3.16000000E+001 +1.11000000E+053 -1.17900000E+001 +5.66900000E+004 /
PLOG /                           +3.16000000E+001 +4.66000000E+027 -4.50000000E+000 +4.05300000E+004 /
PLOG /                           +1.00000000E+002 +4.30000000E+048 -1.03100000E+001 +5.60900000E+004 /
PLOG /                           +1.00000000E+002 +5.99000000E+025 -3.85000000E+000 +4.01200000E+004 /
C2H3OO<=>CHOCHO+H                                 +1.30000000E+032 -5.92000000E+000 +4.06600000E+004 !\Author: WARNING !\Ref: GOLDSMITH ET AL, J. PHYS. CHEM. A 2015, 119, 7766-7779 !\Comment: WARNING 
PLOG /                           +1.00000000E-002 +6.41000000E+080 -2.22000000E+001 +5.17500000E+004 /
PLOG /                           +1.00000000E-002 +1.19000000E+028 -6.01000000E+000 +2.87400000E+004 /
PLOG /                           +1.00000000E-001 +3.31000000E+065 -1.70100000E+001 +4.80900000E+004 /
PLOG /                           +1.00000000E-001 +1.40000000E+025 -4.80000000E+000 +2.89400000E+004 /
PLOG /                           +3.16000000E-001 +5.98000000E+051 -1.26200000E+001 +4.30000000E+004 /
PLOG /                           +3.16000000E-001 +2.91000000E+020 -3.29000000E+000 +2.75500000E+004 /
PLOG /                           +1.00000000E+000 +1.48000000E+044 -1.01200000E+001 +4.07900000E+004 /
PLOG /                           +1.00000000E+000 +1.58000000E+019 -2.82000000E+000 +2.76200000E+004 /
PLOG /                           +3.16000000E+000 +1.26000000E+059 -1.43300000E+001 +5.13900000E+004 /
PLOG /                           +3.16000000E+000 +1.93000000E+022 -3.54000000E+000 +2.99800000E+004 /
PLOG /                           +1.00000000E+001 +4.93000000E+026 -4.67000000E+000 +3.43200000E+004 /
PLOG /                           +1.00000000E+001 +7.51000000E+029 -5.75000000E+000 +3.44900000E+004 /
PLOG /                           +3.16000000E+001 +2.06000000E+033 -6.38000000E+000 +3.95200000E+004 /
PLOG /                           +3.16000000E+001 +7.14000000E+061 -1.61600000E+001 +4.32800000E+004 /
PLOG /                           +1.00000000E+002 +1.30000000E+032 -5.92000000E+000 +4.06600000E+004 /
PLOG /                           +1.00000000E+002 +1.14000000E+019 -2.56000000E+000 +2.96700000E+004 /
C2H3OO<=>CH2CO+OH                                 +9.08000000E+035 -7.21000000E+000 +5.75500000E+004 !\Author: WARNING !\Ref: GOLDSMITH ET AL, J. PHYS. CHEM. A 2015, 119, 7766-7779 !\Comment: WARNING 
PLOG /                           +1.00000000E-002 +1.15000000E+047 -1.22800000E+001 +7.53300000E+004 /
PLOG /                           +1.00000000E-002 +2.31000000E+002 -7.30000000E-001 +2.57100000E+004 /
PLOG /                           +1.00000000E-001 +8.43000000E+009 -2.06000000E+000 +3.37200000E+004 /
PLOG /                           +1.00000000E-001 +1.83000000E-023 +7.84000000E+000 +2.01900000E+004 /
PLOG /                           +3.16000000E-001 +6.06000000E+004 +1.70000000E-001 +3.42200000E+004 /
PLOG /                           +3.16000000E-001 +3.82000000E+063 -2.04400000E+001 +4.34200000E+004 /
PLOG /                           +1.00000000E+000 +1.51000000E+019 -3.61000000E+000 +4.30600000E+004 /
PLOG /                           +1.00000000E+000 +3.18000000E+027 -7.76000000E+000 +3.72300000E+004 /
PLOG /                           +3.16000000E+000 +2.13000000E+033 -7.39000000E+000 +5.16100000E+004 /
PLOG /                           +3.16000000E+000 +2.32000000E-005 +3.47000000E+000 +3.15600000E+004 /
PLOG /                           +1.00000000E+001 +4.44000000E+036 -7.99000000E+000 +5.46800000E+004 /
PLOG /                           +1.00000000E+001 +1.06000000E-001 +2.64000000E+000 +3.41600000E+004 /
PLOG /                           +3.16000000E+001 +1.19000000E+037 -7.80000000E+000 +5.64600000E+004 /
PLOG /                           +3.16000000E+001 +5.62000000E+002 +1.70000000E+000 +3.64500000E+004 /
PLOG /                           +1.00000000E+002 +9.08000000E+035 -7.21000000E+000 +5.75500000E+004 /
PLOG /                           +1.00000000E+002 +1.11000000E+007 +5.20000000E-001 +3.86700000E+004 /
C2H3OO<=>CH2O+HCO                                 +5.70000000E+029 -5.19000000E+000 +3.68000000E+004 !\Author: WARNING !\Ref: GOLDSMITH ET AL, J. PHYS. CHEM. A 2015, 119, 7766-7779 !\Comment: WARNING 
PLOG /                           +1.00000000E-002 +1.66000000E+174 -5.55200000E+001 +6.03200000E+004 /
PLOG /                           +1.00000000E-002 +2.27000000E+035 -7.97000000E+000 +3.12800000E+004 /
PLOG /                           +1.00000000E-001 +9.03000000E+066 -1.72500000E+001 +4.81200000E+004 /
PLOG /                           +1.00000000E-001 +2.08000000E+026 -4.96000000E+000 +2.87800000E+004 /
PLOG /                           +3.16000000E-001 +1.82000000E+043 -9.87000000E+000 +3.79600000E+004 /
PLOG /                           +3.16000000E-001 +1.45000000E+020 -3.08000000E+000 +2.66300000E+004 /
PLOG /                           +1.00000000E+000 +8.64000000E+033 -6.88000000E+000 +3.43700000E+004 /
PLOG /                           +1.00000000E+000 +1.06000000E+130 -3.93800000E+001 +5.47000000E+004 /
PLOG /                           +3.16000000E+000 +7.29000000E+171 -4.35300000E+001 +1.91900000E+005 /
PLOG /                           +3.16000000E+000 +2.35000000E+034 -6.87000000E+000 +3.57000000E+004 /
PLOG /                           +1.00000000E+001 +1.03000000E+032 -6.06000000E+000 +3.55000000E+004 /
PLOG /                           +1.00000000E+001 +2.18000000E+175 -5.37800000E+001 +6.85000000E+004 /
PLOG /                           +3.16000000E+001 +1.85000000E+034 -6.57000000E+000 +3.85100000E+004 /
PLOG /                           +3.16000000E+001 +1.07000000E+185 -5.42200000E+001 +8.89900000E+004 /
PLOG /                           +1.00000000E+002 +5.70000000E+029 -5.19000000E+000 +3.68000000E+004 /
PLOG /                           +1.00000000E+002 +4.68000000E+002 +1.81000000E+000 +1.81000000E+004 /
C2H3OO=>CH2O+H+CO                                 +1.33000000E+030 -5.19000000E+000 +3.68000000E+004 !\Author: WARNING !\Ref: GOLDSMITH ET AL, J. PHYS. CHEM. A 2015, 119, 7766-7779 !\Comment: WARNING 
PLOG /                           +1.00000000E-002 +3.88000000E+174 -5.55200000E+001 +6.03200000E+004 /
PLOG /                           +1.00000000E-002 +5.29000000E+035 -7.97000000E+000 +3.12800000E+004 /
PLOG /                           +1.00000000E-001 +2.11000000E+067 -1.72500000E+001 +4.81200000E+004 /
PLOG /                           +1.00000000E-001 +4.85000000E+026 -4.96000000E+000 +2.87800000E+004 /
PLOG /                           +3.16000000E-001 +4.26000000E+043 -9.87000000E+000 +3.79600000E+004 /
PLOG /                           +3.16000000E-001 +3.37000000E+020 -3.08000000E+000 +2.66300000E+004 /
PLOG /                           +1.00000000E+000 +2.02000000E+034 -6.88000000E+000 +3.43700000E+004 /
PLOG /                           +1.00000000E+000 +2.46000000E+130 -3.93800000E+001 +5.47000000E+004 /
PLOG /                           +3.16000000E+000 +1.70000000E+172 -4.35300000E+001 +1.91900000E+005 /
PLOG /                           +3.16000000E+000 +5.49000000E+034 -6.87000000E+000 +3.57000000E+004 /
PLOG /                           +1.00000000E+001 +2.40000000E+032 -6.06000000E+000 +3.55000000E+004 /
PLOG /                           +1.00000000E+001 +5.09000000E+175 -5.37800000E+001 +6.85000000E+004 /
PLOG /                           +3.16000000E+001 +4.32000000E+034 -6.57000000E+000 +3.85100000E+004 /
PLOG /                           +3.16000000E+001 +2.49000000E+185 -5.42200000E+001 +8.89900000E+004 /
PLOG /                           +1.00000000E+002 +1.33000000E+030 -5.19000000E+000 +3.68000000E+004 /
PLOG /                           +1.00000000E+002 +1.09000000E+003 +1.81000000E+000 +1.81000000E+004 /
C2H3OO=CO+CH3O                             1.60E+04    1.676	  22805.65 !\Author: WARNING !\Ref: GOLDSMITH ET AL, J. PHYS. CHEM. A 2015, 119, 7766-7779 !\Comment: WARNING 
PLOG /  1.00E-02  5.20E+33   -7.920   31320 /
PLOG /  1.00E-02 2.31E+129  -41.860   45850 /
PLOG /  1.00E-01  1.26E+98  -27.090   64060 /
PLOG /  1.00E-01  2.42E+28   -5.990   30540 /
PLOG /  3.16E-01  1.80E+33   -7.270   33760 /
PLOG /  3.16E-01  8.69E-50   16.630   -3900 /
PLOG /  1.00E+00  3.83E+33   -7.200   35100 /
PLOG /  1.00E+00  1.19E-39   13.610   -1317 /
PLOG /  3.16E+00  1.28E+79  -19.610   74870 /
PLOG /  3.16E+00  8.80E+86  -23.080   61010 /
PLOG /  1.00E+01  4.07E+32   -6.620   37210 /
PLOG /  1.00E+01  1.27E+03    1.440   18660 /
PLOG /  3.16E+01  6.86E+44  -10.040   47030 /
PLOG /  3.16E+01  1.97E+17   -2.230   28590 /
!DONG 1027 REFIT CONVERGE!PLOG /  1.00E+02 -1.07E+04    1.330   15620 /
!DONG 1027 REFIT CONVERGE!PLOG /  1.00E+02  1.16E-07    4.810   12010 /
PLOG /  1.00E+02  8.18E-07    4.747	  19711.98 /  ! fit btw. 500 and 2000 K with MAE of 76%, 40%
PLOG /  1.00E+02  1.60E+04    1.676	  22805.65 /
!___________________________________________________________________________________________________________ 
!\REACTIONCLASS: R+R<=>RH_RH
!___________________________________________________________________________________________________________ 
!C2H3+H<=>C2H2+H2                                  +4.50000000E+013 +0.00000000E+000 +0.00000000E+000 !\Author: ABS !\Ref: !MONKS PS NESBITT FL PAYNE WA SCANLON M STIEF LJ SHALLCROSS DE JPC 99 !\Comment: WARNING 
C2H3+H<=>C2H2+H2                                   8.78E13 0.0 0.0E0      !\Author: PW !\Ref: ! WARNING!\Comment: Decrease about 50% to improve flame speed of C2H2 
C2H3+H<=>H2CC+H2                                  +6.00000000E+013 +0.00000000E+000 +0.00000000E+000 !\Author: ABS !\Ref: USC ESTIMATE !\Comment: WARNING 
C2H3+OH<=>C2H3OH                                  +3.01100000E+013 +0.00000000E+000 +0.00000000E+000 !\Author: UB !\Ref: TSANG AND HAMPSON, J. PHYS. CHEM. REF. DATA, 15 !\Comment: PRODUCT CHANGED BASED ON G.X.LIU, ET AL. CHEM. J. CHIN. UNIV. 23(2002) 1147-1150 
C2H3+CH3<=>C2H2+CH4                               +2.05000000E+013 +0.00000000E+000 +0.00000000E+000 !\Author: UB !\Ref: A. FAHR ET AL. J. PHYS. CHEM. 95(1991) 3218-3224 !\Comment: WARNING 
C2H3+C2H3<=>C2H2+C2H4                             +1.45000000E+013 +0.00000000E+000 +0.00000000E+000 !\Author: UB !\Ref: A. FAHR ET AL. J. PHYS. CHEM. 95(1991) 3218-3224 !\Comment: WARNING 
C2H3+HO2=>CH2CHO+OH                               +3.01100000E+013 +0.00000000E+000 +0.00000000E+000 !\Author: UB !\Ref: W.TSANG, R.F.HAMPSON, J. PHYS. CHEM. REF. DATA, 15(1986) !\Comment: WARNING 
C2H3+O<=>CH2CHO                                   +1.03000000E+013 +2.00000000E-001 -4.27000000E+002 !\Author: UB !\Ref: L.B.HARDING, S.J.KLIPPENSTEIN, Y.GEORGIEVSHII, PROC.COMBUST.INST. 30(2005) 985-993 !\Comment: WARNING 
C2H3+O<=>C2H2+OH                                  +1.03000000E+012 +2.00000000E-001 -4.27000000E+002 !\Author: UB !\Ref: L.B.HARDING, S.J.KLIPPENSTEIN, Y.GEORGIEVSHII, PROC.COMBUST.INST. 30(2005) 985-993 !\Comment: WARNING 
C2H3+HCO<=>C2H4+CO                                +9.03300000E+013 +0.00000000E+000 +0.00000000E+000 !\Author: UB !\Ref: TSANG AND HAMPSON, J. PHYS. CHEM. REF. DATA, 15 !\Comment: WARNING 
!===========================================================================================================
!\ENDSUBSPECIES: C2H3
!===========================================================================================================
!===========================================================================================================
!\SUBSPECIES: C2H3OOH
!===========================================================================================================
!___________________________________________________________________________________________________________ 
!\REACTIONCLASS: RH<=>PRODUCTS
!___________________________________________________________________________________________________________ 
C2H3OOH<=>CH2CHO+OH                               +2.22000000E+017 -4.20000000E-001 +4.46220000E+004 !\Author: UB !\Ref: GIMENEZ-LOPEZ ET AL. INT. J. CHEM. KINET. 48, 11(2016) 724-738 !\Comment: WARNING 
PLOG /                           +1.00000000E+000 +2.00000000E+035 -6.70000000E+000 +4.74500000E+004 /
PLOG /                           +1.00000000E+001 +1.12000000E+028 -4.15000000E+000 +4.61900000E+004 /
PLOG /                           +5.00000000E+001 +2.80000000E+026 -3.50000000E+000 +4.63400000E+004 /
PLOG /                           +1.00000000E+002 +2.22000000E+017 -4.20000000E-001 +4.46220000E+004 /
!___________________________________________________________________________________________________________ 
!\REACTIONCLASS: RH+R_ABSTRACTION
!___________________________________________________________________________________________________________ 
C2H3OOH+H<=>C2H3OO+H2                             +4.30000000E+010 +0.00000000E+000 +1.86000000E+003 !\Author: UB !\Ref: GIMENEZ-LOPEZ ET AL. INT. J. CHEM. KINET. 48, 11(2016) 724-738 !\Comment: WARNING 
C2H3OOH+H<=>CH2CHO+H2O                            +1.20000000E+010 +0.00000000E+000 +1.86000000E+003 !\Author: UB !\Ref: GIMENEZ-LOPEZ ET AL. INT. J. CHEM. KINET. 48, 11(2016) 724-738 !\Comment: WARNING 
C2H3OOH+O<=>C2H3OO+OH                             +8.70000000E+012 +0.00000000E+000 +4.75000000E+003 !\Author: UB !\Ref: GIMENEZ-LOPEZ ET AL. INT. J. CHEM. KINET. 48, 11(2016) 724-738 !\Comment: WARNING 
C2H3OOH+OH<=>C2H3OO+H2O                           +1.10000000E+012 +0.00000000E+000 -4.37000000E+002 !\Author: UB !\Ref: GIMENEZ-LOPEZ ET AL. INT. J. CHEM. KINET. 48, 11(2016) 724-738 !\Comment: WARNING 
C2H3OOH+HO2<=>C2H3OO+H2O2                         +4.10000000E+004 +2.50000000E+000 +1.02060000E+004 !\Author: UB !\Ref: GIMENEZ-LOPEZ ET AL. INT. J. CHEM. KINET. 48, 11(2016) 724-738 !\Comment: WARNING 
!___________________________________________________________________________________________________________ 
!\REACTIONCLASS: RADICAL_ADDITIONMISC
!___________________________________________________________________________________________________________ 
C2H3OO+H<=>CH2CHO+OH                              +9.60000000E+013 +0.00000000E+000 +0.00000000E+000 !\Author: UB !\Ref: GIMENEZ-LOPEZ ET AL. INT. J. CHEM. KINET. 48, 11(2016) 724-738 !\Comment: WARNING 
C2H3OO+O<=>CH2CHO+O2                              +1.60000000E+013 +0.00000000E+000 -1.45000000E+002 !\Author: UB !\Ref: GIMENEZ-LOPEZ ET AL. INT. J. CHEM. KINET. 48, 11(2016) 724-738 !\Comment: WARNING 
C2H3OO+OH<=>C2H3OH+O2                             +2.00000000E+015 -6.00000000E-001 +0.00000000E+000 !\Author: UB !\Ref: GIMENEZ-LOPEZ ET AL. INT. J. CHEM. KINET. 48, 11(2016) 724-738 !\Comment: WARNING 
C2H3OO+OH<=>CH2CHO+HO2                            +4.00000000E+011 +6.00000000E-001 +0.00000000E+000 !\Author: UB !\Ref: GIMENEZ-LOPEZ ET AL. INT. J. CHEM. KINET. 48, 11(2016) 724-738 !\Comment: WARNING 
C2H3OOH+O2=C2H3OO+HO2                             +9.00000000E+013 +0.00000000E+000 +4.04000000E+004 !\Author: SP !GK_RATE_ESTIAMTES BASED ON SWW ANALYSIS.. GK ! ! !\Ref: WARNING !\Comment: WARNING 
C2H3OO+CO<=>CH2CHO+CO2                            +1.60000000E+005 +2.18000000E+000 +1.79400000E+004 !\Author: UB !\Ref: GIMENEZ-LOPEZ ET AL. INT. J. CHEM. KINET. 48, 11(2016) 724-738 !\Comment: WARNING 
C2H3OO+CH3<=>CH2CHO+CH3O                          +5.10000000E+012 +0.00000000E+000 -1.41100000E+003 !\Author: UB !\Ref: GIMENEZ-LOPEZ ET AL. INT. J. CHEM. KINET. 48, 11(2016) 724-738 !\Comment: WARNING 
C2H3OO+CH4<=>C2H3OOH+CH3                          +4.70000000E+004 +2.50000000E+000 +2.10000000E+004 !\Author: UB !\Ref: GIMENEZ-LOPEZ ET AL. INT. J. CHEM. KINET. 48, 11(2016) 724-738 !\Comment: WARNING 
C2H3OO+CH3OH<=>C2H3OOH+CH2OH                      +4.00000000E+013 +0.00000000E+000 +1.94000000E+004 !\Author: UB !\Ref: GIMENEZ-LOPEZ ET AL. INT. J. CHEM. KINET. 48, 11(2016) 724-738 !\Comment: WARNING 
C2H3OO+CH2O<=>C2H3OOH+HCO                         +4.10000000E+004 +2.50000000E+000 +1.02060000E+004 !\Author: UB !\Ref: GIMENEZ-LOPEZ ET AL. INT. J. CHEM. KINET. 48, 11(2016) 724-738 !\Comment: WARNING 
C2H3OO+C2H6<=>C2H3OOH+C2H5                        +8.60000000E+000 +3.76000000E+000 +1.72000000E+004 !\Author: UB !\Ref: GIMENEZ-LOPEZ ET AL. INT. J. CHEM. KINET. 48, 11(2016) 724-738 !\Comment: WARNING 
!===========================================================================================================
!\ENDSUBSPECIES: C2H3OOH
!===========================================================================================================
!===========================================================================================================
!\SUBSPECIES: CHCHO
!===========================================================================================================
!___________________________________________________________________________________________________________ 
!\REACTIONCLASS: RADICAL_ADDITIONMISC
!___________________________________________________________________________________________________________ 
CHCHO+H<=>CH2CO+H                                 +1.00000000E+014 +0.00000000E+000 +0.00000000E+000 !\Author: UB !\Ref: GIMENEZ-LOPEZ ET AL. INT. J. CHEM. KINET. 48, 11(2016) 724-738 !\Comment: WARNING 
CHCHO+O2=>CO2+H+HCO                               +4.80000000E+003 +2.88200000E+000 -1.62167200E+003 !\Author: SP !\Ref: GIMENEZ-LOPEZ ET AL. INT. J. CHEM. KINET. 48, 11(2016) 724-738 !\Comment: BR INCREASED 
CHCHO+O2<=>CHOCHO+O                               +1.02000000E+006 +2.42000000E+000 +1.60668600E+003 !\Author: SP !\Ref: GIMENEZ-LOPEZ ET AL. INT. J. CHEM. KINET. 48, 11(2016) 724-738 !\Comment: WARNING 
!===========================================================================================================
!\ENDSUBSPECIES: CHCHO
!===========================================================================================================
!===========================================================================================================
!\SUBSPECIES: CHOCHO
!===========================================================================================================
!___________________________________________________________________________________________________________ 
!\REACTIONCLASS: RH<=>PRODUCTS
!___________________________________________________________________________________________________________ 
CHOCHO<=>CH2O+CO                                  +5.50000000E+056 -1.26000000E+001 +7.99640000E+004 !\Author: UB !\Ref: G. FRIEDRICHS ET AL. PHYS. CHEM. CHEM. PHYS. 10(2008) 6520-6533 !\Comment: WARNING 
PLOG /                           +9.86900000E-003 +4.20000000E+053 -1.25000000E+001 +7.08450000E+004 /
PLOG /                           +4.93500000E-002 +5.10000000E+054 -1.26000000E+001 +7.30120000E+004 /
PLOG /                           +9.86900000E-002 +1.00000000E+055 -1.26000000E+001 +7.38770000E+004 /
PLOG /                           +4.93500000E-001 +4.50000000E+055 -1.26000000E+001 +7.58690000E+004 /
PLOG /                           +9.86900000E-001 +8.00000000E+055 -1.26000000E+001 +7.67130000E+004 /
PLOG /                           +4.93500000E+000 +1.10000000E+056 -1.22000000E+001 +7.76430000E+004 /
PLOG /                           +9.86900000E+000 +5.50000000E+056 -1.26000000E+001 +7.99640000E+004 /
CHOCHO<=>HCOH+CO                                  +5.70000000E+059 -1.33000000E+001 +8.35390000E+004 !\Author: UB !\Ref: G. FRIEDRICHS ET AL. PHYS. CHEM. CHEM. PHYS. 10(2008) 6520-6533 !\Comment: WARNING 
PLOG /                           +9.86900000E-003 +8.40000000E+052 -1.26000000E+001 +7.23930000E+004 /
PLOG /                           +4.93500000E-002 +8.30000000E+054 -1.29000000E+001 +7.51130000E+004 /
PLOG /                           +9.86900000E-002 +4.40000000E+055 -1.30000000E+001 +7.62570000E+004 /
PLOG /                           +4.93500000E-001 +1.30000000E+057 -1.32000000E+001 +7.88510000E+004 /
PLOG /                           +9.86900000E-001 +2.60000000E+057 -1.32000000E+001 +7.97540000E+004 /
PLOG /                           +4.93500000E+000 +1.00000000E+057 -1.29000000E+001 +8.11610000E+004 /
PLOG /                           +9.86900000E+000 +5.70000000E+059 -1.33000000E+001 +8.35390000E+004 /
CHOCHO=>CO+CO+H2                                  +3.40000000E+059 -1.33000000E+001 +8.42940000E+004 !\Author: UB !\Ref: G. FRIEDRICHS ET AL. PHYS. CHEM. CHEM. PHYS. 10(2008) 6520-6533 !\Comment: WARNING 
PLOG /                           +9.86900000E-003 +6.00000000E+051 -1.21000000E+001 +7.18540000E+004 /
PLOG /                           +4.93500000E-002 +1.40000000E+054 -1.25000000E+001 +7.47510000E+004 /
PLOG /                           +9.86900000E-002 +1.80000000E+055 -1.27000000E+001 +7.61370000E+004 /
PLOG /                           +4.93500000E-001 +1.30000000E+057 -1.30000000E+001 +7.89720000E+004 /
PLOG /                           +9.86900000E-001 +6.10000000E+057 -1.31000000E+001 +8.01470000E+004 /
PLOG /                           +4.93500000E+000 +5.80000000E+057 -1.29000000E+001 +8.18710000E+004 /
PLOG /                           +9.86900000E+000 +3.40000000E+059 -1.33000000E+001 +8.42940000E+004 /
CHOCHO<=>HCO+HCO                                  +3.00000000E+060 -1.33000000E+001 +8.89930000E+004 !\Author: UB !\Ref: G. FRIEDRICHS ET AL. PHYS. CHEM. CHEM. PHYS. 10(2008) 6520-6533 !\Comment: WARNING 
PLOG /                           +9.86900000E-003 +1.00000000E+042 -9.70000000E+000 +7.35340000E+004 /
PLOG /                           +4.93500000E-002 +6.00000000E+048 -1.11000000E+001 +7.74620000E+004 /
PLOG /                           +9.86900000E-002 +1.70000000E+051 -1.16000000E+001 +7.91110000E+004 /
PLOG /                           +4.93500000E-001 +5.30000000E+055 -1.25000000E+001 +8.27740000E+004 /
PLOG /                           +9.86900000E-001 +1.90000000E+057 -1.28000000E+001 +8.43210000E+004 /
PLOG /                           +4.93500000E+000 +2.20000000E+059 -1.31000000E+001 +8.72580000E+004 /
PLOG /                           +9.86900000E+000 +3.00000000E+060 -1.33000000E+001 +8.89930000E+004 /
!___________________________________________________________________________________________________________ 
!\REACTIONCLASS: RH+R_ABSTRACTIONLUMPED
!___________________________________________________________________________________________________________ 
CHOCHO+OH=>HCO+CO+H2O                             +6.13299000E+004 +2.65000000E+000 -4.58640000E+003 !\Author: WARNING !\Ref: J. MENDES, C-W ZHOU, AND H. J. CURRAN. JPCA, 2014, 118, 12089-12104. !\Comment: WARNING 
CHOCHO+O=>HCO+CO+OH                               +5.94000000E+012 +0.00000000E+000 +1.86800000E+003 !\Author: UB !\Ref: ANALOGY TO CH3CHO+O<=>CH3CO+OH !\Comment: WARNING 
CHOCHO+HO2=>HCO+CO+H2O2                           +1.70000000E+013 +0.00000000E+000 +1.62900000E+004 !\Author: SP\REF !\Ref: WARNING !\Comment: WARNING 
CHOCHO+HO2=>HOCHO+CO+OH                           +3.30000000E-004 +3.99500000E+000 +3.00000000E+002 !\Author: UB !\Ref: G. DA SILVA J. PHYS. CHEM. A, 115(2011) 191-197 !\Comment: WARNING 
CHOCHO+O2=>HCO+CO+HO2                             +3.01000000E+013 +0.00000000E+000 +3.91500000E+004 !\Author: UB !\Ref: ANALOGY TO CH3CHO+O2<=>CH3CO+HO2 !\Comment: WARNING 
CHOCHO+H<=>CH2O+HCO                               +5.40000000E+013 +0.00000000E+000 +4.30000000E+003 !\Author: UB !\Ref: M. COLBERG, G. FRIEDRICHS, J. PHYS. CHEM. A, 110(2006) 160-170 !\Comment: WARNING 
!===========================================================================================================
!\ENDSUBSPECIES: CHOCHO
!===========================================================================================================
!----------------------------------------------------------------------------------------------------------------------------------
!\ENDSUBMECH: C2H4
!----------------------------------------------------------------------------------------------------------------------------------
!----------------------------------------------------------------------------------------------------------------------------------
!\SUBMECH: C2H2
!----------------------------------------------------------------------------------------------------------------------------------
!___________________________________________________________________________________________________________ 
!\REACTIONCLASS: RADICAL_ADDITIONO2
!___________________________________________________________________________________________________________ 
C2H2+O2<=>HCO+HCO                                 +6.10000000E+012 +0.00000000E+000 +5.32500000E+004 !\Author: UB !\Ref: GIMENEZ-LOPEZ ET AL. INT. J. CHEM. KINET. 48, 11(2016) 724-738 !\Comment: WARNING 
DUP
C2H2+O2<=>HCO+HCO                                 +1.70000000E+007 +1.67000000E+000 +7.09600000E+004 !\Author: UB !\Ref: GIMENEZ-LOPEZ ET AL. INT. J. CHEM. KINET. 48, 11(2016) 724-738 !\Comment: WARNING 
DUP
!___________________________________________________________________________________________________________ 
!\REACTIONCLASS: RH+R_ABSTRACTION
!___________________________________________________________________________________________________________ 
C2H+H2<=>H+C2H2                                   +4.10000000E+005 +2.39000000E+000 +8.64000000E+002 !\Author: UB !\Ref: L.B. HARDING ET AL. J. CHEM. PHYS. 76, 10(1982) 5172 !\Comment: WARNING 
C2H2+OH<=>C2H+H2O                                 +2.63200000E+006 +2.14000000E+000 +1.70600000E+004 !\Author: WARNING !\Ref: SJK J. PHYS. CHEM A 2005, 109, 6045-6055 !\Comment: WARNING 
!___________________________________________________________________________________________________________ 
!\REACTIONCLASS: RH<=>PRODUCTS
!___________________________________________________________________________________________________________ 
C2H+H(+M)<=>C2H2(+M)                              +2.25000000E+013 +3.20000000E-001 +0.00000000E+000 !\Author: UB !\Ref: L.B.HARDING, Y.GEORGIEVSKII, S.J.KLIPPENSTEIN, J.PHYS.CHEM.A. 109(2005) 4646-4656 !\Comment: WARNING 
LOW /                                             +3.75000000E+033 -4.80000000E+000 +1.90000000E+003 /
TROE /                           +6.46000000E-001 +1.32000000E+002 +1.31500000E+003 +5.56600000E+003 /
HE / +0.7000 / AR / +0.7000 / CO / +1.5000 / CO2 / +2.0000 / CH4 / +2.0000 / H2 / +2.0000 / C2H6 / +3.0000 / H2O / +6.0000 / 
C2H2(+M)<=>H2CC(+M)                               +8.00000000E+014 -5.20000000E-001 +5.07500000E+004 !\Author: WARNING !\Ref: 99 LAS / WA !\Comment: WARNING 
LOW /                                             +2.45000000E+015 -6.40000000E-001 +4.97000000E+004 /
CO / +1.5000 / CO2 / +2.0000 / CH4 / +2.0000 / H2 / +2.0000 / C2H4 / +2.5000 / C2H2 / +2.5000 / C2H6 / +3.0000 / H2O / +6.0000 / 
!___________________________________________________________________________________________________________ 
!\REACTIONCLASS: RADICAL_ADDITIONHCO
!___________________________________________________________________________________________________________ 
C2H2+HCO<=>C2H3+CO                                +1.00000000E+007 +2.00000000E+000 +6.00000000E+003 !\Author: WARNING !\Ref: GRI 3.0 AND USC II !\Comment: WARNING 
!___________________________________________________________________________________________________________ 
!\REACTIONCLASS: RADICAL_ADDITIONCH3O2
!___________________________________________________________________________________________________________ 
C2H2+CH3O2<=>CH2O+CH2CHO                          +4.45800000E-003 +4.30100000E+000 +9.04302000E+003 !\Author: UB !\Ref: K EST. BASED ON TOTAL K FOR C2H2+HO2, P'S BASED ON ADD-ISOM-BETA-S !\Comment: WARNING 
!___________________________________________________________________________________________________________ 
!\REACTIONCLASS: RADICAL_ADDITIONOH
!___________________________________________________________________________________________________________ 
C2H2+OH<=>HCCOH+H                                 +7.34700000E+006 +1.89000000E+000 +1.36000000E+004 !\Author: WARNING !\Ref: SJK J. PHYS. CHEM A 2005, 109, 6045-6055 !\Comment: WARNING 
PLOG /                           +1.00000000E-002 +2.80000000E+005 +2.28000000E+000 +1.24200000E+004 /
PLOG /                           +2.50000000E-002 +7.46700000E+005 +2.16000000E+000 +1.25500000E+004 /
PLOG /                           +1.00000000E-001 +1.77600000E+006 +2.04000000E+000 +1.26700000E+004 /
PLOG /                           +1.00000000E+000 +2.41500000E+006 +2.00000000E+000 +1.27100000E+004 /
PLOG /                           +1.00000000E+001 +3.21000000E+006 +1.97000000E+000 +1.28100000E+004 /
PLOG /                           +1.00000000E+002 +7.34700000E+006 +1.89000000E+000 +1.36000000E+004 /
C2H2+OH<=>CH2CO+H                                 +1.45700000E+004 +2.45000000E+000 +4.47700000E+003 !\Author: WARNING !\Ref: SJK J. PHYS. CHEM A 2005, 109, 6045-6055 !\Comment: WARNING 
PLOG /                           +1.00000000E-002 +1.57800000E+003 +2.56000000E+000 -8.44500000E+002 /
PLOG /                           +2.50000000E-002 +1.51800000E+004 +2.28000000E+000 -2.92100000E+002 /
PLOG /                           +1.00000000E-001 +3.01700000E+005 +1.92000000E+000 +5.98100000E+002 /
PLOG /                           +1.00000000E+000 +7.52800000E+006 +1.55000000E+000 +2.10600000E+003 /
PLOG /                           +1.00000000E+001 +5.10100000E+006 +1.65000000E+000 +3.40000000E+003 /
PLOG /                           +1.00000000E+002 +1.45700000E+004 +2.45000000E+000 +4.47700000E+003 /
C2H2+OH<=>CH3+CO                                  +8.25000000E+005 +1.77000000E+000 +4.69700000E+003 !\Author: WARNING !\Ref: SJK J. PHYS. CHEM A 2005, 109, 6045-6055 !\Comment: WARNING 
PLOG /                           +1.00000000E-002 +4.75700000E+005 +1.68000000E+000 -3.29800000E+002 /
PLOG /                           +2.50000000E-002 +4.37200000E+006 +1.40000000E+000 +2.26500000E+002 /
PLOG /                           +1.00000000E-001 +7.64800000E+007 +1.05000000E+000 +1.11500000E+003 /
PLOG /                           +1.00000000E+000 +1.27700000E+009 +7.30000000E-001 +2.57900000E+003 /
PLOG /                           +1.00000000E+001 +4.31200000E+008 +9.20000000E-001 +3.73600000E+003 /
PLOG /                           +1.00000000E+002 +8.25000000E+005 +1.77000000E+000 +4.69700000E+003 /
C2H2+OH<=>C2H2OH                                  +6.20000000E+020 -2.80000000E+000 +2.83100000E+003 !\Author: WARNING !\Ref: SJK J. PHYS. CHEM A 2005, 109, 6045-6055 !\Comment: WARNING 
PLOG /                           +1.00000000E-002 +2.90000000E+064 -1.85700000E+001 +1.00090000E+004 /
PLOG /                           +1.00000000E-002 +2.60000000E+033 -7.36000000E+000 +6.39200000E+003 /
PLOG /                           +2.50000000E-002 +4.70000000E+059 -1.68700000E+001 +9.08700000E+003 /
PLOG /                           +2.50000000E-002 +4.40000000E+032 -7.02000000E+000 +5.93300000E+003 /
PLOG /                           +1.00000000E-001 +1.20000000E+028 -5.56000000E+000 +3.72400000E+003 /
PLOG /                           +1.00000000E-001 +6.40000000E+042 -9.96000000E+000 +1.17370000E+004 /
PLOG /                           +1.00000000E+000 +1.90000000E+044 -1.13800000E+001 +6.29900000E+003 /
PLOG /                           +1.00000000E+000 +3.50000000E+031 -6.20000000E+000 +6.63500000E+003 /
PLOG /                           +1.00000000E+001 +1.50000000E+024 -4.06000000E+000 +3.26100000E+003 /
PLOG /                           +1.00000000E+001 +4.50000000E+031 -5.92000000E+000 +8.76100000E+003 /
PLOG /                           +1.00000000E+002 +6.20000000E+020 -2.80000000E+000 +2.83100000E+003 /
PLOG /                           +1.00000000E+002 +1.60000000E+029 -4.91000000E+000 +9.73400000E+003 /
!___________________________________________________________________________________________________________ 
!\REACTIONCLASS: RADICAL_ADDITIONO
!___________________________________________________________________________________________________________ 
C2H2+O<=>CH2+CO                                   +7.39500000E+008 +1.28000000E+000 +2.47200000E+003 !\Author: SP !\Ref: NGUYEN ET AL. J.PHYS.CHEM A 2006, 110, 6696-6706 !\Comment: WARNING 
C2H2+O<=>HCCO+H                                   +2.95800000E+009 +1.28000000E+000 +2.47200000E+003 !\Author: SP !\Ref: NGUYEN ET AL. J.PHYS.CHEM A 2006, 110, 6696-6706 !\Comment: WARNING 
C2H2+O<=>CHCHO                                    +3.80000000E+044 -9.63000000E+000 +3.76000000E+004 !\Author: UB !\Ref: DAVIS AND LAW J. PHYS. CHEM. A 1999, 103, 5889-589 !\Comment: ANALOGY TO THE DECOMPOSITION OF ALLYL RADICAL 
!___________________________________________________________________________________________________________ 
!\REACTIONCLASS: RADICAL_ADDITIONHO2
!___________________________________________________________________________________________________________ 
!\Author: UB !\Ref: GIMENEZ-LOPEZ ET AL. INT. J. CHEM. KINET. 48, 11(2016) 724-738 !\Comment: WARNING
C2H2+HO2=CHCHO+OH    8.96E10 0.48 1.77E4
PLOG/1.0E-2	3.38E+09	9.10E-01	1.85E4/
PLOG/1.0E-2	1.48E+07	1.54E+00	1.47E4/
PLOG/1.0E-1	3.65E+09	9.00E-01	1.86E4/
PLOG/1.0E-1	1.53E+07	1.54E+00	1.47E4/
PLOG/3.16E-1	4.18E+09	8.80E-01	1.86E4/
PLOG/3.16E-1	1.62E+07	1.54E+00	1.47E4/
PLOG/1.0E0	9.60E+09	7.70E-01	1.9E4/
PLOG/1.0E0	1.54E+07	1.56E+00	1.48E4/
PLOG/3.16E0	2.14E+09	9.90E-01	1.88E4/
PLOG/3.16E0	9.04E+07	1.32E+00	1.51E4/
PLOG/1.0E1	3.32E+10	6.10E-01	2.07E4/
PLOG/1.0E1	9.92E+07	1.36E+00	1.54E4/
PLOG/3.16E1	2.28E+08	1.23E+00	1.6E4/
PLOG/3.16E1	1.02E+07	1.59E+00	1.59E4/
PLOG/1.0E2	8.96E+10	4.80E-01	1.77E4/
PLOG/1.0E2 4.44E6 1.73E0 1.6E4/
C2H2+HO2<=>CH2CHO+O                               +5.78000000E+018 -2.09000000E+000 +2.43500000E+004 !\Author: UB !\Ref: GIMENEZ-LOPEZ ET AL. INT. J. CHEM. KINET. 48, 11(2016) 724-738 !\Comment: WARNING 
PLOG /                           +1.00000000E-002 +5.50000000E+006 +1.19000000E+000 +1.28800000E+004 /
PLOG /                           +1.00000000E-002 +2.94000000E-004 +4.16000000E+000 +7.73600000E+003 /
PLOG /                           +1.00000000E-001 +1.16000000E+008 +7.70000000E-001 +1.36000000E+004 /
PLOG /                           +1.00000000E-001 +6.14000000E-003 +3.81000000E+000 +8.39400000E+003 /
PLOG /                           +3.16000000E-001 +1.20000000E+007 +1.09000000E+000 +1.30500000E+004 /
PLOG /                           +3.16000000E-001 +5.44000000E-004 +4.09000000E+000 +8.04400000E+003 /
PLOG /                           +1.00000000E+000 +3.02000000E+007 +9.80000000E-001 +1.33100000E+004 /
PLOG /                           +1.00000000E+000 +2.48000000E-004 +4.19000000E+000 +8.20300000E+003 /
PLOG /                           +3.16000000E+000 +1.98000000E+074 -1.63300000E+001 +1.09200000E+005 /
PLOG /                           +3.16000000E+000 +6.57000000E+004 +1.85000000E+000 +1.23600000E+004 /
PLOG /                           +1.00000000E+001 +7.50000000E+014 -1.17000000E+000 +1.83500000E+004 /
PLOG /                           +1.00000000E+001 +2.92000000E-001 +3.38000000E+000 +1.05900000E+004 /
PLOG /                           +3.16000000E+001 +8.63000000E+018 -2.27000000E+000 +2.22300000E+004 /
PLOG /                           +3.16000000E+001 +1.95000000E+000 +3.17000000E+000 +1.17400000E+004 /
PLOG /                           +1.00000000E+002 +5.78000000E+018 -2.09000000E+000 +2.43500000E+004 /
PLOG /                           +1.00000000E+002 +1.10000000E-001 +3.52000000E+000 +1.19800000E+004 /
C2H2+HO2<=>CHOCHO+H                               +5.91000000E+021 -3.32000000E+000 +2.50300000E+004 !\Author: UB !\Ref: GIMENEZ-LOPEZ ET AL. INT. J. CHEM. KINET. 48, 11(2016) 724-738 !\Comment: WARNING 
PLOG /                           +1.00000000E-002 +8.51000000E+007 +4.80000000E-001 +1.17200000E+004 /
PLOG /                           +1.00000000E-002 +2.43000000E-006 +4.43000000E+000 +5.57800000E+003 /
PLOG /                           +1.00000000E-001 +7.43000000E+007 +5.00000000E-001 +1.16900000E+004 /
PLOG /                           +1.00000000E-001 +2.00000000E-006 +4.45000000E+000 +5.56400000E+003 /
PLOG /                           +3.16000000E-001 +7.91000000E+007 +4.90000000E-001 +1.17000000E+004 /
PLOG /                           +3.16000000E-001 +1.81000000E-006 +4.46000000E+000 +5.65400000E+003 /
PLOG /                           +1.00000000E+000 +2.18000000E+009 +6.00000000E-002 +1.24700000E+004 /
PLOG /                           +1.00000000E+000 +2.24000000E-005 +4.17000000E+000 +6.41600000E+003 /
PLOG /                           +3.16000000E+000 +7.00000000E+049 -1.01800000E+001 +7.71100000E+004 /
PLOG /                           +3.16000000E+000 +7.65000000E+005 +1.18000000E+000 +1.13400000E+004 /
PLOG /                           +1.00000000E+001 +4.06000000E+016 -2.03000000E+000 +1.76300000E+004 /
PLOG /                           +1.00000000E+001 +2.01000000E-002 +3.38000000E+000 +8.69600000E+003 /
PLOG /                           +3.16000000E+001 +9.38000000E+016 -2.03000000E+000 +1.95900000E+004 /
PLOG /                           +3.16000000E+001 +6.06000000E-003 +3.53000000E+000 +9.21700000E+003 /
PLOG /                           +1.00000000E+002 +5.91000000E+021 -3.32000000E+000 +2.50300000E+004 /
PLOG /                           +1.00000000E+002 +6.76000000E-002 +3.27000000E+000 +1.07600000E+004 /
C2H2+HO2<=>CH2CO+OH                               +3.58000000E+003 +1.97000000E+000 +2.30100000E+004 !\Author: UB !\Ref: GIMENEZ-LOPEZ ET AL. INT. J. CHEM. KINET. 48, 11(2016) 724-738 !\Comment: WARNING 
PLOG /                           +1.00000000E-002 +6.25000000E-007 +4.75000000E+000 +1.55300000E+004 /
PLOG /                           +1.00000000E-002 +1.31000000E-014 +6.58000000E+000 +1.02700000E+004 /
PLOG /                           +1.00000000E-001 +6.70000000E-007 +4.74000000E+000 +1.55500000E+004 /
PLOG /                           +1.00000000E-001 +1.29000000E-014 +6.59000000E+000 +1.03300000E+004 /
PLOG /                           +3.16000000E-001 +4.18000000E-007 +4.81000000E+000 +1.54100000E+004 /
PLOG /                           +3.16000000E-001 +3.99000000E-014 +6.36000000E+000 +1.02700000E+004 /
PLOG /                           +1.00000000E+000 +5.28000000E-007 +4.78000000E+000 +1.54600000E+004 /
PLOG /                           +1.00000000E+000 +3.28000000E-015 +6.70000000E+000 +1.00900000E+004 /
PLOG /                           +3.16000000E+000 +1.04000000E-006 +4.69000000E+000 +1.56400000E+004 /
PLOG /                           +3.16000000E+000 +8.71000000E-021 +8.30000000E+000 +8.10700000E+003 /
PLOG /                           +1.00000000E+001 +4.68000000E-005 +4.22000000E+000 +1.67800000E+004 /
PLOG /                           +1.00000000E+001 +8.36000000E-022 +8.76000000E+000 +8.80400000E+003 /
PLOG /                           +3.16000000E+001 +8.99000000E-001 +2.97000000E+000 +1.97300000E+004 /
PLOG /                           +3.16000000E+001 +6.87000000E-014 +6.67000000E+000 +1.31300000E+004 /
PLOG /                           +1.00000000E+002 +3.58000000E+003 +1.97000000E+000 +2.30100000E+004 /
PLOG /                           +1.00000000E+002 +6.63000000E-012 +6.15000000E+000 +1.47300000E+004 /
C2H2+HO2<=>CH2O+HCO                               +2.47000000E+016 -1.70000000E+000 +2.00300000E+004 !\Author: UB !\Ref: GIMENEZ-LOPEZ ET AL. INT. J. CHEM. KINET. 48, 11(2016) 724-738 !\Comment: WARNING 
PLOG /                           +1.00000000E-002 +3.90000000E+013 -1.17000000E+000 +1.37500000E+004 /
PLOG /                           +1.00000000E-002 +8.43000000E+000 +2.56000000E+000 +7.38200000E+003 /
PLOG /                           +1.00000000E-001 +4.26000000E+000 +2.64000000E+000 +7.25300000E+003 /
PLOG /                           +1.00000000E-001 +1.56000000E+013 -1.05000000E+000 +1.35200000E+004 /
PLOG /                           +3.16000000E-001 +2.59000000E-006 +4.34000000E+000 +4.52500000E+003 /
PLOG /                           +3.16000000E-001 +6.90000000E+009 -0.00000000E+000 +1.17200000E+004 /
PLOG /                           +1.00000000E+000 +3.33000000E+102 -2.41800000E+001 +1.38600000E+005 /
PLOG /                           +1.00000000E+000 +8.07000000E+007 +6.00000000E-001 +1.08500000E+004 /
PLOG /                           +3.16000000E+000 +5.22000000E+015 -1.75000000E+000 +1.51800000E+004 /
PLOG /                           +3.16000000E+000 +3.54000000E+000 +2.69000000E+000 +8.02500000E+003 /
PLOG /                           +1.00000000E+001 +7.32000000E+035 -7.77000000E+000 +2.69700000E+004 /
PLOG /                           +1.00000000E+001 +9.84000000E+006 +9.10000000E-001 +1.17100000E+004 /
PLOG /                           +3.16000000E+001 +1.78000000E+028 -5.30000000E+000 +2.51300000E+004 /
PLOG /                           +3.16000000E+001 +1.79000000E+004 +1.70000000E+000 +1.12500000E+004 /
PLOG /                           +1.00000000E+002 +2.47000000E+016 -1.70000000E+000 +2.00300000E+004 /
PLOG /                           +1.00000000E+002 +4.32000000E-006 +4.31000000E+000 +6.82900000E+003 /
C2H2+HO2=>CH2O+H+CO                               +5.77000000E+016 -1.70000000E+000 +2.00300000E+004 !\Author: UB !\Ref: GIMENEZ-LOPEZ ET AL. INT. J. CHEM. KINET. 48, 11(2016) 724-738 !\Comment: WARNING 
PLOG /                           +1.00000000E-002 +9.10000000E+013 -1.17000000E+000 +1.37500000E+004 /
PLOG /                           +1.00000000E-002 +1.97000000E+001 +2.56000000E+000 +7.38200000E+003 /
PLOG /                           +1.00000000E-001 +9.94000000E+000 +2.64000000E+000 +7.25300000E+003 /
PLOG /                           +1.00000000E-001 +3.63000000E+013 -1.05000000E+000 +1.35200000E+004 /
PLOG /                           +3.16000000E-001 +6.05000000E-006 +4.34000000E+000 +4.52500000E+003 /
PLOG /                           +3.16000000E-001 +1.61000000E+010 -0.00000000E+000 +1.17200000E+004 /
PLOG /                           +1.00000000E+000 +7.77000000E+102 -2.41800000E+001 +1.38600000E+005 /
PLOG /                           +1.00000000E+000 +1.88000000E+008 +6.00000000E-001 +1.08500000E+004 /
PLOG /                           +3.16000000E+000 +1.22000000E+016 -1.75000000E+000 +1.51800000E+004 /
PLOG /                           +3.16000000E+000 +8.26000000E+000 +2.69000000E+000 +8.02500000E+003 /
PLOG /                           +1.00000000E+001 +1.71000000E+036 -7.77000000E+000 +2.69700000E+004 /
PLOG /                           +1.00000000E+001 +2.30000000E+007 +9.10000000E-001 +1.17100000E+004 /
PLOG /                           +3.16000000E+001 +4.14000000E+028 -5.30000000E+000 +2.51300000E+004 /
PLOG /                           +3.16000000E+001 +4.19000000E+004 +1.70000000E+000 +1.12500000E+004 /
PLOG /                           +1.00000000E+002 +5.77000000E+016 -1.70000000E+000 +2.00300000E+004 /
PLOG /                           +1.00000000E+002 +1.01000000E-005 +4.31000000E+000 +6.82900000E+003 /
C2H2+HO2<=>CO+CH3O                                +1.17000000E+018 -2.57000000E+000 +2.23600000E+004 !\Author: UB !\Ref: GIMENEZ-LOPEZ ET AL. INT. J. CHEM. KINET. 48, 11(2016) 724-738 !\Comment: WARNING 
PLOG /                           +1.00000000E-002 +3.54000000E+011 +0.00000000E+000 +4.95100000E+004 /
PLOG /                           +1.00000000E-002 +2.89000000E+004 +1.23000000E+000 +9.90300000E+003 /
PLOG /                           +1.00000000E-001 +2.78000000E+008 +1.00000000E-002 +1.19200000E+004 /
PLOG /                           +1.00000000E-001 +9.67000000E-007 +4.15000000E+000 +5.17300000E+003 /
PLOG /                           +3.16000000E-001 +8.06000000E+007 +1.80000000E-001 +1.16500000E+004 /
PLOG /                           +3.16000000E-001 +1.84000000E-008 +4.62000000E+000 +4.51700000E+003 /
PLOG /                           +1.00000000E+000 +8.94000000E+069 -1.58500000E+001 +1.02500000E+005 /
PLOG /                           +1.00000000E+000 +5.38000000E+005 +8.60000000E-001 +1.07000000E+004 /
PLOG /                           +3.16000000E+000 +5.66000000E+012 -1.25000000E+000 +1.45700000E+004 /
PLOG /                           +3.16000000E+000 +5.37000000E-004 +3.42000000E+000 +7.21800000E+003 /
PLOG /                           +1.00000000E+001 +3.30000000E+023 -4.45000000E+000 +2.12100000E+004 /
PLOG /                           +3.16000000E+001 +2.43000000E+022 -3.96000000E+000 +2.26500000E+004 /
PLOG /                           +3.16000000E+001 +8.11000000E+000 +2.30000000E+000 +1.05600000E+004 /
PLOG /                           +1.00000000E+002 +1.17000000E+018 -2.57000000E+000 +2.23600000E+004 /
PLOG /                           +1.00000000E+002 +6.86000000E-004 +3.42000000E+000 +9.32900000E+003 /
C2H2+HO2<=>CO2+CH3                                +1.71000000E+015 -1.80000000E+000 +2.03700000E+004 !\Author: UB !\Ref: GIMENEZ-LOPEZ ET AL. INT. J. CHEM. KINET. 48, 11(2016) 724-738 !\Comment: WARNING 
PLOG /                           +1.00000000E-002 +1.15000000E-007 +4.31000000E+000 +4.61400000E+003 /
PLOG /                           +1.00000000E-002 +2.01000000E+008 +0.00000000E+000 +1.17900000E+004 /
PLOG /                           +1.00000000E-001 +1.10000000E-007 +4.32000000E+000 +4.62200000E+003 /
PLOG /                           +1.00000000E-001 +2.01000000E+008 +0.00000000E+000 +1.17800000E+004 /
PLOG /                           +3.16000000E-001 +1.75000000E+142 -3.50400000E+001 +1.88700000E+005 /
PLOG /                           +3.16000000E-001 +1.55000000E+005 +9.50000000E-001 +1.02000000E+004 /
PLOG /                           +1.00000000E+000 +3.96000000E+084 -1.98000000E+001 +1.19800000E+005 /
PLOG /                           +1.00000000E+000 +1.38000000E+006 +6.80000000E-001 +1.08100000E+004 /
PLOG /                           +3.16000000E+000 +5.02000000E+013 -1.60000000E+000 +1.49800000E+004 /
PLOG /                           +3.16000000E+000 +9.29000000E-003 +3.00000000E+000 +7.65900000E+003 /
PLOG /                           +1.00000000E+001 +8.56000000E+028 -6.15000000E+000 +2.40300000E+004 /
PLOG /                           +1.00000000E+001 +1.86000000E+004 +1.26000000E+000 +1.12300000E+004 /
PLOG /                           +3.16000000E+001 +1.28000000E+027 -5.42000000E+000 +2.53800000E+004 /
PLOG /                           +3.16000000E+001 +2.89000000E+002 +1.79000000E+000 +1.12400000E+004 /
PLOG /                           +1.00000000E+002 +1.71000000E+015 -1.80000000E+000 +2.03700000E+004 /
PLOG /                           +1.00000000E+002 +3.90000000E-007 +4.21000000E+000 +7.31400000E+003 /
C2H2+HO2<=>C2H3OO                                 +2.53000000E+035 -7.26000000E+000 +2.63900000E+004 !\Author: UB !\Ref: GIMENEZ-LOPEZ ET AL. INT. J. CHEM. KINET. 48, 11(2016) 724-738 !\Comment: WARNING 
PLOG /                           +1.00000000E-002 +4.99000000E+006 -1.02000000E+000 +9.15200000E+003 /
PLOG /                           +1.00000000E-002 +1.88000000E+026 -8.34000000E+000 +9.24900000E+003 /
PLOG /                           +1.00000000E-001 +6.02000000E+017 -3.82000000E+000 +1.07900000E+004 /
PLOG /                           +1.00000000E-001 +5.26000000E+129 -4.17400000E+001 +3.59300000E+004 /
PLOG /                           +3.16000000E-001 +2.47000000E+048 -1.28200000E+001 +2.52200000E+004 /
PLOG /                           +3.16000000E-001 +1.96000000E+018 -3.67000000E+000 +1.04800000E+004 /
PLOG /                           +1.00000000E+000 +4.06000000E+050 -1.30700000E+001 +2.72200000E+004 /
PLOG /                           +1.00000000E+000 +4.93000000E+021 -4.37000000E+000 +1.22200000E+004 /
PLOG /                           +3.16000000E+000 +9.08000000E+046 -1.15700000E+001 +2.68800000E+004 /
PLOG /                           +3.16000000E+000 +1.92000000E+022 -4.28000000E+000 +1.30800000E+004 /
PLOG /                           +1.00000000E+001 +4.60000000E+043 -1.02400000E+001 +2.69300000E+004 /
PLOG /                           +1.00000000E+001 +2.11000000E+021 -3.78000000E+000 +1.33800000E+004 /
PLOG /                           +3.16000000E+001 +5.61000000E+038 -8.49000000E+000 +2.62100000E+004 /
PLOG /                           +3.16000000E+001 +1.39000000E+020 -3.30000000E+000 +1.34100000E+004 /
PLOG /                           +1.00000000E+002 +2.53000000E+035 -7.26000000E+000 +2.63900000E+004 /
PLOG /                           +1.00000000E+002 +1.42000000E+019 -2.91000000E+000 +1.34200000E+004 /
!===========================================================================================================
!\SUBSPECIES: H2CC
!===========================================================================================================
!___________________________________________________________________________________________________________ 
!\REACTIONCLASS: RADICAL_ADDITIONMISC
!___________________________________________________________________________________________________________ 
H2CC+OH<=>CH2CO+H                                 +2.00000000E+013 +0.00000000E+000 +0.00000000E+000 !\Author: WARNING !\Ref: USC II !\Comment: WARNING 
H2CC+O2<=>HCO+HCO                                 +1.00000000E+013 +0.00000000E+000 +0.00000000E+000 !\Author: UB !\Ref: FROM USCII/A.LASKIN, H.WANG CHEM. PHYS. LETT. 30(1999) 43-49 !\Comment: WARNING 
H2CC+H<=>C2H2+H                                   +1.00000000E+014 +0.00000000E+000 +0.00000000E+000 !\Author: WARNING !\Ref: USC II !\Comment: WARNING 
!===========================================================================================================
!\ENDSUBSPECIES: H2CC
!===========================================================================================================
!===========================================================================================================
!\SUBSPECIES: C2H
!===========================================================================================================
!___________________________________________________________________________________________________________ 
!\REACTIONCLASS: RADICAL_ADDITION
!___________________________________________________________________________________________________________ 
C2H+O2<=>CO2+CHV                                  +2.17000000E+010 +0.00000000E+000 +0.00000000E+000 !\Author: WARNING !\Ref: DEVRIENDT, VAN LOOK, CEURSTERS, AND PEETERS, CHEM PHYS LETT. 261(1996) 450, C2H+O2 !\Comment: WARNING 
C2H+O2=>CO+CO+H                                   +4.70000000E+013 -1.60000000E-001 +0.00000000E+000 !\Author: UB !\Ref: H. THIESEMANN, C.A. TAATJES, CHEM. PHYS. LETT. 270, 5-6(1997) 580-586 !\Comment: WARNING 
C2H+O<=>CO+CHV                                    +6.20000000E+012 +0.00000000E+000 +0.00000000E+000 !\Author: WARNING !\Ref: OHV KATHROTIA ET AL. COMB & FLAME 2010 !\Comment: WARNING 
C2H+O<=>CO+CH                                     +5.00000000E+013 +0.00000000E+000 +0.00000000E+000 !\Author: WARNING !\Ref: GRI3.0 !\Comment: WARNING 
C2+H2<=>C2H+H                                     +4.00000000E+005 +2.40000000E+000 +1.00000000E+003 !\Author: UB !\Ref: P. GLARBORG ET AL. COMBUST. FLAME, 115, 1(1998) 1-27 !\Comment: WARNING 
C2H+CH4<=>CH3+C2H2                                +7.20000000E+012 +0.00000000E+000 +9.76000000E+002 !\Author: UB !\Ref: B.J. OPANSKY ET AL. J. PHYS. CHEM., 100(1996) 4888-4892 !\Comment: WARNING 
!===========================================================================================================
!\ENDSUBSPECIES: C2H
!===========================================================================================================
!===========================================================================================================
!\SUBSPECIES: C2
!===========================================================================================================
!___________________________________________________________________________________________________________ 
!\REACTIONCLASS: MISC
!___________________________________________________________________________________________________________ 
C2+M<=>C+C+M                                      +1.50000000E+016 +0.00000000E+000 +1.42300000E+005 !\Author: UB !\Ref: T. KRUSE, P. ROTH, J. PHYS. CHEM. A, 101(1997) 2138-2146 !\Comment: WARNING 
C2+O<=>C+CO                                       +1.00000000E+014 +0.00000000E+000 +0.00000000E+000 !\Author: UB !\Ref: GIMENEZ-LOPEZ ET AL. INT. J. CHEM. KINET. 48, 11(2016) 724-738 !\Comment: WARNING 
C2+OH<=>C2O+H                                     +5.00000000E+013 +0.00000000E+000 +0.00000000E+000 !\Author: UB !\Ref: P. GLARBORG ET AL. COMBUST. FLAME, 115, 1(1998) 1-27 !\Comment: WARNING 
C2+O2<=>CO+CO                                     +9.00000000E+012 +0.00000000E+000 +9.80000000E+002 !\Author: UB !\Ref: S.L. BAUGHUM, R.C. OLDENBORG, AMERICAN CHEM. SOC. SYMP. SER., 249, ED. T.M. SLOANE, WASHINGTON DC, 1984, 257-266 !\Comment: WARNING 
!===========================================================================================================
!\ENDSUBSPECIES: C2
!===========================================================================================================
!===========================================================================================================
!\SUBSPECIES: C2O
!===========================================================================================================
!___________________________________________________________________________________________________________ 
!\REACTIONCLASS: MISC
!___________________________________________________________________________________________________________ 
C2O+M=>C+CO+M                                     +2.00000000E+015 +0.00000000E+000 +4.42000000E+004 !\Author: UB !\Ref: G. FRIEDRICHS ET AL. Z. PHYS. CHEM. 203(1998) 1-14 !\Comment: WARNING 
C2O+H<=>CH+CO                                     +1.30000000E+013 +0.00000000E+000 +0.00000000E+000 !\Author: UB !\Ref: W. BAUER ET AL. BER. BUNSENGES. PHYS. CHEM. 89(1985) 340 !\Comment: WARNING 
C2O+O<=>CO+CO                                     +5.20000000E+013 +0.00000000E+000 +0.00000000E+000 !\Author: UB !\Ref: W. BAUER ET AL. BER. BUNSENGES. PHYS. CHEM. 89(1985) 340 !\Comment: WARNING 
C2O+OH=>CO+CO+H                                   +2.00000000E+013 +0.00000000E+000 +0.00000000E+000 !\Author: UB !\Ref: GIMENEZ-LOPEZ ET AL. INT. J. CHEM. KINET. 48, 11(2016) 724-738 !\Comment: WARNING 
C2O+O2=>CO+CO+O                                   +1.00000000E+013 +0.00000000E+000 +2.60000000E+003 !\Author: UB !\Ref: K.H. BECKER ET AL. J. PHOTOCHEM. PHOTOBIOL. A, 64(1992) 1-14 !\Comment: D.G. WILLIAMSON K.D. BAYES JACS 89 
C2O+O2<=>CO+CO2                                   +1.00000000E+013 +0.00000000E+000 +2.60000000E+003 !\Author: UB !\Ref: K.H. BECKER ET AL. J. PHOTOCHEM. PHOTOBIOL. A, 64(1992) 1-14 !\Comment: D.G. WILLIAMSON K.D. BAYES JACS 89 
C2O+C<=>CO+C2                                     +1.00000000E+014 +0.00000000E+000 +0.00000000E+000 !\Author: UB !\Ref: G. FRIEDRICHS ET AL. Z. PHYS. CHEM. 203(1998) 1-14 !\Comment: WARNING 
!===========================================================================================================
!\ENDSUBSPECIES: C2O
!===========================================================================================================
!===========================================================================================================
!\SUBSPECIES: HCCOH
!===========================================================================================================
!___________________________________________________________________________________________________________ 
!\REACTIONCLASS: RADICAL_ADDITIONH
!___________________________________________________________________________________________________________ 
H+HCCOH<=>H2+HCCO                                 +3.00000000E+007 +2.00000000E+000 +1.00000000E+003 !\Author: UB !\Ref: GIMENEZ-LOPEZ ET AL. INT. J. CHEM. KINET. 48, 11(2016) 724-738 !\Comment: WARNING 
!___________________________________________________________________________________________________________ 
!\REACTIONCLASS: RADICAL_ADDITIONOH
!___________________________________________________________________________________________________________ 
OH+HCCOH<=>H2O+HCCO                               +1.00000000E+007 +2.00000000E+000 +1.00000000E+003 !\Author: UB !\Ref: GIMENEZ-LOPEZ ET AL. INT. J. CHEM. KINET. 48, 11(2016) 724-738 !\Comment: WARNING 
!===========================================================================================================
!\ENDSUBSPECIES: HCCOH
!===========================================================================================================
!===========================================================================================================
!\SUBSPECIES: C2H2OH
!===========================================================================================================
!___________________________________________________________________________________________________________ 
!\REACTIONCLASS: RH<=>PRODUCTS
!___________________________________________________________________________________________________________ 
C2H2OH<=>HCCOH+H                                  +5.50000000E+029 -5.05700000E+000 +5.23770000E+004 !\Author: UB !\Ref: W.-C. ING ET AL. FUEL PROC. TECH. 83, 1-3(2003) 111-145 !\Comment: WARNING 
PLOG /                           +4.00000000E-002 +4.40000000E+029 -6.15300000E+000 +5.13830000E+004 /
PLOG /                           +1.00000000E+000 +1.10000000E+031 -6.15300000E+000 +5.13830000E+004 /
PLOG /                           +1.00000000E+001 +1.50000000E+032 -6.16800000E+000 +5.22390000E+004 /
PLOG /                           +1.00000000E+002 +5.50000000E+029 -5.05700000E+000 +5.23770000E+004 /
!___________________________________________________________________________________________________________ 
!\REACTIONCLASS: RADICAL_ADDITIONH
!___________________________________________________________________________________________________________ 
C2H2OH+H<=>CH2CHO+H                               +5.00000000E+013 +0.00000000E+000 +0.00000000E+000 !\Author: UB !\Ref: P. GLARBORG ET AL. COMBUST. FLAME, 115, 1(1998) 1-27 !\Comment: WARNING 
C2H2OH+H<=>HCCOH+H2                               +2.40881250E+013 +0.00000000E+000 +0.00000000E+000 !\Author: UB !\Ref: TSANG AND HAMPSON, J. PHYS. CHEM. REF. DATA, 15 !\Comment: ESTIMATED BASED ON C2H3+H 
!___________________________________________________________________________________________________________ 
!\REACTIONCLASS: RADICAL_ADDITIONOH
!___________________________________________________________________________________________________________ 
C2H2OH+OH<=>HCCOH+H2O                             +3.01100000E+013 +0.00000000E+000 +0.00000000E+000 !\Author: UB !\Ref: TSANG AND HAMPSON, J. PHYS. CHEM. REF. DATA, 15 !\Comment: WARNING 
!___________________________________________________________________________________________________________ 
!\REACTIONCLASS: RADICAL_ADDITIONO
!___________________________________________________________________________________________________________ 
C2H2OH+O<=>CHOCHO+H                               +5.00000000E+013 +0.00000000E+000 +0.00000000E+000 !\Author: UB !\Ref: P. GLARBORG ET AL. COMBUST. FLAME, 115, 1(1998) 1-27 !\Comment: WARNING 
!___________________________________________________________________________________________________________ 
!\REACTIONCLASS: RADICAL_ADDITIONO2
!___________________________________________________________________________________________________________ 
C2H2OH+O2=CHOCHO+OH                               +1.80000000E+012 +0.00000000E+000 -1.87000000E+002 !\Author: SP !\Ref: GIMENEZ-LOPEZ ET AL. INT. J. CHEM. KINET. 48, 11(2016) 724-738 !\Comment: WARNING 
C2H2OH+O2=HOCHO+HCO                               +1.27800000E+022 -2.87100000E+000 +8.25130000E+003 !\Author: SP !\Ref: GIMENEZ-LOPEZ ET AL. INT. J. CHEM. KINET. 48, 11(2016) 724-738 !\Comment: WARNING 
DUP
C2H2OH+O2=HOCHO+HCO                               +5.89500000E+015 -1.19500000E+000 +1.19050000E+003 !\Author: SP !\Ref: GIMENEZ-LOPEZ ET AL. INT. J. CHEM. KINET. 48, 11(2016) 724-738 !\Comment: WARNING 
DUP
C2H2OH+O2=>HOCHO+H+CO                              +1.43500000E+022 -2.52800000E+000 +2.03454000E+004 !\Author: SP !\Ref: GIMENEZ-LOPEZ ET AL. INT. J. CHEM. KINET. 48, 11(2016) 724-738 !\Comment: WARNING 
!___________________________________________________________________________________________________________ 
!\REACTIONCLASS: RADICAL_ADDITIONMISC
!___________________________________________________________________________________________________________ 
C2H2OH+CH2O<=>C2H3OH+HCO                          +5.40000000E+003 +2.81000000E+000 +5.86000000E+003 !\Author: UB !\Ref: GIMENEZ-LOPEZ ET AL. INT. J. CHEM. KINET. 48, 11(2016) 724-738 !\Comment: WARNING 
C2H2OH+HCO<=>C2H3OH+CO                            +9.03300000E+013 +0.00000000E+000 +0.00000000E+000 !\Author: UB !\Ref: TSANG AND HAMPSON, J. PHYS. CHEM. REF. DATA, 15 !\Comment: BASE ON VINYL+RADICAL 
C2H2OH+CH3<=>HCCOH+CH4                            +2.05000000E+013 +0.00000000E+000 +0.00000000E+000 !\Author: UB !\Ref: A. FAHR ET AL. J. PHYS. CHEM. 95(1991) 3218-3224 !\Comment: BASE ON VINYL+RADICAL 
!===========================================================================================================
!\ENDSUBSPECIES: C2H2OH
!===========================================================================================================
!----------------------------------------------------------------------------------------------------------------------------------
!\ENDSUBMECH: C2H2
!----------------------------------------------------------------------------------------------------------------------------------
!----------------------------------------------------------------------------------------------------------------------------------
!\SUBMECH: CH3CHO
!----------------------------------------------------------------------------------------------------------------------------------
!___________________________________________________________________________________________________________ 
!\REACTIONCLASS: RH<=>PRODUCTS
!___________________________________________________________________________________________________________ 
CH3CHO(+M)<=>CH3+HCO(+M)                          +2.72000000E+022 -1.74000000E+000 +8.63550000E+004 !\Author: WARNING !\Ref: SIVARAMAKRISHNAN THE JOURNAL OF PHYSICAL CHEMISTRY A 28(2015) 7724-7733. !\Comment: WARNING 
LOW /                                             +1.14400000E+059 -1.13000000E+001 +9.59125000E+004 /
TROE /                           +1.83000000E-001 +4.62000000E+002 +1.67730000E+005 +1.58000000E+006 /
CH3CHO<=>CH4+CO                                   +1.63900000E+045 -9.10000000E+000 +9.27930000E+004 !\Author: WARNING !\Ref: SIVARAMAKRISHNAN THE JOURNAL OF PHYSICAL CHEMISTRY A 28(2015) 7724-7733. !\Comment: WARNING 
PLOG /                           +5.00000000E-002 +5.12400000E+045 -9.85000000E+000 +8.90180000E+004 /
PLOG /                           +1.00000000E-001 +1.43800000E+045 -9.65000000E+000 +8.79250000E+004 /
PLOG /                           +1.00000000E+000 +1.86700000E+045 -9.43000000E+000 +8.94150000E+004 /
PLOG /                           +1.00000000E+001 +1.63900000E+045 -9.10000000E+000 +9.27930000E+004 /
CH3CHO<=>CH2CO+H2                                 +2.21900000E+045 -9.55000000E+000 +9.48790000E+004 !\Author: WARNING !\Ref: SIVARAMAKRISHNAN THE JOURNAL OF PHYSICAL CHEMISTRY A 28(2015) 7724-7733. !\Comment: WARNING 
PLOG /                           +5.00000000E-002 +3.97900000E+044 -1.00700000E+001 +8.74280000E+004 /
PLOG /                           +1.00000000E-001 +7.38000000E+044 -1.00500000E+001 +8.84220000E+004 /
PLOG /                           +1.00000000E+000 +8.54400000E+044 -9.77000000E+000 +9.09050000E+004 /
PLOG /                           +1.00000000E+001 +2.21900000E+045 -9.55000000E+000 +9.48790000E+004 /
!___________________________________________________________________________________________________________ 
!\REACTIONCLASS: RH+R_ABSTRACTION
!___________________________________________________________________________________________________________ 
CH3CHO+O2<=>CH3CO+HO2                             +1.20000000E+005 +2.50000000E+000 +3.75600000E+004 !\Author: WARNING !\Ref: WARNING !\Comment: WARNING 
CH3CHO+O<=>CH3CO+OH                               +5.94000000E+012 +0.00000000E+000 +1.86800000E+003 !\Author: WARNING !\Ref: CURRAN, FIT TO NIST DATABASE !\Comment: WARNING 
CH3CHO+H=CH3CO+H2                                 +6.90000000E+005 +2.40000000E+000 +1.90500000E+003 !\Author: WARNING !\Ref: WARNING !\Comment: WARNING 
CH3CHO+H=CH2CHO+H2                                +1.05000000E+005 +2.50000000E+000 +8.04100000E+003 !\Author: WARNING !\Ref: WARNING !\Comment: WARNING 
CH3CHO+OH=CH3CO+H2O                               +2.80000000E+012 +0.00000000E+000 -7.09000000E+002 !\Author: SP !\Ref: S. WANG, D.F. DAVIDSON, R.K. HANSON, PROC. COMBUST. INST. 35(2015) 473-480. !\Comment: WARNING 
CH3CHO+OH<=>CH2CHO+H2O                            +8.50000000E+013 +0.00000000E+000 +5.31300000E+003 !\Author: SP !\Ref: S. WANG, D.F. DAVIDSON, R.K. HANSON, PROC. COMBUST. INST. 35(2015) 473-480. !\Comment: WARNING 
CH3CHO+HO2=CH3CO+H2O2                             +1.70000000E+013 +0.00000000E+000 +1.62930000E+004 !\Author: WARNING !\Ref: WARNING !\Comment: WARNING 
CH3CHO+HO2=CH2CHO+H2O2                            +1.10000000E+013 +0.00000000E+000 +2.32480000E+004 !\Author: WARNING !\Ref: WARNING !\Comment: WARNING 
CH3CHO+CH3<=>CH3CO+CH4                            +7.08000000E-004 +4.58000000E+000 +9.66000000E+002 !\Author: WARNING !\Ref: WARNING !\Comment: WARNING 
CH3CHO+CH3<=>CH2CHO+CH4                           +1.43700000E+000 +3.70000000E+000 +8.85700000E+003 !\Author: WARNING !\Ref: WARNING !\Comment: WARNING 
CH3CHO+C2H3<=>CH3CO+C2H4                          +1.65000000E+001 +3.17000000E+000 +9.39980000E+003 !\Author: WARNING !\Ref: KINETICS FROM FRANKLIN C GOLDSMITH J. PHYS. CHEM. A, 2012, 116(13), PP 3325? 3346 !\Comment: WARNING 
CH3CHO+CH3O2<=>CH3CO+CH3O2H                       +4.83000000E-001 +3.94000000E+000 +9.50000000E+003 !\Author: WARNING !\Ref: WARNING !\Comment: WARNING 
DUP
CH3CHO+CH3O2<=>CH3CO+CH3O2H                       +4.99000000E-006 +4.97560000E+000 +5.26820000E+003 !\Author: WARNING !\Ref: WARNING !\Comment: WARNING 
DUP
CH3CHO+CH3O2<=>CH2CHO+CH3O2H                      +8.23000000E-003 +4.27590000E+000 +1.68170000E+004 !\Author: WARNING !\Ref: WARNING !\Comment: WARNING 
DUP
CH3CHO+CH3O2<=>CH2CHO+CH3O2H                      +7.08000000E-009 +5.65710000E+000 +1.16990000E+004 !\Author: WARNING !\Ref: WARNING !\Comment: WARNING 
DUP
CH3CHO+CH3CO3<=>CH2CHO+CH3CO3H                    +2.54000000E-003 +4.35740000E+000 +1.34260000E+004 !\Author: WARNING !\Ref: WARNING !\Comment: WARNING 
DUP
CH3CHO+CH3CO3<=>CH2CHO+CH3CO3H                    +3.60000000E-011 +6.20000000E+000 +7.35080000E+003 !\Author: WARNING !\Ref: WARNING !\Comment: WARNING 
DUP
CH3CHO+CH3CO3<=>CH3CO+CH3CO3H                     +1.91580000E+000 +3.64260000E+000 +5.64190000E+003 !\Author: WARNING !\Ref: WARNING !\Comment: WARNING 
DUP
CH3CHO+CH3CO3<=>CH3CO+CH3CO3H                     +9.81000000E-004 +4.32010000E+000 +2.63610000E+003 !\Author: WARNING !\Ref: WARNING !\Comment: WARNING 
DUP
!___________________________________________________________________________________________________________ 
!\REACTIONCLASS: RADICAL_ADDITIONOH
!___________________________________________________________________________________________________________ 
!DONG 211118, TEST!CH3CHO+OH<=>CH3+HOCHO                             +3.00000000E+015 -1.07600000E+000 +0.00000000E+000 !\Author: WARNING !\Ref: TAYLOR ET AL. 1996 !\Comment: WARNING 

!!DONG 211119!CH3CHO+OH<=>CH3CHOHOJ                             +6.32000000E+006 +1.63000000E+000 +4.28400000E+003 !CH2O+OH<=>HOCH2O \Author: KPS !\Ref: DAMES, CNF, 2016 !\Comment: ORIGINALLY FROM XU /ZHU2006 
CH3CHO+OH<=>CH3CHOHOJ                             +1.26400000E+007 +1.63000000E+000 +4.28400000E+003 !A*2.0, CH2O+OH<=>HOCH2O \Author: KPS !\Ref: DAMES, CNF, 2016 !\Comment: ORIGINALLY FROM XU /ZHU2006 
CH3CHOHOJ<=>CH3COOH+H                             +1.03200000E+017 -1.48000000E+000 +1.24800000E+004 !HOCH2O<=>HOCHO+H \Author: KPS !\Ref: DAMES, CNF, 2016 !\Comment: WARNING 
CH3CHOHOJ(+M)<=>CH3+HOCHO(+M)                             +6.30000000E+010 +9.30000000E-001 +1.70980000E+004 !C2H5O(+M)<=>CH3+CH2O(+M)\Author: SD !\Ref: E.E. DAMES, INT. J. CHEM. KINET. 46(2014) 176-188 !\Comment: WARNING 
LOW /                                             +4.70000000E+025 -3.00000000E+000 +1.65320000E+004 /
TROE /                           +4.26000000E-001 +3.00000000E-001 +2.27800000E+003 +1.00000000E+005 /

!===========================================================================================================
!\SUBSPECIES: CH3CO
!===========================================================================================================
!___________________________________________________________________________________________________________ 
!\REACTIONCLASS: RADICAL_ALPHA_SCISSION
!___________________________________________________________________________________________________________ 
CH3CO(+M)<=>CH3+CO(+M)                            +1.07000000E+012 +6.30000000E-001 +1.69000000E+004 !\Author: WARNING !\Ref: J. PHYS. CHEM. A 2006, 110, 5772-5781 !\Comment: WARNING 
LOW /                                             +5.65000000E+018 -9.70000000E-001 +1.46000000E+004 /
TROE /                           +6.29000000E-001 +8.73000000E+009 +5.52000000E+000 +7.60000000E+007 /
CH2CO+H=CH3CO                                     +2.30000000E+008 +1.61000000E+000 +2.62700000E+003 !\Author: WARNING !\Ref: WARNING !\Comment: WARNING 
!___________________________________________________________________________________________________________ 
!\REACTIONCLASS: R+R<=>RH_RH
!___________________________________________________________________________________________________________ 
CH3CO+H<=>CH2CO+H2                                +2.00000000E+013 +0.00000000E+000 +0.00000000E+000 !\Author: WARNING !\Ref: ESTIMATE !\Comment: WARNING 
CH3CO+O<=>CH2CO+OH                                +2.00000000E+013 +0.00000000E+000 +0.00000000E+000 !\Author: WARNING !\Ref: ESTIMATE !\Comment: WARNING 
CH3CO+CH3<=>CH2CO+CH4                             +5.00000000E+013 +0.00000000E+000 +0.00000000E+000 !\Author: WARNING !\Ref: ESTIMATE !\Comment: WARNING 
!___________________________________________________________________________________________________________ 
!\REACTIONCLASS: R+O2<=>PRODUCTS
!___________________________________________________________________________________________________________ 
CH2CO2=CH2(S)+CO2                                 +1.24000000E+011 -8.50000000E-001 +1.65630000E+004 !\Author: WARNING !\Ref: WARNING !\Comment: WARNING 
!H2COCO#<=>CH2O+CO                                 +1.21000000E+012 +0.00000000E+000 +3.60000000E+004 !\Author: WARNING !\Ref: WARNING !\Comment: WARNING 
CH3CHO+CH3O<=>CH3CO+CH3OH                         +1.69000000E+005 +2.04380000E+000 +2.35320000E+003 !\Author: WARNING !\Ref: WARNING !\Comment: WARNING 
DUP
CH3CHO+CH3O<=>CH3CO+CH3OH                         +9.62000000E+003 +2.50050000E+000 +1.58950000E+002 !\Author: WARNING !\Ref: WARNING !\Comment: WARNING 
DUP
CH3CHO+CH3O<=>CH2CHO+CH3OH                        +2.65020000E+001 +3.45190000E+000 +5.87330000E+003 !\Author: WARNING !\Ref: WARNING !\Comment: WARNING 
DUP
CH3CHO+CH3O<=>CH2CHO+CH3OH                        +5.64000000E-006 +4.93000000E+000 +6.27690000E+002 !\Author: WARNING !\Ref: WARNING !\Comment: WARNING 
DUP
CH2CHO+HO2=>CO+CH2O+H2O                           +1.00000000E+013 +0.00000000E+000 +0.00000000E+000 !\Author: WARNING !\Ref: WARNING !\Comment: WARNING 
CH2CHO+HO2=>HCO+CH2O+OH                           +1.00000000E+013 +0.00000000E+000 +0.00000000E+000 !\Author: WARNING !\Ref: WARNING !\Comment: WARNING 


!CH3CO+O2=CH3CO3    3.15E59 -15.3 1.46E4
!    PLOG/1.0E-1 1.08E95 -2.7336E1 2.5141E4/
!    PLOG/1.0E-1 1.21E45 -1.1733E1 5.3583E3/
!    PLOG/1.0E0 9.27E68 -1.87E1 1.67E4/
!    PLOG/1.0E0 6.18E43 -1.1E1 5.69E3/
!    PLOG/1.0E1 3.15E59 -1.53E1 1.46E4/
!    PLOG/1.0E1 2.46E45 -1.14E1 6.41E3/
	

CH3CO+O2=CH3CO3                  2.8E34  -7.210    6060 	!
PLOG /0.1                           3.6E31  -4.769    2188 /
PLOG /1.0                           2.8E34  -7.210    6060 /
PLOG /10                            4.9E31  -6.087    6541 /
	! J.W. Allen, C.F. Goldsmith, W.H. Green, PhysChemChemPhys 2012, 14, 1131-1155.
	! fitted from figure
! ------ ------ ------ !
CH3CO+O2=CH2CO+HO2                   3.6E10   0.544    3721 	!
PLOG /0.1                           1.3E08   1.986     228 /
PLOG /1.0                           3.6E10   0.544    3721 /
PLOG /10                            7.7E13  -0.335    7510 /
	! J.W. Allen, C.F. Goldsmith, W.H. Green, PhysChemChemPhys 2012, 14, 1131-1155.
	! fitted from figure
! ------ ------ ------ !
CH3CO+O2=CH2O+CO+OH                  4.9E23  -3.712    5895 	!
PLOG /0.1                           5.1E22  -3.524    3255 /
PLOG /1.0                           4.9E23  -3.712    5895 /
PLOG /10                            4.8E22  -3.303    8598 /
	! J.W. Allen, C.F. Goldsmith, W.H. Green, PhysChemChemPhys 2012, 14, 1131-1155.
	! fitted from figure


!===========================================================================================================
!\ENDSUBSPECIES: CH3CO
!===========================================================================================================
!===========================================================================================================
!\SUBSPECIES: C2H3OH
!===========================================================================================================
!___________________________________________________________________________________________________________ 
!\REACTIONCLASS: RH<=>PRODUCTS
!___________________________________________________________________________________________________________ 
C2H3OH(+M)<=>CH3CHO(+M)                           +9.66000000E+023 -3.29000000E+000 +5.99875300E+004 !\Author: SP !\Ref: E.E. DAMES, INT. J. CHEM. KINET. 46(2014) 176-188 !\Comment: WARNING 
LOW /                                             +2.87000000E+043 -8.12000000E+000 +5.21984900E+004 /
TROE /                           +5.00000000E-001 +8.63000000E+002 +3.20000000E+002 +1.00000000E+005 /
!___________________________________________________________________________________________________________ 
!\REACTIONCLASS: RH+R_ABSTRACTION
!___________________________________________________________________________________________________________ 
C2H3OH+O2<=>CH2CHO+HO2                            +5.31000000E+011 +2.10000000E-001 +3.98300000E+004 !\Author: WARNING !\Ref: ETHENOL CHEMISTRY FROM CURRAN / YASUNAGA !\Comment: WARNING 
C2H3OH+O<=>CH2CHO+OH                              +1.87500000E+006 +1.90000000E+000 -8.60000000E+002 !\Author: WARNING !\Ref: ETHENOL CHEMISTRY FROM CURRAN / YASUNAGA !\Comment: WARNING 
C2H3OH+H<=>CH2CHO+H2                              +1.48000000E+003 +3.07700000E+000 +7.22000000E+003 !\Author: WARNING !\Ref: ENOL+H RAO |J. PHYS. CHEM. A 2011, 115, 1602-1608, !\Comment: WARNING 
C2H3OH+OH<=>CH2CHO+H2O                            +3.33000000E+009 +1.10000000E+000 +5.40500000E+002 !\Author: WARNING !\Ref: ETHENOL CHEMISTRY FROM CURRAN / YASUNAGA !\Comment: WARNING 
C2H3OH+CH3<=>CH2CHO+CH4                           +2.03000000E-008 +5.90000000E+000 +1.05200000E+003 !\Author: WARNING !\Ref: ETHENOL CHEMISTRY FROM CURRAN / YASUNAGA !\Comment: WARNING 
C2H3OH+CH3O2<=>CH2CHO+CH3O2H                      +3.40000000E+003 +2.50000000E+000 +8.92200000E+003 !\Author: WARNING !\Ref: ETHENOL CHEMISTRY FROM CURRAN / YASUNAGA !\Comment: WARNING 
C2H3OH+H<=>C2H2OH+H2                              +2.47000000E+007 +2.03000000E+000 +1.52000000E+004 !\Author: WARNING !\Ref: ENOL+H RAO |J. PHYS. CHEM. A 2011, 115, 1602-1608, !\Comment: WARNING 
C2H3OH+HOCHO<=>CH3CHO+HOCHO                     +2.81000000E-002 +3.28600000E+000 -4.50900000E+003
!DONG 0603!C2H3OH+HOCHO=CH3CHO+HOCHO                              2.81E-02    3.286   -4509 
REV /  7.04E+04    1.209     556 /

!___________________________________________________________________________________________________________ 
!\REACTIONCLASS: RADICAL_ADDITIONH
!___________________________________________________________________________________________________________ 
C2H3OH+H<=>PC2H4OH                                +3.01000000E+008 +1.57700000E+000 +3.67000000E+003 !\Author: WARNING !\Ref: ENOL+H RAO |J. PHYS. CHEM. A 2011, 115, 1602-1608, !\Comment: WARNING 
!___________________________________________________________________________________________________________ 
!\REACTIONCLASS: RADICAL_ADDITIONHO2
!___________________________________________________________________________________________________________ 
C2H3OH+HO2<=>CH3CHO+HO2                           +1.49000000E+005 +1.67000000E+000 +6.81000000E+003 !\Author: WARNING !\Ref: DA SILVA BOZZELLI CHEMICAL PHYSICS LETTERS 483(2009) 25-29 !\Comment: WARNING 
!===========================================================================================================
!\ENDSUBSPECIES: C2H3OH
!===========================================================================================================
!===========================================================================================================
!\SUBSPECIES: CH2CHO
!===========================================================================================================
!___________________________________________________________________________________________________________ 
!\REACTIONCLASS: RADICAL_BETA_SCISSION
!___________________________________________________________________________________________________________ 
CH2CHO<=>H+CH2CO                                  +1.18000000E+036 -6.48000000E+000 +5.51710000E+004 !\Author: UB !\Ref: J.P. SENOSIAIN, ET AL. J. PHYS. CHEM. A, 110(2006) 5772-5781 !\Comment: WARNING 
PLOG /                           +1.00000000E-002 +2.39000000E+025 -4.80000000E+000 +4.34240000E+004 /
PLOG /                           +2.50000000E-002 +2.48000000E+027 -5.23000000E+000 +4.43040000E+004 /
PLOG /                           +1.00000000E-001 +2.37000000E+030 -5.86000000E+000 +4.61140000E+004 /
PLOG /                           +1.00000000E+000 +1.32000000E+034 -6.57000000E+000 +4.94540000E+004 /
PLOG /                           +1.00000000E+001 +3.46000000E+036 -6.92000000E+000 +5.29790000E+004 /
PLOG /                           +1.00000000E+002 +1.18000000E+036 -6.48000000E+000 +5.51710000E+004 /
CH2CHO<=>CH3+CO                                   +2.23000000E+033 -5.97000000E+000 +5.04480000E+004 !\Author: UB !\Ref: J.P. SENOSIAIN, ET AL. J. PHYS. CHEM. A, 110(2006) 5772-5781 !\Comment: WARNING 
PLOG /                           +1.00000000E-002 +1.16000000E+030 -6.07000000E+000 +4.13320000E+004 /
PLOG /                           +2.50000000E-002 +1.54000000E+031 -6.27000000E+000 +4.24780000E+004 /
PLOG /                           +1.00000000E-001 +6.37000000E+032 -6.57000000E+000 +4.42820000E+004 /
PLOG /                           +1.00000000E+000 +6.51000000E+034 -6.87000000E+000 +4.71910000E+004 /
PLOG /                           +1.00000000E+001 +2.15000000E+035 -6.67000000E+000 +4.95480000E+004 /
PLOG /                           +1.00000000E+002 +2.23000000E+033 -5.97000000E+000 +5.04480000E+004 /
!___________________________________________________________________________________________________________ 
!\REACTIONCLASS: R+H<=>PRODUCTS
!___________________________________________________________________________________________________________ 
CH2CHO+H<=>CH3+HCO                                +7.46730000E+020 -1.69300000E+000 +1.34293000E+004 !\Author: UB !\Ref: N.J. LABBE, ET AL. PROC. COMBUST. INST. 35(2015) 447-455 !\Comment: WARNING 
PLOG /                           +1.00000000E-003 +1.48650000E+017 -9.03000000E-001 +3.02350000E+003 /
PLOG /                           +1.00000000E-002 +1.93310000E+017 -9.35000000E-001 +3.11980000E+003 /
PLOG /                           +1.00000000E-001 +2.53580000E+018 -1.24300000E+000 +4.06180000E+003 /
PLOG /                           +1.00000000E+000 +1.92820000E+022 -2.30000000E+000 +7.69270000E+003 /
PLOG /                           +1.00000000E+001 +2.78760000E+025 -3.10000000E+000 +1.24544000E+004 /
PLOG /                           +1.00000000E+002 +7.46730000E+020 -1.69300000E+000 +1.34293000E+004 /
CH2CHO+H<=>H+CH3CO                                +8.07038000E+019 -1.50969000E+000 +1.55339280E+004 !\Author: UB !\Ref: N.J. LABBE, ET AL. PROC. COMBUST. INST. 35(2015) 447-455 !\Comment: WARNING 
PLOG /                           +1.00000000E-003 +3.60192000E+013 +5.13900000E-002 +4.30182000E+003 /
PLOG /                           +1.00000000E-002 +4.63879000E+013 +2.10100000E-002 +4.39221300E+003 /
PLOG /                           +1.00000000E-001 +3.37344000E+014 -2.16860000E-001 +5.11319290E+003 /
PLOG /                           +1.00000000E+000 +9.20824000E+017 -1.15762000E+000 +8.19254000E+003 /
PLOG /                           +1.00000000E+001 +1.58439000E+022 -2.27331000E+000 +1.32607140E+004 /
PLOG /                           +1.00000000E+002 +8.07038000E+019 -1.50969000E+000 +1.55339280E+004 /
!___________________________________________________________________________________________________________ 
!\REACTIONCLASS: R+OH<=>PRODUCTS
!___________________________________________________________________________________________________________ 
CH2CHO+OH<=>CH2CO+H2O                             +2.00000000E+013 +0.00000000E+000 +0.00000000E+000 !\Author: UB !\Ref: C.J. POPE, J.A. MILLER, PROC. COMBUST. INST. 28(2000) 1518-1529 !\Comment: WARNING 
CH2CHO+OH<=>CH2OH+HCO                             +1.00000000E+013 +0.00000000E+000 +0.00000000E+000 !\Author: UB !\Ref: C.J. POPE, J.A. MILLER, PROC. COMBUST. INST. 28(2000) 1518-1529 !\Comment: WARNING 
!___________________________________________________________________________________________________________ 
!\REACTIONCLASS: R+O<=>PRODUCTS
!___________________________________________________________________________________________________________ 
CH2CHO+O<=>CH2O+HCO                               +5.00000000E+013 +0.00000000E+000 +0.00000000E+000 !\Author: UB !\Ref: C.J. POPE, J.A. MILLER, PROC. COMBUST. INST. 28(2000) 1518-1529 !\Comment: WARNING 
!___________________________________________________________________________________________________________ 
!\REACTIONCLASS: R+O2<=>PRODUCTS
!___________________________________________________________________________________________________________ 
CH2CHO+O2<=>O2CH2CHO                              +3.05000000E+050 -1.22000000E+001 +1.56300000E+004 !\Author: WARNING !\Ref: J. LEE, AND J.W. BOZZELLI. J. PHYS. CHEM. A, 2003, 107(19), 3778-3791 !\Comment: WARNING 
PLOG /                           +1.00000000E-002 +1.58000000E+077 -2.19000000E+001 +1.93500000E+004 /
PLOG /                           +1.00000000E-001 +3.88000000E+069 -1.88400000E+001 +1.92400000E+004 /
PLOG /                           +1.00000000E+000 +7.80000000E+059 -1.54000000E+001 +1.76500000E+004 /
PLOG /                           +1.00000000E+001 +3.05000000E+050 -1.22000000E+001 +1.56300000E+004 /
CH2CHO+O2<=>CH2CO+HO2                             +7.05000000E+007 +1.63000000E+000 +2.52900000E+004 !\Author: WARNING !\Ref: J. LEE, AND J.W. BOZZELLI. J. PHYS. CHEM. A, 2003, 107(19), 3778-3791 !\Comment: WARNING 
PLOG /                           +1.00000000E-002 +1.88000000E+005 +2.37000000E+000 +2.37300000E+004 /
PLOG /                           +1.00000000E-001 +1.88000000E+005 +2.37000000E+000 +2.73700000E+004 /
PLOG /                           +1.00000000E+000 +2.51000000E+005 +2.33000000E+000 +2.38000000E+004 /
PLOG /                           +1.00000000E+001 +7.05000000E+007 +1.63000000E+000 +2.52900000E+004 /
CH2CHO+O2=>CH2O+CO+OH                             +8.95300000E+013 -6.00000000E-001 +1.01200000E+004 !\Author: WARNING !\Ref: J. LEE, AND J.W. BOZZELLI. J. PHYS. CHEM. A, 2003, 107(19), 3778-3791 !\Comment: WARNING 
PLOG /                           +1.00000000E-002 +2.68000000E+017 -1.84000000E+000 +6.53000000E+003 /
PLOG /                           +1.00000000E-001 +1.52000000E+020 -2.58000000E+000 +8.98000000E+003 /
PLOG /                           +1.00000000E+000 +1.65000000E+019 -2.22000000E+000 +1.03400000E+004 /
PLOG /                           +1.00000000E+001 +8.95300000E+013 -6.00000000E-001 +1.01200000E+004 /
CH2CHO+O2<=>HO2CH2CO                              +4.80000000E+038 -1.21400000E+001 +1.49600000E+004 !\Author: WARNING !\Ref: J. LEE, AND J.W. BOZZELLI. J. PHYS. CHEM. A, 2003, 107(19), 3778-3791 !\Comment: WARNING 
PLOG /                           +1.00000000E-002 +3.64000000E+065 -2.18700000E+001 +1.90200000E+004 /
PLOG /                           +1.00000000E-001 +3.64000000E+058 -1.90000000E+001 +1.90900000E+004 /
PLOG /                           +1.00000000E+000 +6.65000000E+048 -1.55500000E+001 +1.74600000E+004 /
PLOG /                           +1.00000000E+001 +4.80000000E+038 -1.21400000E+001 +1.49600000E+004 /
O2CH2CHO<=>HO2CH2CO                               +1.43000000E+016 -1.67000000E+000 +2.12100000E+004 !\Author: WARNING !\Ref: J. LEE, AND J.W. BOZZELLI. J. PHYS. CHEM. A, 2003, 107(19), 3778-3791 !\Comment: WARNING 
PLOG /                           +1.00000000E-002 +8.27000000E+030 -6.65000000E+000 +2.45000000E+004 /
PLOG /                           +1.00000000E-001 +1.73000000E+026 -4.99000000E+000 +2.37600000E+004 /
PLOG /                           +1.00000000E+000 +9.03000000E+019 -2.92000000E+000 +2.21700000E+004 /
PLOG /                           +1.00000000E+001 +1.43000000E+016 -1.67000000E+000 +2.12100000E+004 /
O2CH2CHO<=>CH2CO+HO2                              +1.12000000E+061 -1.60400000E+001 +6.00100000E+004 !\Author: WARNING !\Ref: J. LEE, AND J.W. BOZZELLI. J. PHYS. CHEM. A, 2003, 107(19), 3778-3791 !\Comment: WARNING 
PLOG /                           +1.00000000E-002 +2.05000000E+040 -1.33100000E+001 +5.21500000E+004 /
PLOG /                           +1.00000000E-001 +5.72000000E+045 -1.40000000E+001 +5.22000000E+004 /
PLOG /                           +1.00000000E+000 +4.16000000E+055 -1.57600000E+001 +5.50800000E+004 /
PLOG /                           +1.00000000E+001 +1.12000000E+061 -1.60400000E+001 +6.00100000E+004 /
HO2CH2CO=>CO+CH2O+OH                              +4.16000000E+020 -3.02000000E+000 +8.24000000E+003 !\Author: WARNING !\Ref: J. LEE, AND J.W. BOZZELLI. J. PHYS. CHEM. A, 2003, 107(19), 3778-3791 !\Comment: WARNING 
PLOG /                           +1.00000000E-002 +2.36000000E+017 -2.95000000E+000 +8.10000000E+003 /
PLOG /                           +1.00000000E-001 +2.38000000E+018 -2.95000000E+000 +8.10000000E+003 /
PLOG /                           +1.00000000E+000 +2.51000000E+019 -2.95000000E+000 +8.11000000E+003 /
PLOG /                           +1.00000000E+001 +4.16000000E+020 -3.02000000E+000 +8.24000000E+003 /
HO2CH2CO<=>CH2CO+HO2                              +2.09000000E+009 -3.55000000E+000 +2.12200000E+004 !\Author: WARNING !\Ref: J. LEE, AND J.W. BOZZELLI. J. PHYS. CHEM. A, 2003, 107(19), 3778-3791 !\Comment: WARNING 
PLOG /                           +1.00000000E-002 +1.12000000E+007 -3.76000000E+000 +2.16800000E+004 /
PLOG /                           +1.00000000E-001 +1.10000000E+008 -3.76000000E+000 +2.16800000E+004 /
PLOG /                           +1.00000000E+000 +9.20000000E+008 -3.73000000E+000 +2.16300000E+004 /
PLOG /                           +1.00000000E+001 +2.09000000E+009 -3.55000000E+000 +2.12200000E+004 /
!===========================================================================================================
!\ENDSUBSPECIES: CH2CHO
!===========================================================================================================
!===========================================================================================================
!\SUBSPECIES: CH3CO3H
!===========================================================================================================
!___________________________________________________________________________________________________________ 
!\REACTIONCLASS: RH<=>PRODUCTS
!___________________________________________________________________________________________________________ 
CH3CO3H(+M)<=>CH3CO2+OH(+M)                       +1.82237000E+020 -1.15300000E+000 +4.42504900E+004 !\Author: WARNING !\Ref: WARNING !\Comment: WARNING 
LOW /                                             +1.71128000E+043 -7.50200000E+000 +4.67560970E+004 /
TROE /                           +8.37500000E-001 +3.65620000E+004 +4.98800000E+002 +9.99000000E+003 /
!___________________________________________________________________________________________________________ 
!\REACTIONCLASS: RH+R_ABSTRACTION
!___________________________________________________________________________________________________________ 
!CH3CO3+CH2O<=>CH3CO3H+HCO                         +1.99000000E+012 +0.00000000E+000 +1.16600000E+004 !\Author: WARNING !\Ref: ANALOGY TO CH3O2+CH2O !\Comment: WARNING 
!CH3CO3+C2H6<=>CH3CO3H+C2H5                        +1.01000000E+002 +3.37000000E+000 +9.64000000E+003 !\Author: WARNING !\Ref: ANALOGY TO CH3O2+CH2O !\Comment: WARNING 
!CH3CO3+HO2<=>CH3CO3H+O2                           +1.75000000E+010 +0.00000000E+000 -3.27500000E+003 !\Author: WARNING !\Ref: TSANG AND HAMPSON, J. PHYS. CHEM. REF. DATA, 15 !\Comment: WARNING 
!CH3CO3+H2O2<=>CH3CO3H+HO2                         +2.41000000E+012 +0.00000000E+000 +9.93600000E+003 !\Author: WARNING !\Ref: TSANG AND HAMPSON, J. PHYS. CHEM. REF. DATA, 15 !\Comment: WARNING 
!CH3CO3+CH4<=>CH3CO3H+CH3                          +7.26000000E+001 +3.60000000E+000 +1.42000000E+004 !\Author: SP !\Ref: H-H CARSTENSEN, A.M. DEAN, O. DEUTSCHMANN, PROC. COMBUST. INST. 31(2007) 149-157 !\Comment: WARNING 


!DUP!CH3CO3H=CH3CO2+OH               5.0E14   0.000   40142 	!
!DUP!	! Sahetchian, K.A.; Rigny, R.; Tardieu de Maleissye, J.; Batt, L.; Anwar Khan, M.; Mathews, S., Proc. Combust. Inst. 24, 637-643, 1992.
! ------ ------ ------ !	
CH3CO3H=>CH2O+CO+H2O		1.07E14 	  	 0.0 	  	5.01E04
	! Chuchani, G.; Martin, I.; Rotinov, A.; Dominguez, R.M., J. Phys. Org. Chem. 6, 54-58, 1993.
! ------ ------ ------ !	
CH3CO3H+H=CH3CO3+H2            5.4E10   0.000    1860 	!
	! est ch3ooh+h
! ------ ------ ------ !
CH3CO3H+O=CH3CO3+OH            8.7E12   0.000    4750 	!
	! est ch3ooh+o
! ------ ------ ------ !
CH3CO3H+OH=CH3CO3+H2O          1.1E12   0.000    -437 	!
	! est ch3ooh+o
! ------ ------ ------ !
CH3CO3H+HO2=CH3CO3+H2O2        4.1E04   2.500   10206 	!
	! est ch2o+ho2
! ------ ------ ------ !
CH3CO3H+CH3O2=CH3CO3+CH3O2H	9.200E-02	3.960	12640
	! RMG estimation: H_Abstraction (RMG-Py rate rules) 
! ------ ------ ------ !

! <<=====  CH3C(O)OO  =====>>
CH3CO3+H=CH3CO2+OH              1.0E14   0.000       0 	!
	! est ch3oo+h
! ------ ------ ------ !
CH3CO3+O=>CH3+CO2+O2               5.0E12   0.000       0 	!
	! A. Miyoshi, H. Matsui, N. Washida, J. Phys. Chem. 1989, 93, 5813-5818.
	! est
! ------ ------ ------ !
CH3CO3+O=>CH3O+CO+O2               1.5E13   0.000       0 	!
	! A. Miyoshi, H. Matsui, N. Washida, J. Phys. Chem. 1989, 93, 5813-5818.
	! est
! ------ ------ ------ !
CH3CO3+OH=CH3CO2+HO2            4.0E11   0.600       0 	!
	! est ch3oo+oh
! ------ ------ ------ !
CH3CO3+HO2=>CH3CO2+OH+O2         1.9E11   0.000   -1950 	!
	! C.B.M. Gross, T.J. Dillon, G. Schuster, J. Lelieveld, J. N. Crowley, J. Phys. Chem. A 2014, 118, 974-985.
	! R. Atkinson, D.L. Baulch, R.A. Cox, J.N. Crowley, R.F. Hampson, R.G. Hynes, M.E. Jenkin, M.J. Rossi, J. Troe, Atmos. Chem. Phys., 6, 3625-4055, 2006
! ------ ------ ------ !
CH3CO3+HO2=CH3CO3H+O2          1.2E11   0.000   -1950 	!
	! C.B.M. Gross, T.J. Dillon, G. Schuster, J. Lelieveld, J. N. Crowley, J. Phys. Chem. A 2014, 118, 974-985.
	! R. Atkinson, D.L. Baulch, R.A. Cox, J.N. Crowley, R.F. Hampson, R.G. Hynes, M.E. Jenkin, M.J. Rossi, J. Troe, Atmos. Chem. Phys., 6, 3625-4055, 2006
! ------ ------ ------ !
CH3CO3+CH3O2=>CH3CO2+CH3O+O2     1.1E12   0.000   -1000 	!
	! R. Atkinson, D.L. Baulch, R.A. Cox, J.N. Crowley, R.F. Hampson, R.G. Hynes, M.E. Jenkin, M.J. Rossi, J. Troe, Atmos. Chem. Phys., 6, 3625-4055, 2006
! ------ ------ ------ !
CH3CO3+CH3O2=>CH3COOH+CH2O+O2    1.2E11   0.000   -1000 	!
	! R. Atkinson, D.L. Baulch, R.A. Cox, J.N. Crowley, R.F. Hampson, R.G. Hynes, M.E. Jenkin, M.J. Rossi, J. Troe, Atmos. Chem. Phys., 6, 3625-4055, 2006
! ------ ------ ------ !	
CH3CO3+CH2O=CH3CO3H+HCO	4.444E+08   1.298   12129.3
	! est CH2O+HO2=HCO+H2O2
CH3CO3+CH2O=>CH3CO3H+H+CO	2.454E+14  0.027   30120
	! est CH2O+HO2=H+CO
! ------ ------ ------ !
CH3CO3+CH4=CH3CO3H+CH3		72.6		3.6		14200
	! H-H Carstensen, A.M. Dean, O. Deutschmann, Proc. Combust. Inst. 31 (2007) 149-157
! ------ ------ ------ !
CH3CO3+C2H6=CH3CO3H+C2H5		101		    3.37	9640
	! H-H Carstensen, A.M. Dean, O. Deutschmann, Proc. Combust. Inst. 31 (2007) 149-157
! ------ ------ ------ !
CH3CO3+CH3CO3=>CH3CO2+CH3CO2+O2	1.75E12 	0.0	  	  -994
 	! Atkinson, Baulch, Cox, Crowley, Hampson, Kerr, Rossi, Troe, IUPAC  2001
! ------ ------ ------ !
CH3CO3+C2H5O2=>C2H5O+CH3CO2+O2		3.01E11 	0.0	  	  	2125
 	! Maricq, Szente,  J. Phys. Chem. A 104 (2000) 7239-7245
! ------ ------ ------ !


CH3COOH=CH4+CO2	3.18E11		0.0		56953
PLOG /1	3.18E11		0.0		56953/
PLOG /6	3.51E12		0.0		62218/
	! A. Elwardany, E.F. Nasir, Et. Es-sebbar, A. Farooq, Proceedings of the Combustion Institute, Volume 35, Issue 1, 2015, Pages 429-436
! ------ ------ ------ !
CH3COOH=CH2CO+H2O	7.9E11		0.0		57702
PLOG /1	7.9E11		0.0		57702/
PLOG /6	6.34E12		0.0		62218/
	! A. Elwardany, E.F. Nasir, Et. Es-sebbar, A. Farooq, Proceedings of the Combustion Institute, Volume 35, Issue 1, 2015, Pages 429-436
! ------ ------ ------ !	
CH3COOH+H=CH3CO+H2O	6.610E+04	2.970	33458
	! RMG Rule:  RMG-Py group additivity
! ------ ------ ------ !	
CH3COOH+OH=>CH3+CO2+H2O	1.469E+10	0.000	-2039.5
	! Huang, Dransfield, Anderson, J. Phys. Chem. A 2010, 114, 11538-11544
! ------ ------ ------ !


!___________________________________________________________________________________________________________ 
!\REACTIONCLASS: RADICAL_ALPHA_SCISSION
!___________________________________________________________________________________________________________ 
!CH3CO2+M<=>CH3+CO2+M                              +4.40000000E+015 +0.00000000E+000 +1.05000000E+004 !\Author: WARNING !\Ref: ANALOGY TO CH3CO<=>CH3+CO !\Comment: WARNING 

CH3CO2=CO2+CH3							2.20E11 	0.29 	  	4579
 	! Zhou, Y.Z.; Li, S.; Li, Q.S.; Zhang, S.W.,  J. Mol. Struct. Theochem 854 (2008) 40-45
! ------ ------ ------ !
CH3CO2+H=CH3COOH		1.400E+12	0.490	-294
	! RMG-Py rate rules
! ------ ------ ------ !
CH3CO2+H2=CH3COOH+H		3.940E+09	1.220	9734
	! RMG-Py group additivity
! ------ ------ ------ !
CH3CO2+HO2=CH3COOH+O2	1.967E+09	1.220	8590
	! RMG-Py group additivity
! ------ ------ ------ !
CH3CO2+HCO=CH3COOH+CO	2.150E+14	-0.150	673
	! RMG-Py group additivity
! ------ ------ ------ !
CH3CO2+CH2O=CH3COOH+HCO		3.930E+09	1.220	9405
	! RMG-Py group additivity
! ------ ------ ------ !
CH3CO2+CH4=CH3COOH+CH3		7.870E+09	1.220	9752
	! RMG-Py group additivity
! ------ ------ ------ !
CH3CO2+C2H6=CH3COOH+C2H5	1.180E+10	1.220	9668
	! RMG-Py group additivity

!===========================================================================================================
!\ENDSUBSPECIES: CH3CO3H
!===========================================================================================================
!----------------------------------------------------------------------------------------------------------------------------------
!\ENDSUBMECH: CH3CHO
!----------------------------------------------------------------------------------------------------------------------------------
!----------------------------------------------------------------------------------------------------------------------------------
!\SUBMECH: CH2CO
!----------------------------------------------------------------------------------------------------------------------------------
!___________________________________________________________________________________________________________ 
!\REACTIONCLASS: RH<=>PRODUCTS
!___________________________________________________________________________________________________________ 
CH2+CO(+M)<=>CH2CO(+M)                            +8.10000000E+011 +5.00000000E-001 +4.51000000E+003 !\Author: UB !\Ref: LASKIN ET AL. IJCK 32 589-614 2000 !\Comment: HPL CORRECTED TO USCII VALUE 
LOW /                                             +2.69000000E+033 -5.11000000E+000 +7.09500000E+003 /
TROE /                           +5.90700000E-001 +2.75000000E+002 +1.22600000E+003 +5.18500000E+003 /
AR / +0.7000 / HE / +0.7000 / CO / +1.5000 / H2 / +2.0000 / CH4 / +2.0000 / CO2 / +2.0000 / C2H6 / +3.0000 / H2O / +6.0000 / 
!___________________________________________________________________________________________________________ 
!\REACTIONCLASS: RH+R_ABSTRACTION
!___________________________________________________________________________________________________________ 
CH2CO+H<=>HCCO+H2                                 +1.40100000E+015 -1.71000000E-001 +8.78320000E+003 !\Author: WARNING !\Ref: WKM(SEE COMMENTS AT BEGINNING OF FILE 15 / 09 / 2011 !\Comment: WARNING 
CH2CO+OH=>HCCO+H2O                                +3.93000000E+004 +2.45000000E+000 +4.52400000E+003 !\Author: WARNING !\Ref: WARNING !\Comment: WARNING 
DUP
CH2CO+OH=>HCCO+H2O                                +2.60000000E+002 +2.70000000E+000 +1.27900000E+003 !\Author: WARNING !\Ref: WARNING !\Comment: WARNING 
DUP
CH2CO+OH<=>CH2OH+CO                               +3.50000000E+007 +1.41000000E+000 -1.24900000E+003 !\Author: WARNING !\Ref: WARNING !\Comment: WARNING 
DUP
CH2CO+OH<=>CH2OH+CO                               +4.09000000E+006 +1.76000000E+000 +2.08800000E+003 !\Author: WARNING !\Ref: WARNING !\Comment: WARNING 
DUP
CH2CO+OH=>CH3+CO2                                 +9.59000000E+021 -2.66000000E+000 +1.66700000E+004 !\Author: WARNING !\Ref: WARNING !\Comment: WARNING 
PLOG /                           +1.00000000E-004 +1.17000000E+012 -1.10000000E-001 +3.67000000E+001 /
PLOG /                           +1.00000000E-004 +3.61000000E-015 -1.55400000E+001 -9.05800000E+004 /
PLOG /                           +1.00000000E-003 +1.17000000E+012 -1.10000000E-001 +3.64000000E+001 /
PLOG /                           +1.00000000E-003 +2.81000000E-007 -8.00000000E-001 -2.65800000E+004 /
PLOG /                           +1.00000000E-002 +1.54000000E+012 -1.50000000E-001 +1.33400000E+002 /
PLOG /                           +1.00000000E-002 +1.34000000E-008 -6.20000000E-001 -2.78800000E+004 /
PLOG /                           +1.00000000E+000 +2.70000000E+025 -3.95000000E+000 +9.98800000E+003 /
PLOG /                           +1.00000000E+000 +3.06000000E+008 +9.10000000E-001 +3.74800000E+002 /
PLOG /                           +1.00000000E+001 +4.64000000E+023 -3.26000000E+000 +1.29000000E+004 /
PLOG /                           +1.00000000E+001 +3.92000000E+005 +1.68000000E+000 +4.31600000E+002 /
PLOG /                           +2.00000000E+001 +4.58000000E+022 -2.93000000E+000 +1.36100000E+004 /
PLOG /                           +2.00000000E+001 +4.22000000E+004 +1.93000000E+000 +3.48500000E+002 /
PLOG /                           +5.00000000E+001 +1.70000000E+022 -2.76000000E+000 +1.52500000E+004 /
PLOG /                           +5.00000000E+001 +9.90000000E+002 +2.38000000E+000 +1.96400000E+002 /
PLOG /                           +1.00000000E+002 +9.59000000E+021 -2.66000000E+000 +1.66700000E+004 /
PLOG /                           +1.00000000E+002 +2.67000000E+001 +2.83000000E+000 +3.00000000E+000 /
CH2CO+OH=>CH2COOH                                 +6.97000000E+033 -6.19000000E+000 +1.59700000E+004 !\Author: WARNING !\Ref: WARNING !\Comment: WARNING 
PLOG /                           +1.00000000E-004 +4.32000000E-012 -4.31000000E+000 -5.21500000E+004 /
PLOG /                           +1.00000000E-004 +1.55000000E+039 -1.04200000E+001 +1.54600000E+004 /
PLOG /                           +1.00000000E-003 +2.17000000E+030 -7.46000000E+000 +6.32500000E+003 /
PLOG /                           +1.00000000E-003 +1.10000000E+026 -6.52000000E+000 +2.25300000E+003 /
PLOG /                           +1.00000000E-002 +3.60000000E+040 -9.90000000E+000 +9.61100000E+003 /
PLOG /                           +1.00000000E-002 +3.69000000E+033 -8.17000000E+000 +3.45000000E+003 /
PLOG /                           +1.00000000E+000 +7.99000000E+039 -8.61000000E+000 +1.26900000E+004 /
PLOG /                           +1.00000000E+000 +7.01000000E+027 -5.50000000E+000 +3.35000000E+003 /
PLOG /                           +1.00000000E+001 +4.40000000E+037 -7.57000000E+000 +1.46700000E+004 /
PLOG /                           +1.00000000E+001 +1.34000000E+022 -3.48000000E+000 +2.32500000E+003 /
PLOG /                           +2.00000000E+001 +4.54000000E+036 -7.19000000E+000 +1.51400000E+004 /
PLOG /                           +2.00000000E+001 +3.63000000E+020 -2.94000000E+000 +2.01100000E+003 /
PLOG /                           +5.00000000E+001 +1.64000000E+035 -6.66000000E+000 +1.57200000E+004 /
PLOG /                           +5.00000000E+001 +6.51000000E+018 -2.34000000E+000 +1.65700000E+003 /
PLOG /                           +1.00000000E+002 +6.97000000E+033 -6.19000000E+000 +1.59700000E+004 /
PLOG /                           +1.00000000E+002 +2.20000000E+017 -1.85000000E+000 +1.33100000E+003 /
CH2COOH=>CH3+CO2                                  +2.37000000E+030 -5.20000000E+000 +4.71500000E+004 !\Author: WARNING !\Ref: WARNING !\Comment: WARNING 
PLOG /                           +1.00000000E+000 +2.32000000E-003 +3.86000000E+000 +2.19100000E+004 /
PLOG /                           +1.00000000E+000 +2.21000000E-031 -1.24000000E+000 -3.63600000E+004 /
PLOG /                           +1.00000000E+001 +1.47000000E-065 +2.03700000E+001 -9.83600000E+003 /
PLOG /                           +1.00000000E+001 +4.20000000E+023 -3.49000000E+000 +3.93500000E+004 /
PLOG /                           +2.00000000E+001 +1.47000000E+033 -6.10000000E+000 +4.74100000E+004 /
PLOG /                           +2.00000000E+001 +5.22000000E+015 -1.57000000E+000 +3.28900000E+004 /
PLOG /                           +5.00000000E+001 +1.36000000E+032 -5.74000000E+000 +4.77400000E+004 /
PLOG /                           +5.00000000E+001 +2.77000000E+014 -1.13000000E+000 +3.26200000E+004 /
PLOG /                           +1.00000000E+002 +2.37000000E+030 -5.20000000E+000 +4.71500000E+004 /
PLOG /                           +1.00000000E+002 +6.78000000E+013 -9.30000000E-001 +3.24800000E+004 /
CH2COOH=>CH2CO+OH                                 +1.77000000E+040 -7.57000000E+000 +6.31700000E+004 !\Author: WARNING !\Ref: WARNING !\Comment: WARNING 
PLOG /                           +1.00000000E-004 +1.41000000E-004 -5.95000000E+000 -2.91400000E+003 /
PLOG /                           +1.00000000E-004 +7.47000000E+046 -1.20800000E+001 +6.49100000E+004 /
PLOG /                           +1.00000000E-003 +1.02000000E+037 -8.84000000E+000 +5.48200000E+004 /
PLOG /                           +1.00000000E-003 +1.62000000E+030 -7.25000000E+000 +5.00400000E+004 /
PLOG /                           +1.00000000E-002 +1.32000000E+053 -1.31200000E+001 +6.07900000E+004 /
PLOG /                           +1.00000000E-002 +5.96000000E+035 -8.05000000E+000 +5.13600000E+004 /
PLOG /                           +1.00000000E+000 +2.89000000E+051 -1.14700000E+001 +6.36400000E+004 /
PLOG /                           +1.00000000E+000 +2.65000000E+031 -5.84000000E+000 +5.15600000E+004 /
PLOG /                           +1.00000000E+001 +6.20000000E+045 -9.43000000E+000 +6.35400000E+004 /
PLOG /                           +1.00000000E+001 +6.53000000E+028 -4.89000000E+000 +5.12000000E+004 /
PLOG /                           +2.00000000E+001 +2.08000000E+044 -8.92000000E+000 +6.35900000E+004 /
PLOG /                           +2.00000000E+001 +4.71000000E+027 -4.49000000E+000 +5.09800000E+004 /
PLOG /                           +5.00000000E+001 +1.36000000E+042 -8.18000000E+000 +6.34700000E+004 /
PLOG /                           +5.00000000E+001 +1.34000000E+026 -3.95000000E+000 +5.06800000E+004 /
PLOG /                           +1.00000000E+002 +1.77000000E+040 -7.57000000E+000 +6.31700000E+004 /
PLOG /                           +1.00000000E+002 +1.25000000E+025 -3.60000000E+000 +5.04600000E+004 /
!___________________________________________________________________________________________________________ 
!\REACTIONCLASS: RADICAL_ADDITIONH
!___________________________________________________________________________________________________________ 
CH2CO+H=CH3+CO                                    +7.80000000E+008 +1.45000000E+000 +2.78000000E+003 !\Author: WARNING !\Ref: WARNING !\Comment: WARNING 
CH+CH2O<=>H+CH2CO                                 +9.46000000E+013 +0.00000000E+000 -5.15000000E+002 !\Author: WARNING !\Ref: REG 2.11 !\Comment: WARNING 
O2+CH2CO=>CO2+CH2O                                +1.00000000E+014 +0.00000000E+000 +3.70000000E+004 !\Author: WARNING !\Ref: WARNING !\Comment: WARNING 
O2+CH2CO=>OH+CO+HCO                               +3.00000000E+014 +0.00000000E+000 +4.00000000E+004 !\Author: WARNING !\Ref: WARNING !\Comment: WARNING 
O2+CH2CO=>HO2+HCCO                                +1.36000000E+007 +2.00000000E+000 +5.45264300E+004 !\Author: WARNING !\Ref: WARNING !\Comment: WARNING 
!___________________________________________________________________________________________________________ 
!\REACTIONCLASS: RADICAL_ADDITIONO
!___________________________________________________________________________________________________________ 
!CH2CO+O<=>HCCO+OH                                 +1.00000000E+013 +0.00000000E+000 +8.00000000E+003 !\Author: WARNING !\Ref: WKM ESTIMATE, LLNL !\Comment: WARNING 
CH2CO+O=CO2+CH2                                   +1.80000000E+012 +0.00000000E+000 +1.35000000E+003 !\Author: WARNING !\Ref: WARNING !\Comment: WARNING 
!___________________________________________________________________________________________________________ 
!\REACTIONCLASS: RADICAL_ADDITIONMISC
!___________________________________________________________________________________________________________ 
CH2CO+CH2(S)<=>C2H4+CO                            +1.60000000E+014 +0.00000000E+000 +0.00000000E+000 !\Author: WARNING !\Ref: WKM CALCULATION !\Comment: CHEMICALLY ACTIVATED, APPEARS PRESSURE INDEPENDANT 
CH2CO+CH3<=>C2H5+CO                               +4.76900000E+004 +2.31200000E+000 +9.46800000E+003 !\Author: WARNING !\Ref: WKM CALCULATION !\Comment: CHEMICALLY ACTIVATED, APPEARS PRESSURE INDEPENDANT 
!===========================================================================================================
!\SUBSPECIES: HCCO
!===========================================================================================================
!___________________________________________________________________________________________________________ 
!\REACTIONCLASS: RADICAL_ALPHA_SCISSION
!___________________________________________________________________________________________________________ 
CH+CO(+M)<=>HCCO(+M)                              +5.00000000E+013 +0.00000000E+000 +0.00000000E+000 !\Author: UB !\Ref: GRI3.0 !\Comment: WARNING 
LOW /                                             +2.69000000E+028 -3.74000000E+000 +1.93600000E+003 /
TROE /                           +5.75700000E-001 +2.37000000E+002 +1.65200000E+003 +5.06900000E+003 /
AR / +0.7000 / CO / +1.5000 / CH4 / +2.0000 / H2 / +2.0000 / CO2 / +2.0000 / C2H6 / +3.0000 / H2O / +6.0000 / 
!___________________________________________________________________________________________________________ 
!\REACTIONCLASS: RADICAL_ADDITIONO2
!___________________________________________________________________________________________________________ 
HCCO+O2=>OH+CO+CO                                 +1.91000000E+011 -2.00000000E-002 +1.02000000E+003 !\Author: UB !\Ref: S.J. KLIPPENSTEIN ET AL. PROC. COMBUST. INST. 29(2002) 1209-1217 !\Comment: WARNING 
HCCO+O2=>CO2+CO+H                                 +4.78000000E+012 -1.42000000E-001 +1.15000000E+003 !\Author: UB !\Ref: S.J. KLIPPENSTEIN ET AL. PROC. COMBUST. INST. 29(2002) 1209-1217 !\Comment: WARNING 
HCCO+O2=>HCO+CO+O                                 +2.18000000E+002 +2.69200000E+000 +3.54100000E+003 !\Author: UB !\Ref: S.J. KLIPPENSTEIN ET AL. PROC. COMBUST. INST. 29(2002) 1209-1217 !\Comment: WARNING 
!___________________________________________________________________________________________________________ 
!\REACTIONCLASS: RADICAL_ADDITIONOH
!___________________________________________________________________________________________________________ 
!HCCO+OH<=>CO+HCOH                                 +1.50000000E+014 -5.75000000E-002 +2.60770000E+002 !\Author: UB !\Ref: REFIT OF XIONG ET AL COMBUST. FLAME, 161(2014) 885-897 !\Comment: WARNING 


HCCO+OH=C2O+H2O	1.439E+04	2.650	1472
	! Xiong et al., Combust. Flame 161 (2014) 885-897
! ------ ------ ------ !
HCCO+OH=CH2CO+O	1.265E+06	1.990	11280
	! Xiong et al., Combust. Flame 161 (2014) 885-897
! ------ ------ ------ !
HCCO+OH=HCOH+CO     1.0                        0.0                        0.0
PLOG / 1    	3.032E+16   -0.935    659.4    /
PLOG / 10      	1.143E+18   -1.392   1395.1    /
PLOG / 100      3.224E+18   -1.523   1626.7    /
DUPLICATE
HCCO+OH=HCOH+CO     1.0                        0.0                        0.0
PLOG / 1    	8.694E+19   -1.792   5994.3    /
PLOG / 10      	3.490E+22   -2.475   9162.6    /
PLOG / 100      1.261E+24   -2.902   10522.1    /
DUPLICATE
! ------ ------ ------ !
HCCO+OH=CH2O+CO		1.0		0.0		0.0
PLOG / 1               1.187E+21   -2.459   2527.6    /
PLOG / 100          1.100E+08   0.110     52.0   /
! ------ ------ ------ !
HCCO+OH=>H+CO+CO+H		1.0		0.0		0.0
PLOG / 0.01	2.632E+08	1.410	845	  /
PLOG / 0.1	2.632E+08	1.410	845	  /
PLOG / 1	2.638E+08	1.410	849	  /
PLOG / 10	2.963E+08	1.400	917	  /
PLOG / 100	8.190E+08	1.280	1531  /
	! Xiong et al., Combust. Flame 161 (2014) 885-897
! ------ ------ ------ !
HCCO+OH=CO2+CH2		1.0		0.0		0.0
PLOG / 0.01			1.018E+19	-2.080	44	  /
PLOG / 0.1     7.912E+18   -2.018     20.4   / 
PLOG /  0.1     6.572E+14   -1.035   3238.3 / 
PLOG /  1.00     1.470E+27   -4.654   2176.2   / 
PLOG /  1.00     2.082E+20   -2.415   2101.0 / 
PLOG / 10     2.126E+24   -3.600   1997.1   / 
	! Refitting to positive rate constants from
	! Xiong et al., Combust. Flame 161 (2014) 885-897


!___________________________________________________________________________________________________________ 
!\REACTIONCLASS: RADICAL_ADDITIONMISC
!___________________________________________________________________________________________________________ 
HCCO+O=>H+CO+CO                                   +8.00000000E+013 +0.00000000E+000 +0.00000000E+000 !\Author: WARNING !\Ref: WKM CALCULATION !\Comment: CHEMICALLY ACTIVATED, APPEARS PRESSURE INDEPENDANT 
HCCO+CH<=>CO+C2H2                                 +1.00000000E+013 +0.00000000E+000 +0.00000000E+000 !\Author: WARNING !\Ref: GRI3.0 !\Comment: WARNING 
HCCO+CH2<=>C2H3+CO                                +1.00000000E+013 +0.00000000E+000 +0.00000000E+000 !\Author: UB !\Ref: GIMENEZ-LOPEZ ET AL. INT. J. CHEM. KINET. 48, 11(2016) 724-738 !\Comment: WARNING 
HCCO+H<=>CH2(S)+CO                                +1.02000000E+014 +0.00000000E+000 +0.00000000E+000 !\Author: UB !\Ref: GLASS ET AL. J.PHYS.CHEM.A, 104(2000) 8360-8367 !\Comment: WARNING 
HCCO+HCCO=>C2H2+CO+CO                             +1.00000000E+013 +0.00000000E+000 +0.00000000E+000 !\Author: UB !\Ref: GIMENEZ-LOPEZ ET AL. INT. J. CHEM. KINET. 48, 11(2016) 724-738 !\Comment: WARNING 
!===========================================================================================================
!\ENDSUBSPECIES: HCCO
!===========================================================================================================
!----------------------------------------------------------------------------------------------------------------------------------
!\ENDSUBMECH: CH2CO
!----------------------------------------------------------------------------------------------------------------------------------
!----------------------------------------------------------------------------------------------------------------------------------
!\SUBMECH: C2H5OH
!\MECHCOMMENTS: KPS, 30 / 07 / 2015,LOW TEMPERATURE PATHWAYS FOR ETHANOL RADICALS+O2 ARE FROM VARYING SOURCES. ARE THERE ANY INCONSISTENCIES IN HPL / P-DEPENDENT KINETICS
!----------------------------------------------------------------------------------------------------------------------------------
!___________________________________________________________________________________________________________ 
!\REACTIONCLASS: RH<=>PRODUCTS
!___________________________________________________________________________________________________________ 
C2H5OH<=>C2H4+H2O                                 +3.84000000E+020 -2.06000000E+000 +6.94655000E+004 !\Author: WARNING !\Ref: SIVARAMAKRISHNAN J. PHYS. CHEM. A, VOL. 114, NO. 35, 2010 !\Comment: WARNING 
PLOG /                           +1.00000000E-003 +3.41000000E+059 -1.42000000E+001 +8.36726000E+004 /
PLOG /                           +1.00000000E-002 +2.62000000E+057 -1.33000000E+001 +8.52622000E+004 /
PLOG /                           +1.00000000E-001 +1.65000000E+052 -1.15000000E+001 +8.47456000E+004 /
PLOG /                           +1.00000000E+000 +5.23000000E+043 -8.90000000E+000 +8.15067000E+004 /
PLOG /                           +1.00000000E+001 +4.59000000E+032 -5.60000000E+000 +7.60624000E+004 /
PLOG /                           +1.00000000E+002 +3.84000000E+020 -2.06000000E+000 +6.94655000E+004 /


C2H5O+H(+M)=C2H5OH(+M)            3.1E11   0.894      13 !
LOW /                                3.8E51 -15.550   11101 /
	! Xu et al., J. Phys. Chem. A 115 (2011) 3509-3522.

C2H5OH<=>CH3+CH2OH                                +1.78000000E+047 -8.96000000E+000 +1.01058800E+005 !\Author: WARNING !\Ref: SIVARAMAKRISHNAN J. PHYS. CHEM. A, VOL. 114, NO. 35, 2010 !\Comment: WARNING 
PLOG /                           +1.00000000E-003 +1.20000000E+054 -1.29000000E+001 +1.00005700E+005 /
PLOG /                           +1.00000000E-002 +5.18000000E+059 -1.40000000E+001 +9.99064000E+004 /
PLOG /                           +1.00000000E-001 +1.62000000E+066 -1.53000000E+001 +1.05390500E+005 /
PLOG /                           +1.00000000E+000 +5.55000000E+064 -1.45000000E+001 +1.06183000E+005 /
PLOG /                           +1.00000000E+001 +1.55000000E+058 -1.23000000E+001 +1.05768000E+005 /
PLOG /                           +1.00000000E+002 +1.78000000E+047 -8.96000000E+000 +1.01058800E+005 /
C2H5OH<=>C2H5+OH                                  +6.17000000E+051 -1.03000000E+001 +1.09940700E+005 !\Author: WARNING !\Ref: SIVARAMAKRISHNAN J. PHYS. CHEM. A, VOL. 114, NO. 35, 2010 !\Comment: WARNING 
PLOG /                           +1.00000000E-003 +8.10000000E+046 -1.13000000E+001 +1.11053400E+005 /
PLOG /                           +1.00000000E-002 +1.86000000E+056 -1.35000000E+001 +1.07238400E+005 /
PLOG /                           +1.00000000E-001 +4.65000000E+063 -1.50000000E+001 +1.09622800E+005 /
PLOG /                           +1.00000000E+000 +4.46000000E+065 -1.49000000E+001 +1.12345000E+005 /
PLOG /                           +1.00000000E+001 +2.79000000E+061 -1.34000000E+001 +1.13080200E+005 /
PLOG /                           +1.00000000E+002 +6.17000000E+051 -1.03000000E+001 +1.09940700E+005 /
!___________________________________________________________________________________________________________ 
!\REACTIONCLASS: RH+R_ABSTRACTION
!___________________________________________________________________________________________________________ 
C2H5OH+O<=>C2H5O+OH                               +1.46000000E-003 +4.73000000E+000 +1.72700000E+003 !\Author: WARNING !\Ref: WU ET AL., J. PHYS. CHEM. A 2007, 111, 6693-6703 !\Comment: WARNING 
C2H5OH+OH<=>C2H5O+H2O                             +5.81000000E-003 +4.28000000E+000 -3.56000000E+003 !\Author: WARNING !\Ref: SMB 04 / 09 / 2013 !\Comment: BRANCHING RATIO CHANGED FOR THE UNDERPREDICIOTN OF C2H4 IN THE JSR AND FLOW REACTOR 
C2H5OH+H<=>C2H5O+H2                               +9.45000000E+002 +3.14000000E+000 +8.70110000E+003 !\Author: WARNING !\Ref: SIVARAMAKRISHNAN J. PHYS. CHEM. A, VOL. 114, NO. 35, 2010 !\Comment: WARNING 
C2H5OH+HO2<=>C2H5O+H2O2                           +6.47000000E-007 +5.30000000E+000 +1.05331000E+004 !\Author: WARNING !\Ref: MITTAL 2013 !\Comment: INCREASED BY 1.75 ZHOU WARNING 
C2H5OH+CH3<=>C2H5O+CH4                            +2.03500000E+000 +3.57000000E+000 +7.72100000E+003 !\Author: WARNING !\Ref: XU, Z.F. ET AL., J. CHEM. PHYS. 120,6593-6599, 2004 !\Comment: WARNING 
C2H5OH+CH3O2<=>C2H5O+CH3O2H                       +3.23600000E-007 +5.30000000E+000 +1.05331000E+004 !\Author: WARNING !\Ref: ANAOLGY WITH C2H5OH+HO2 !\Comment: WARNING 
C2H5OH+O2<=>SC2H4OH+HO2                           +1.50000000E+013 +0.00000000E+000 +5.01500000E+004 !\Author: WARNING !\Ref: SIVARAMAKRISHNAN J. PHYS. CHEM. A, VOL. 114, NO. 35, 2010 !\Comment: WARNING 
C2H5OH+O<=>SC2H4OH+OH                             +1.45000000E+005 +2.47000000E+000 +8.76000000E+002 !\Author: WARNING !\Ref: WU ET AL., J. PHYS. CHEM. A 2007, 111, 6693-6703 !\Comment: WARNING 
C2H5OH+H<=>SC2H4OH+H2                             +8.79000000E+004 +2.68000000E+000 +2.91000000E+003 !\Author: WARNING !\Ref: SIVARAMAKRISHNAN J. PHYS. CHEM. A, VOL. 114, NO. 35, 2010 !\Comment: WARNING 
C2H5OH+OH<=>SC2H4OH+H2O                           +7.52000000E+004 +2.49000000E+000 -1.47410000E+003 !\Author: WARNING !\Ref: SMB 04 / 09 / 2013 !\Comment: BRANCHING RATIO CHANGED FOR THE UNDERPREDICIOTN OF C2H4 IN THE JSR AND FLOW REACTOR 
!C2H5OH+HO2<=>SC2H4OH+H2O2                         +2.99510000E-007 +6.00000000E+000 +9.00000000E+003 !\Author: WARNING !\Ref: ACCHEN RATE !\Comment: 
C2H5OH+HO2<=>SC2H4OH+H2O2                         +2.45000000E-005 +5.26000000E+000 +7.47510000E+003 !\Author: WARNING !\Ref: MITTAL 2013 !\Comment: INCREASED BY 1.75 ZHOU WARNING 
!C2H5OH+HO2=SC2H4OH+H2O2        2.80E-05   5.26    7967.907   !\ Ref: Zhou et al.Int J Chem Kinet 44: 155-164, 2012!\Comment: Ea-300 cal/mol
C2H5OH+CH3<=>SC2H4OH+CH4                          +1.99300000E+001 +3.37000000E+000 +7.63400000E+003 !\Author: WARNING !\Ref: XU, Z.F. ET AL., J. CHEM. PHYS. 120,6593-6599, 2004 !\Comment: WARNING 
C2H5OH+CH3O2<=>SC2H4OH+CH3O2H                     +1.22500000E-005 +5.26000000E+000 +7.47510000E+003 !\Author: WARNING !\Ref: ANAOLGY WITH C2H5OH+HO2 !\Comment: WARNING 
C2H5OH+C2H5<=>SC2H4OH+C2H6                        +5.00000000E+010 +0.00000000E+000 +1.04000000E+004 !\Author: WARNING !\Ref: ESTIMATE !\Comment: WARNING 
C2H5OH+O2<=>PC2H4OH+HO2                           +2.00000000E+013 +0.00000000E+000 +5.28000000E+004 !\Author: WARNING !\Ref: SIVARAMAKRISHNAN J. PHYS. CHEM. A, VOL. 114, NO. 35, 2010 !\Comment: WARNING 
C2H5OH+O<=>PC2H4OH+OH                             +9.69000000E+002 +3.23000000E+000 +4.65800000E+003 !\Author: WARNING !\Ref: WU ET AL., J. PHYS. CHEM. A 2007, 111, 6693-6703 !\Comment: WARNING 
C2H5OH+H<=>PC2H4OH+H2                             +5.31000000E+004 +2.81000000E+000 +7.49000000E+003 !\Author: WARNING !\Ref: SIVARAMAKRISHNAN J. PHYS. CHEM. A, VOL. 114, NO. 35, 2010 !\Comment: WARNING 
C2H5OH+OH<=>PC2H4OH+H2O                           +3.76000000E+003 +2.78000000E+000 -1.81020000E+003 !\Author: WARNING !\Ref: SMB 04 / 09 / 2013 !\Comment: BRANCHING RATIO CHANGED FOR THE UNDERPREDICIOTN OF C2H4 IN THE JSR AND FLOW RE 
C2H5OH+HO2<=>PC2H4OH+H2O2                         +3.98600000E-002 +4.30000000E+000 +1.53330000E+004 !\Author: WARNING !\Ref: MITTAL 2013 !\Comment: INCREASED BY 1.75 ZHOU WARNING 
C2H5OH+CH3<=>PC2H4OH+CH4                          +3.30000000E+002 +3.30000000E+000 +1.22900000E+004 !\Author: WARNING !\Ref: XU, Z.F. ET AL., J. CHEM. PHYS. 120,6593-6599, 2004 !\Comment: WARNING 
C2H5OH+CH3O2<=>PC2H4OH+CH3O2H                     +1.99500000E-002 +4.30000000E+000 +1.53330000E+004 !\Author: WARNING !\Ref: ANAOLGY WITH C2H5OH+HO2 !\Comment: WARNING 
C2H5OH+C2H5<=>PC2H4OH+C2H6                        +5.00000000E+010 +0.00000000E+000 +1.34000000E+004 !\Author: WARNING !\Ref: 1 / 2 OF C4H10+C2H5 !\Comment: WARNING 
!___________________________________________________________________________________________________________ 
!\REACTIONCLASS: RADICAL_BETA_SCISSION
!___________________________________________________________________________________________________________ 
SC2H4OH(+M)=CH3CHO+H(+M)                          +6.20000000E+009 +1.31000000E+000 +3.37780000E+004 !\Author: SP !\Ref: E.E. DAMES, INT. J. CHEM. KINET. 46(2014) 176-188 !\Comment: WARNING 
LOW /                                             +1.80000000E+016 +0.00000000E+000 +2.07820000E+004 /
TROE /                           +1.87000000E-001 +6.52000000E+001 +2.56800000E+003 +4.12260000E+004 /
SC2H4OH(+M)=C2H3OH+H(+M)                          +6.40000000E+009 +1.33000000E+000 +3.59740000E+004 !\Author: SP !\Ref: E.E. DAMES, INT. J. CHEM. KINET. 46(2014) 176-188 !\Comment: WARNING 
LOW /                                             +8.20000000E+014 +0.00000000E+000 +2.15170000E+004 /
TROE /                           +4.73000000E-001 +1.00000000E+001 +2.21800000E+003 +2.61500000E+003 /
SC2H4OH(+M)=CH3+CH2O(+M)                          +2.20000000E+009 +1.18000000E+000 +3.39870000E+004 !\Author: SP !\Ref: E.E. DAMES, INT. J. CHEM. KINET. 46(2014) 176-188 !\Comment: WARNING 
LOW /                                             +5.90000000E+015 +0.00000000E+000 +2.13330000E+004 /
TROE /                           +1.24000000E-001 +1.00000000E+000 +1.72900000E+003 +5.00000000E+004 /
CH3CHO+H<=>C2H5O                                  +4.61000000E+007 +1.71000000E+000 +7.09000000E+003 !\Author: WARNING !\Ref: HARDING J. PHYS. CHEM., VOL. 114, NO. 2, 2010 !\Comment: WARNING 
C2H5O(+M)<=>CH3+CH2O(+M)                          +6.30000000E+010 +9.30000000E-001 +1.70980000E+004 !\Author: SP !\Ref: E.E. DAMES, INT. J. CHEM. KINET. 46(2014) 176-188 !\Comment: WARNING 
LOW /                                             +4.70000000E+025 -3.00000000E+000 +1.65320000E+004 /
TROE /                           +4.26000000E-001 +3.00000000E-001 +2.27800000E+003 +1.00000000E+005 /
!___________________________________________________________________________________________________________ 
!\REACTIONCLASS: R+O2<=>PRODUCTS
!___________________________________________________________________________________________________________ 
C2H5O+O2<=>CH3CHO+HO2                             +4.28000000E+010 +0.00000000E+000 +1.09700000E+003 !\Author: WARNING !\Ref: HARTMANN ET AL. 1990 !\Comment: WARNING 
!O2C2H4OH<=>PC2H4OH+O2                             +3.90000000E+016 -1.00000000E+000 +3.00000000E+004 !\Author: WARNING !\Ref: BASED ON C3H6OH+O2 REACTION !\Comment: WARNING 

! ------ ------ ------ !
PC2H4OH+HO2=>CH2OH+CH2O+OH          3.0E13   0.000       0 !
	! est C2H5+HO2
! ------ ------ ------ !
PC2H4OH+O2=C2H3OH+HO2                             6.02E+03   -10.000    199  !A*0.7
  PLOG/  1.30E-02      9.10E+52     -11.880       35927/        
  PLOG/  1.30E-02      1.58E+10      -0.150        -791/            
  PLOG/  1.00E-01      3.47E+12      -0.790         877/            
  PLOG/  1.00E-01      1.96E+61     -14.170       43492/        
  PLOG/  1.00E+00      2.51E+13      -0.880        3074/          
  PLOG/  1.00E+00      4.21E+03     -10.000         199/          
  PLOG/  1.00E+01      3.07E+20      -2.850        8516/          
  PLOG/  1.00E+01      4.21E+03     -10.000         199/          
  PLOG/  1.00E+02      1.33E+30      -5.510       16616/         
  PLOG/  1.00E+02      4.21E+03     -10.000         199/       
	! Zador J Fernandes RX Georgievskii Y Meloni G Taatjes CA Miller JA Proc Combust Inst 2009 32 271-277
PC2H4OH+O2=O2C2H4OH    6.4E38 -8.77 5.859E3
  PLOG/  1.30E-02      1.50E+44     -11.150        5523/          
  PLOG/  1.00E-01      4.87E+42     -10.340        5913/          
  PLOG/  1.00E+00      6.42E+38      -8.770        5859/          
  PLOG/  1.00E+01      5.57E+32      -6.580        5046/          
  PLOG/  1.00E+02      4.22E+26      -4.460        3940/          
! Zador J Fernandes RX Georgievskii Y Meloni G Taatjes CA Miller JA Proc Combust Inst 2009 32 271-277
! ------ ------ ------ !
! 1 atm
PC2H4OH+O2=>2CH2O+OH                           4.35E+24   -4.360    4396  !A*1.3
  PLOG/  1.30E-02      7.24E+22      -3.950        1210/           
  PLOG/  1.00E-01      1.85E+24      -4.310        2664/           
  PLOG/  1.00E+00      5.66E+24      -4.360        4396/          
  PLOG/  1.00E+01      3.86E+25      -4.500        6763/          
  PLOG/  1.00E+02      1.55E+29      -5.440       11323/    
! Zador J Fernandes RX Georgievskii Y Meloni G Taatjes CA Miller JA Proc Combust Inst 2009 32 271-277
!\Author: WARNING !\Ref: DA SILVA J. PHYS. CHEM. A 2009, 113, 8923-8933 !\Comment: WARNING
SC2H4OH+O2=CH3CHO+HO2    5.26E17 -1.638 8.69E2
!\Author: WARNING !\Ref: DA SILVA J. PHYS. CHEM. A 2009, 113, 8923-8933 !\Comment: WARNING
SC2H4OH+O2=C2H3OH+HO2    4.38E5 1.699 2.33E3
    PLOG/1.0E-2 5.12E2 2.496E0 -4.14E2/
    PLOG/1.0E-1 5.33E2 2.49E0 -4.02E2/
    PLOG/1.0E0 7.62E2 2.446E0 -2.96E2/
    PLOG/1.0E1 8.92E3 2.146E0 4.7E2/
    PLOG/1.0E2 4.38E5 1.699E0 2.33E3/

!___________________________________________________________________________________________________________ 
!\REACTIONCLASS: RO2<=>PRODUCTS
!___________________________________________________________________________________________________________ 
O2C2H4OH=>OH+CH2O+CH2O                            +3.80000000E+018 -2.60000000E+000 +1.99720000E+004 !\Author: SP !\Ref: ZADOR J FERNANDES RX GEORGIEVSKII Y MELONI G TAATJES CA MILLER JA PROC COMBUST INST 2009 32 271-277 !\Comment: WARNING 
PLOG /                           +1.30000000E-002 +5.60000000E+013 -1.90000000E+000 +1.43380000E+004 /
PLOG /                           +1.00000000E-001 +2.20000000E+014 -1.92000000E+000 +1.48700000E+004 /
PLOG /                           +1.00000000E+000 +2.00000000E+015 -2.03000000E+000 +1.59130000E+004 /
PLOG /                           +1.00000000E+001 +5.00000000E+016 -2.26000000E+000 +1.75520000E+004 /
PLOG /                           +1.00000000E+002 +3.80000000E+018 -2.60000000E+000 +1.99720000E+004 /
O2C2H4OH<=>C2H3OH+HO2                             +5.80000000E+014 -1.51000000E+000 +2.05610000E+004 !\Author: SP !\Ref: ZADOR J FERNANDES RX GEORGIEVSKII Y MELONI G TAATJES CA MILLER JA PROC COMBUST INST 2009 32 271-277 !\Comment: WARNING 
PLOG /                           +1.30000000E-002 +2.00000000E+009 -1.01000000E+000 +1.31600000E+004 /
PLOG /                           +1.00000000E-001 +2.10000000E+009 -8.10000000E-001 +1.35980000E+004 /
PLOG /                           +1.00000000E+000 +1.40000000E+010 -7.80000000E-001 +1.48360000E+004 /
PLOG /                           +1.00000000E+001 +8.50000000E+011 -1.01000000E+000 +1.70450000E+004 /
PLOG /                           +1.00000000E+002 +5.80000000E+014 -1.51000000E+000 +2.05610000E+004 /
!----------------------------------------------------------------------------------------------------------------------------------
!\ENDSUBMECH: C2H5OH
!----------------------------------------------------------------------------------------------------------------------------------
!----------------------------------------------------------------------------------------------------------------------------------
!\SUBMECH: CH3OCH3
!----------------------------------------------------------------------------------------------------------------------------------
!___________________________________________________________________________________________________________ 
!\REACTIONCLASS: RH<=>PRODUCTS
!___________________________________________________________________________________________________________ 
CH3OCH3(+M)<=>CH3+CH3O(+M)                        +2.33000000E+019 -6.61000000E-001 +8.41390000E+004 !\Author: WARNING !\Ref: R. SIVARAMAKRISHNAN, J.V. MICHAEL, A.F. WAGNER, R. DAWES, A.W. JASPER, L.B. HARDING, Y. GEORGIEVSKII, S.J. KLIPPENSTEIN, COMBUSTION AND FLAME, 158(2011) 61 !\Comment: WARNING 
LOW /                                             +1.72000000E+059 -1.14000000E+001 +9.32956000E+004 /
TROE /                                            +1.00000000E+000 +1.00000000E-030 +8.80000000E+002 /
N2 / +1.5000 / CO / +2.2500 / H2 / +3.0000 / CH4 / +3.0000 / CO2 / +3.0000 / C2H6 / +4.5000 / CH3OCH3 / +5.0000 / H2O / +9.0000 / 
!___________________________________________________________________________________________________________ 
!\REACTIONCLASS: RH+R_ABSTRACTION
!___________________________________________________________________________________________________________ 
CH3OCH3+OH<=>CH3OCH2+H2O                          +9.35000000E+005 +2.29000000E+000 -7.80700000E+002 !\Author: WARNING !\Ref: S.L. FISCHER, F.L. DRYER, H.J. CURRAN, INTERNATIONAL JOURNAL OF CHEMICAL KINETICS, 32(2000) 713-740. !\Comment: WARNING 
CH3OCH3+H<=>CH3OCH2+H2                            +7.72100000E+006 +2.09000000E+000 +3.38400000E+003 !\Author: WARNING !\Ref: CURRAN, FIT TO NIST DATABASE !\Comment: WARNING 
CH3OCH3+O<=>CH3OCH2+OH                            +7.75000000E+008 +1.36000000E+000 +2.25000000E+003 !\Author: WARNING !\Ref: CURRAN 08 NIST FIT !\Comment: WARNING 
CH3OCH3+HO2<=>CH3OCH2+H2O2                        +3.17000000E-003 +4.64000000E+000 +1.05560000E+004 !\Author: WARNING !\Ref: J. MENDES, C.-W. ZHOU, H.J. CURRAN, THE JOURNAL OF PHYSICAL CHEMISTRY A, 118(2014) 1300-1308. !\Comment: WARNING 
CH3OCH3+CH3O2<=>CH3OCH2+CH3O2H                    +1.26800000E-003 +4.64000000E+000 +1.05560000E+004 !\Author: WARNING !\Ref: J. MENDES, C.-W. ZHOU, H.J. CURRAN, THE JOURNAL OF PHYSICAL CHEMISTRY A, 118(2014) 1300-1308. !\Comment: WARNING 
CH3OCH3+CH3<=>CH3OCH2+CH4                         +4.59000000E+000 +3.78000000E+000 +9.69400000E+003 !\Author: KPS, RESTORED TO ORIGINAL TRANTER RATE CONSTANT, 30 / 05 / 2016 !\Ref: R.S. TRANTER, P.T. LYNCH, C.J. ANNESLEY, THE JOURNAL OF PHYSICAL CHEMISTRY A, 116(2012) 7287-7292. !\Comment: (A-FACTOR - 3.0) 
CH3OCH3+O2<=>CH3OCH2+HO2                          +4.10000000E+013 +0.00000000E+000 +4.49100000E+004 !\Author: WARNING !\Ref: S.L. FISCHER, F.L. DRYER, H.J. CURRAN, INTERNATIONAL JOURNAL OF CHEMICAL KINETICS, 32(2000) 713-740. !\Comment: WARNING 
CH3OCH3+CH3O<=>CH3OCH2+CH3OH                      +6.02000000E+011 +0.00000000E+000 +4.07400000E+003 !\Author: WARNING !\Ref: ESTIMATE, S.L. FISCHER, F.L. DRYER, H.J. CURRAN, INTERNATIONAL JOURNAL OF CHEMICAL KINETICS, 32(2000) 713-740. !\Comment: WARNING 
CH3OCH3+CH3OCH2O2<=>CH3OCH2+CH3OCH2O2H            +5.00000000E+012 +0.00000000E+000 +1.76900000E+004 !\Author: WARNING !\Ref: S.L. FISCHER, F.L. DRYER, H.J. CURRAN, INTERNATIONAL JOURNAL OF CHEMICAL KINETICS, 32(2000) 713-740. !\Comment: WARNING 
CH3OCH3+O2CHO<=>CH3OCH2+HO2CHO                    +4.42500000E+004 +2.60000000E+000 +1.39100000E+004 !\Author: WARNING !\Ref: S.L. FISCHER, F.L. DRYER, H.J. CURRAN, INTERNATIONAL JOURNAL OF CHEMICAL KINETICS, 32(2000) 713-740. !\Comment: WARNING 
CH3OCH3+OCHO<=>CH3OCH2+HOCHO                      +1.00000000E+013 +0.00000000E+000 +1.76900000E+004 !\Author: WARNING !\Ref: S.L. FISCHER, F.L. DRYER, H.J. CURRAN, INTERNATIONAL JOURNAL OF CHEMICAL KINETICS, 32(2000) 713-740. !\Comment: WARNING 
CH3OCH2+CH2O<=>CH3OCH3+HCO                        +5.49000000E+003 +2.80000000E+000 +5.86200000E+003 !\Author: WARNING !\Ref: S.L. FISCHER, F.L. DRYER, H.J. CURRAN, INTERNATIONAL JOURNAL OF CHEMICAL KINETICS, 32(2000) 713-740. !\Comment: WARNING 
CH3OCH2+CH3CHO<=>CH3OCH3+CH3CO                    +1.26000000E+012 +0.00000000E+000 +8.49900000E+003 !\Author: WARNING !\Ref: S.L. FISCHER, F.L. DRYER, H.J. CURRAN, INTERNATIONAL JOURNAL OF CHEMICAL KINETICS, 32(2000) 713-740. !\Comment: WARNING 
CH3OCH3+CH2OCHO<=>CH3OCH2+CH3OCHO                 +8.86600000E-003 +4.36800000E+000 +1.32350000E+001 !\Author: KPS !\Ref: DAMES, CNF, 2016 !\Comment: WARNING 
CH3OCH3+CH3OCO<=>CH3OCH2+CH3OCHO                  +1.81200000E+004 +2.75000000E+000 +1.75300000E+001 !\Author: KPS !\Ref: DAMES, CNF, 2016 !\Comment: WARNING 
!___________________________________________________________________________________________________________ 
!\REACTIONCLASS: R+R<=>RH_RH
!___________________________________________________________________________________________________________ 
CH3OCH2+CH3O<=>CH3OCH3+CH2O                       +2.41000000E+013 +0.00000000E+000 +0.00000000E+000 !\Author: WARNING !\Ref: S.L. FISCHER, F.L. DRYER, H.J. CURRAN, INTERNATIONAL JOURNAL OF CHEMICAL KINETICS, 32(2000) 713-740. !\Comment: WARNING 
!___________________________________________________________________________________________________________ 
!\REACTIONCLASS: RADICAL_BETA_SCISSION
!___________________________________________________________________________________________________________ 
CH3OCH2<=>CH3+CH2O                                +2.65900000E+029 -4.93580000E+000 +3.17855000E+004 !\Author: WARNING !\Ref: BURKE, CNF 2014 !\Comment: KPS 
PLOG /                           +1.00000000E-002 +7.49400000E+023 -4.51520000E+000 +2.52361000E+004 /
PLOG /                           +1.00000000E-001 +6.92100000E+028 -5.72710000E+000 +2.74949000E+004 /
PLOG /                           +1.00000000E+000 +4.22900000E+029 -5.61030000E+000 +2.88983000E+004 /
PLOG /                           +1.00000000E+001 +6.60800000E+027 -4.70730000E+000 +2.97352000E+004 /
PLOG /                           +1.00000000E+002 +2.65900000E+029 -4.93580000E+000 +3.17855000E+004 /
!___________________________________________________________________________________________________________ 
!\REACTIONCLASS: R+O2<=>PRODUCTS
!___________________________________________________________________________________________________________ 
CH3OCH2+O2<=>CH3OCH2O2                            +5.43000000E+017 -1.73000000E+000 +2.21000000E+003 !\Author: WARNING !\Ref: BURKE, CNF 2014 !\Comment: BASED ON T. YAMADA, J.W. BOZZELLI, T.H. LAY, INTERNATIONAL JOURNAL OF CHEMICAL KINETICS, 32(2000) 435-452 AND S.L. FISCHER, F.L. 
PLOG /                           +1.00000000E-003 +1.12000000E+018 -3.37000000E+000 -4.29400000E+003 /
PLOG /                           +1.00000000E-002 +1.33000000E+021 -3.95000000E+000 -2.61500000E+003 /
PLOG /                           +1.00000000E+000 +1.13000000E+028 -5.24000000E+000 +4.08800000E+003 /
PLOG /                           +2.00000000E+000 +3.91000000E+027 -5.00000000E+000 +4.51200000E+003 /
PLOG /                           +1.00000000E+001 +2.75000000E+024 -3.87000000E+000 +4.29000000E+003 /
PLOG /                           +2.00000000E+001 +2.97000000E+022 -3.23000000E+000 +3.78100000E+003 /
PLOG /                           +5.00000000E+001 +5.19000000E+019 -2.35000000E+000 +2.90800000E+003 /
PLOG /                           +1.00000000E+002 +5.43000000E+017 -1.73000000E+000 +2.21000000E+003 /
CH3OCH2+O2<=>CH2OCH2O2H                           +1.62000000E+020 -2.81000000E+000 +8.61900000E+003 !\Author: WARNING !\Ref: BURKE, CNF 2014 !\Comment: BASED ON T. YAMADA, J.W. BOZZELLI, T.H. LAY, INTERNATIONAL JOURNAL OF CHEMICAL KINETICS, 32(2000) 435-452 AND S.L. FISCHER, F.L. 
PLOG /                           +1.00000000E-003 +5.08000000E+020 -4.39000000E+000 +4.69000000E+002 /
PLOG /                           +1.00000000E-002 +5.47000000E+023 -4.96000000E+000 +2.18300000E+003 /
PLOG /                           +1.00000000E+000 +2.81000000E+028 -5.63000000E+000 +7.84800000E+003 /
PLOG /                           +2.00000000E+000 +5.19000000E+027 -5.33000000E+000 +8.14400000E+003 /
PLOG /                           +1.00000000E+001 +9.67000000E+024 -4.36000000E+000 +8.41700000E+003 /
PLOG /                           +2.00000000E+001 +4.08000000E+023 -3.90000000E+000 +8.49400000E+003 /
PLOG /                           +5.00000000E+001 +5.08000000E+021 -3.28000000E+000 +8.58500000E+003 /
PLOG /                           +1.00000000E+002 +1.62000000E+020 -2.81000000E+000 +8.61900000E+003 /
CH3OCH2+O2=>CH2O+CH2O+OH                          +2.41000000E+027 -4.55000000E+000 +1.61070000E+004 !\Author: WARNING !\Ref: BURKE, CNF 2014 !\Comment: BASED ON T. YAMADA, J.W. BOZZELLI, T.H. LAY, INTERNATIONAL JOURNAL OF CHEMICAL KINETICS, 32(2000) 435-452 AND S.L. FISCHER, F.L. 
PLOG /                           +1.00000000E-003 +8.01000000E+021 -3.18000000E+000 +3.06700000E+003 /
PLOG /                           +1.00000000E-002 +1.73000000E+023 -3.55000000E+000 +4.05000000E+003 /
PLOG /                           +1.00000000E+000 +2.04000000E+031 -5.76000000E+000 +1.15940000E+004 /
PLOG /                           +2.00000000E+000 +5.99000000E+031 -5.87000000E+000 +1.27100000E+004 /
PLOG /                           +1.00000000E+001 +9.39000000E+030 -5.59000000E+000 +1.45170000E+004 /
PLOG /                           +2.00000000E+001 +1.09000000E+030 -5.30000000E+000 +1.50510000E+004 /
PLOG /                           +5.00000000E+001 +3.58000000E+028 -4.88000000E+000 +1.56640000E+004 /
PLOG /                           +1.00000000E+002 +2.41000000E+027 -4.55000000E+000 +1.61070000E+004 /
!___________________________________________________________________________________________________________ 
!\REACTIONCLASS: RO2<=>PRODUCTS
!___________________________________________________________________________________________________________
[truncated: 4,302,374 more chars]
